# Supplementary material for: Probing pathways by which rhynchophylline modifies sleep using spatial transcriptomics
Source: Biol Direct. 2023 May 5;18:21. doi: 10.1186/s13062-023-00377-7 (PMC10161643; doi:10.1186/s13062-023-00377-7)
Supplement: Supplementary file 2 — Supplementary Material 2 [file 13062_2023_377_MOESM2_ESM.xlsx]

## Sheet: EPHA4
White triangles indicate the target protein; Red triangles indicate actin. Samples are listed in the order they appear on the gels (from left to right). Discarded samples are indicated in red. Outliers are indicated with a yellow background. Repeated samples were averaged and are indicated with blue text next to quantification. Bands were quantified from photos obtained with only one channel (gre…
Samples are normalized to actin, to the normalized control sample protein, and to the average of normalized protein in the saline condition (saline samples in bold).
TOTAL EPHA4 PROTEIN (males)												SYNAPTONEUROSOMAL EPHA4 PROTEIN (males)													TOTAL EPHA4 PROTEIN (females)												SYNAPTONEUROSOMAL EPHA4 PROTEIN (females)
Thalam/Hypothalamus	Male	Total protein EphA4						Average Thalamus				Thalam/Hypothalamus	Male	SYNAPTONEUROSOMAL protein EphA4						Average Thalamus - norm to saline					Thalam/Hypothalamus	Female	Total protein EphA4						Average Thalamus				Thalam/Hypothalamus	Female	SYNAPTONEUROSOMAL protein EphA4						Average Thalamus - norm to saline
2020-08-21	Sample	Actin	EphA4	EphA4/Actin	Norm EphA4	Norm to TotalSaline		Male				2020-08-21	Sample	Actin	EphA4	EphA4/Actin	Norm EphA4	Norm to TotalSaline		Male						Sample	Actin	EphA4	EphA4/Actin	Norm EphA4	Norm to TotalSaline		Females					Sample	Actin	EphA4	EphA4/Actin	Norm EphA4	Norm to TotalSaline		Females
	535	7837.12	4170.08	0.532093	0.659348	1.19664		Saline	50	100			535	7259.57	5817.62	0.801373	0.887456	1.61063		Saline	50	100				130	4237.23	3316.5	0.782703	0.821305	1.44089	repeated later, so average was done	Saline	50	100			130	2820.36	3654.36	1.29571	1.15482	2.026		Saline	50	100
	497	8557.17	3535.67	0.413182	0.511997	0.929215		0.659348					497	5885.98	5532.15	0.939886	1.04085	1.88902		1.61063	1.88902	1.66937				133	4758.01	1798.6	0.378015	0.396658	0.69589	repeated later, so average was done	0.394019					133	2933.53	3131.89	1.06762	0.951533	1.66936		1.66936	2.026	1.16221
	557	7311.76	2927.38	0.400365	0.496116	0.900392		0.49654					557	6179.62	5132.79	0.8306	0.919823	1.66937		1.7175	1.96242	2.23058				134	4275.58	2063.26	0.482568	0.506367	0.888363		0.368845					134	2767.94	2057.36	0.74328	0.66246	1.16221		1.15329	1.58396	1.95805
	CTRL	8872.59	7161.08	0.807102	1.00013	1.81511		0.526773					CTRL	8213.35	7415.03	0.902803	0.999782	1.81449		2.10551	1.42696	0.719421				277	4887.94	2199.13	0.44991	0.472099	0.828243		0.429666					277	3449.06	4319.08	1.25225	1.11609	1.95805		1.71706	1.00748	1.66504
	553	6664.4	2670.48	0.400708	0.49654	0.901162		0.749924					553	6558.57	5604.62	0.854549	0.946344	1.7175		1.73976	1.80841	1.23098				CTRL	6856.67	6535.2	0.953117	1.00012	1.7546		0.357205					CTRL	5261.18	5901.79	1.12176	0.999787	1.75401		1.77281	1.29239	2.15608
	552	7078.1	2937.89	0.415068	0.514334	0.933455		0.753759					552	5933.98	5793.98	0.976407	1.08129	1.96242		1.68682	1.46842	1.41677				61	5231.96	2207.13	0.421856	0.442661	0.776598	repeated later, so average was done	0.934204					61	3939.23	3990.48	1.01301	0.90286	1.58396		1.75821	2.73867	2.18879
	679	5947.52	2938.79	0.49412	0.612293	1.11124		0.507					679	5565.74	6177.03	1.10983	1.22905	2.23058		1.57514	1.32884	1.58925				66	4975.6	1711.18	0.343915	0.360876	0.633117		0.662968					66	3842.65	2834.23	0.737573	0.657374	1.15329		2.18208	1.38089	1.67595
	556	8090.52	3439.33	0.425106	0.526773	0.956031		0.567					556	5706.91	5978.57	1.0476	1.16013	2.10551		1.90247	1.62839	1.54401				104	4950.94	2612.67	0.527712	0.553737	0.971469		0.836848					104	3857.18	4107.35	1.06486	0.949072	1.66504
2020-08-22	Sample	Actin	EphA4	EphA4/Actin	Norm EphA4	Norm to TotalSaline		0.405342				2020-08-22	Sample	Actin	EphA4	EphA4/Actin	Norm EphA4	Norm to TotalSaline		0.9157	0.982739	1.11756				Sample	Actin	EphA4	EphA4/Actin	Norm EphA4	Norm to TotalSaline							Sample	Actin	EphA4	EphA4/Actin	Norm EphA4	Norm to TotalSaline
	766	7698.1	3726.86	0.484127	0.59991	1.08877		0.290243					766	4183.55	2858.43	0.683254	0.786253	1.42696				1.74966				526	3045.82	1724.58	0.566211	0.563955	0.989395		0.569108					36	3962.48	4520.82	1.14091	1.18721	2.08282	spot on EphA4
	768	8163.37	2314.08	0.283472	0.351266	0.637506		0.550659					768	4261.77	1468.06	0.344472	0.396401	0.719421				2.74				538	2227.34	961.163	0.431531	0.429811	0.754055							3	2937.94	2763.28	0.940551	0.978721	1.71706
	647	7136.59	4318.98	0.605189	0.749924	1.36102							647	4599.6	3831.6	0.833029	0.958606	1.73976								757	2112.16	757.749	0.358755	0.357326	0.626887							34	3754.65	2813.04	0.749216	0.779621	1.36776	spot on EphA4
	767	8503	3467.57	0.407805	0.505335	0.917123							767	4360.31	3383.72	0.776028	0.893013	1.62071								771	2836.28	2055.41	0.724683	0.721796	1.26631							78	3423.72	2287.41	0.668106	0.695219	1.21968	damaged actin, repeated later
	779	8450.12	4701.4	0.55637	0.68943	1.25123							779	4895.18	2885.3	0.589417	0.678271	1.23098								CTRL	4489.99	4509.48	1.00434	1.00034	1.75498		Average Thalamus - norm to saline					CTRL	5265.48	5058.35	0.960664	0.999651	1.75377
	CTRL	9747.83	9361.66	0.960384	1.19007	2.15983		Average Thalamus - norm to saline					CTRL	6290.72	5466.67	0.869005	1.00001	1.81489								649	2450.58	1278.87	0.521865	0.519786	0.911905		0.691261	1.35978	0.888363			42	3777.36	4461.18	1.18103	1.22896	2.15608
	720	7461.47	4538.69	0.608284	0.753759	1.36798		Male					720	4722.84	3814.55	0.807681	0.929437	1.68682								715	2251.87	769.335	0.341643	0.340282	0.596985		0.633117	0.989395	0.828243			44	4015.89	5070.55	1.26262	1.31386	2.30502	damaged EphA4 band
	861	8545.47	4097.03	0.479439	0.594101	1.07822		Saline	50	100			861	3296.3	2236.13	0.678376	0.78064	1.41677								716	2753.82	1206.28	0.43804	0.436295	0.76543	spots on actin and Epha4	0.754055	0.596985	0.971469			400	2401.36	1325.23	0.551869	0.574266	1.00748
2020-08-25	Sample	Actin	EphA4	EphA4/Actin	Norm EphA4	Norm to TotalSaline		1.19664	0.929215	0.900392		2020-08-25	Sample	Actin	EphA4	EphA4/Actin	Norm EphA4	Norm to TotalSaline								Sample	Actin	EphA4	EphA4/Actin	Norm EphA4	Norm to TotalSaline		0.626887	1.15201	1.26631			Sample	Actin	EphA4	EphA4/Actin	Norm EphA4	Norm to TotalSaline
	763	5770.67	3486.38	0.604155	0.506841	0.919857		0.901162	0.933455	1.11124			801	5365.08	4935.45	0.91992	0.996436	1.80841								36	5991.43	3646.77	0.608665	0.809395	1.41999	repeated later, so average was done	1.63871	0.46429	0.911905			526	2880.36	2431.65	0.844218	0.736665	1.29239
	801	6973.38	3209.55	0.460257	0.386122	0.700766		0.956031	1.08877	0.637506			954	5559.5	4494.5	0.808436	0.875679	1.58925								3	5002.31	3513.7	0.702416	0.934064	1.63871		1.16293	0.838005	1.15083			538	3034.36	3513.89	1.15804	1.0105	1.77281
	954	4890.55	3302.96	0.675377	0.566591	1.0283		1.36102	0.917123	1.25123			CTRL	7744.11	7149.45	0.92321	1	1.81488								34	-	-	-	-	-	actin damaged and repeated in following gels	1.46782	0.964646	0.501122			771	3198.94	4573.72	1.42976	1.24761	2.18879
	CTRL	6494.67	7742.86	1.19219	1.00016	1.81517		1.36798	0.700766	1.07822			851	5909.38	4734.91	0.801254	0.8679	1.57514								78	-	-	-	-	-	actin compressed and repeated in following gels		1.16969	0.389055			757	3244.3	3726.08	1.1485	1.00218	1.75821
	851	5209.72	3522.38	0.676116	0.567212	1.02942		0.919857	0.303907	1.0283			858	7495.45	5598.86	0.746968	0.809099	1.46842								CTRL	5999.13	4510.67	0.751887	0.999849	1.75412				0.930915			CTRL	4378.77	5016.74	1.1457	0.999735	1.75392
	858	2736.23	546.163	0.199604	0.167453	0.303907		1.02942	1.15766	0.625706			71	7526.08	5911.15	0.785422	0.850752	1.54401								42	4521.77	2230.55	0.493291	0.655972	1.15083							649	3289.94	3601.72	1.09477	0.955294	1.67595
	71	6565.08	2786.96	0.424513	0.356135	0.646343	repeated by mistake, so, average was made	0.735649	0.903918	0.555061			74	5234.55	3538.38	0.675966	0.732191	1.32884								44	4718.84	2352.23	0.498477	0.662868	1.16293							715	2748.11	4916.26	1.78896	1.56104	2.73867
	71	6096.67	2422.84	0.397404	0.333393	0.605068	repeated by mistake, so, average was made	0.526757		0.979502		2020-09-02	Sample	Actin	EphA4	EphA4/Actin	Norm EphA4	Norm to TotalSaline								400	5034.79	1001.99	0.199013	0.264646	0.46429							716	3053.82	4352.84	1.42538	1.24378	2.18208
2020-09-02	Sample	Actin	EphA4	EphA4/Actin	Norm EphA4	Norm to TotalSaline				0.911451			72	4463.43	2743.26	0.614607	0.615777	1.11756								Sample	Actin	EphA4	EphA4/Actin	Norm EphA4	Norm to TotalSaline							78	995.991	2321.72	2.33106	2.03409	3.56857	damaged bands, was repeated later
	72	4376.18	1564.6	0.357526	0.305839	0.555061							860	4661.96	4877.67	1.04627	1.04826	1.90247								397	2467.06	2452.13	0.993949	0.836657	1.46782							Sample	Actin	EphA4	EphA4/Actin	Norm EphA4	Norm to TotalSaline
	860	4155.65	1969.13	0.473845	0.405342	0.735649							129	5516.67	4940.38	0.895536	0.897241	1.62839								399	3141.65	1782.77	0.567463	0.477663	0.838005							CTRL	5948.06	4995.6	0.83987	0.999845	1.75411
	129	4735.89	3531.43	0.745673	0.637873	1.15766							137	4999.31	4810.5	0.962233	0.964065	1.74966								34	2436.53	1108.23	0.454842	0.382863	0.67169	repeated later, so average was done						78	2688.82	1777.77	0.661171	0.787108	1.38089
	137	4118.77	2598.6	0.630916	0.539706	0.979502							CTRL	7032.55	7019.2	0.998103	1	1.81489								61	2764.77	2158.06	0.780558	0.657035	1.15269	repeated earlier, so average was done						399	3516.84	3340.67	0.949906	1.13084	1.98393	damaged bands
	CTRL	6330.72	7397.91	1.16857	0.999635	1.81422							891	5332.31	2685.3	0.503592	0.50455	0.9157								CTRL	5089.31	6044.72	1.18773	0.999773	1.75399
	891	4615.65	1566.06	0.339294	0.290243	0.526757							138	5564.64	5533.08	0.994329	0.996222	1.80803	discontinued actin and EphA4 band							78	2629.23	2082.53	0.792066	0.666722	1.16969
	138	4302.65	2505.13	0.582231	0.498059	0.903918							570	3665.77	5533.08	1.50939	1.51227	2.74458								76	3187.48	839.749	0.263453	0.221761	0.389055
	100	3906.48	2293.43	0.641277	0.50221	0.911451																				36	3309.94	1981.41	0.598623	0.503891	0.88402	repeated earlier, so average was done
																										133	1699.16	790.042	0.46496	0.39138	0.686632	repeated earlier, so average was done
																										Sample	Actin	EphA4	EphA4/Actin	Norm EphA4	Norm to TotalSaline
																										130	2332.75	1433.28	0.614418	0.728847	1.27868	repeated earlier, so average was done
																										725	4071.65	1821.31	0.447314	0.530622	0.930915
																										34	4044.82	642.456	0.158834	0.188415	0.330553	repeated earlier, so average was done
																										CTRL	5922.06	4990.77	0.842742	0.999694	1.75385
Cortex	Male	Total protein EphA4						Average Cortex				Cortex	Male	SYNAPTONEUROSOMAL protein EphA4						Average Cortex - norm to TOTSal					Cortex	Female	Total protein EphA4						Average Cortex				Cortex	Female	SYNAPTONEUROSOMAL protein EphA4						Average Cortex - norm to TOTSal
2020-10-21	Sample	Actin	EphA4	EphA4/Actin	Norm EphA4	Norm to saline		Male				2020-10-21	Sample	Actin	EphA4	EphA4/Actin	Norm EphA4	Norm to TotalSaline		Male						Sample	Actin	EphA4	EphA4/Actin	Norm EphA4	Norm to TotalSaline		Females					Sample	Actin	EphA4	EphA4/Actin	Norm EphA4	Norm to TotalSaline		Females
	556	5412.35	4140.43	0.764995	0.964685	0.94577		Saline	50	100			556	5903.43	6193.43	1.04912	1.8438	1.80765		Saline	50	100				526	4688.6	3517.79	0.750286	1.31169	0.846251		Saline	50	100			526	3869.89	4531.26	1.1709	2.6794	1.72865		Saline	50	100
	552	6111.84	4373.01	0.715498	0.902268	0.884576		0.964685					552	6239.31	4645.31	0.744523	1.30848	1.28282		1.80765	1.28282	1.74439				538	4917.89	3858.89	0.784664	1.37179	0.885026		1.37243					538	4411.72	5189.55	1.17631	2.69178	1.73664		1.73664	1.72865	1.54114
	557	5449.18	5825.43	1.06905	1.3481	1.32167		1.27249					557	5210.06	5274.72	1.01241	1.77928	1.74439		1.72623	2.0687	1.76667				539	5351.01	4362.2	0.815211	1.42519	0.91948		1.73993					539	4584.89	4786.13	1.04389	2.38877	1.54114		1.90141	1.52416	1.81113
	CTRL	6691.38	5305.96	0.792955	0.999944	0.980337		0.898109					CTRL	5414.01	3080.77	0.569036	1.00006	0.980455		2.06998	2.46924	1.9607				61	4757.48	3745.13	0.78721	1.37624	0.887898		1.62743					61	4536.38	4683.31	1.03239	2.36245	1.52416		1.20117	1.44477	1.14027
	647	5751.31	5803.55	1.00908	1.27249	1.24754		1.31733					647	5386.06	5396.13	1.00187	1.76076	1.72623		2.37482	1.42953	0.955093				CTRL	5256.18	3005.13	0.571733	0.999533	0.64486		1.53017					CTRL	4592.06	2006.7	0.436993	0.999984	0.645151		1.34643	1.37974	1.41988
	646	5392.43	5364.96	0.994907	1.25461	1.23001		0.576285					646	5513.13	6619.26	1.20063	2.11008	2.0687		1.02742	1.02617	1.64172				66	3657.46	3638.36	0.994778	1.73912	1.12201		1.57687					66	3914.11	5041.06	1.28792	2.94718	1.90141		1.30316	1.71578	1.48105
	679	4904.77	5625.55	1.14695	1.44635	1.41799		1.28655					679	5227.31	5359.77	1.02534	1.80201	1.76667		1.84019	1.80716	2.0436				104	4156.41	3021.3	0.726903	1.27081	0.819877		1.61245					104	3714.99	4557.43	1.22677	2.80725	1.81113		1.25223	0.90072	1.13826
2020-10-22	Sample	Actin	Actin 2	Cdk5/Actin	Norm EphA4	Norm to saline		0.792336				2020-10-22	Sample	Actin	EphA4	EphA4/Actin	Norm EphA4	Norm to saline		1.46824	2.05626	1.25324				649	4364.48	3354.01	0.76848	1.3435	0.866772		1.71947					649	4291.6	5248.84	1.22305	2.79874	1.80564	spot on actin, band was repeated		1.51001	0.728947
	535	4959.23	4817.08	0.971336	0.898109	0.880499		0.983946					535	4448.11	5036.72	1.13233	2.11138	2.06998		1.60939	1.72655	1.7482				650	3730.89	3471.43	0.930455	1.62667	1.04946		1.52049					650	-	-	-	-	-	damaged EphA4 band and actin			0.921545
	59	4876.82	4917.6	1.00836	0.932343	0.914062		1.05084					59	2801.58	3784.18	1.35073	2.51862	2.46924		1.91327	1.8103					Sample	Actin	EphA4	EphA4/Actin	Norm EphA4	Norm to TotalSaline		1.25266					Sample	Actin	EphA4	EphA4/Actin	Norm EphA4	Norm to TotalSaline
	71	4668.35	2932.48	0.628161	0.580805	0.569416							71	3733.99	4004.89	1.07255	1.99991	1.9607			1.23068					803	-	-	-	-	-	damaged actin	1.55021					78	3624.53	4910.62	1.35483	2.23939	1.44477
	CTRL	4534.31	4904.01	1.08154	1	0.980392		1.01584					CTRL	4448.91	2385.94	0.536298	1	0.980393								78	-	-	-	-	-	damaged actin						803	3448.65	3884.55	1.1264	1.86181	1.20117
	860	2917.94	4157.31	1.42474	1.31733	1.2915							860	2803.7	3642.23	1.29908	2.42231	2.37482								76	3720.23	3144.41	0.845217	1.25217	0.807854		Average Cortex - norm to TOTSal					76	5277.13	5642.79	1.06929	1.76742	1.14027
	74	4094.06	2642.65	0.645483	0.596821	0.585119		Average Cortex - norm to saline					74	3615.82	2827.53	0.781988	1.45812	1.42953								133	3327.11	3438.16	1.03338	1.53093	0.987696		Females					130	4271.48	5526.67	1.29385	2.1386	1.37974
	72	4797.06	3397.65	0.708277	0.654881	0.64204		Male					72	4245.99	2218.36	0.522459	0.974195	0.955093								CTRL	4560.94	3080.16	0.675335	1.0005	0.645481		Saline	50	100			CTRL 78, 76, 715	4754.77	2875.01	0.604658	0.999436	0.644797
	891	4803.89	2994.13	0.623273	0.576285	0.564986		Saline	50	100			891	4566.94	2566.72	0.562021	1.04796	1.02742								130	3166.82	4339.35	1.37026	2.03001	1.30968		0.885026	0.846251	0.91948			133	4726.31	5967.5	1.26261	2.08696	1.34643
2020-10-26	Sample	Actin	EphA4	EphA4/Actin	Norm EphA4	Norm to saline		0.94577	0.884576	1.32167																277	2895.7	5104.72	1.76286	2.61165	1.68493		1.12201	0.887898	0.819877			277	3620.94	4821.26	1.33149	2.20081	1.41988
	215	3034.65	639.627	0.210775	0.283719	0.278156		1.24754	1.23001	1.41799		2020-10-26	Sample	Actin	EphA4	EphA4/Actin	Norm EphA4	Norm to saline								715	2514.99	4558.67	1.8126	2.68533	1.73247		1.04946	1.30968	0.866772			715	3716.18	5979.26	1.60898	2.65947	1.71578
	100	3607.28	3000.46	0.831777	1.11964	1.09768		0.880499	0.914062	0.569416			215	4143.28	2123.7	0.512564	1.04669	1.02617								716	-	-	-	-	-	Part of actin lost at the end of the gel	0.987696	1.73247	0.807854			716	-	-	-	-	-	Part of actin lost at the end of the gel
	954	3085.92	2949.46	0.955779	1.28655	1.26132		1.2915	0.585119	0.64204			100	4839.28	3968.36	0.820029	1.67455	1.64172								Sample	Actin	EphA4	EphA4/Actin	Norm EphA4	Norm to TotalSaline		1.017	1.08645	1.68493			Sample	Actin	EphA4	EphA4/Actin	Norm EphA4	Norm to TotalSaline
	129	2900.87	3602.58	1.2419	1.67169	1.63891		0.564986	0.278156	1.09768			954	4610.53	4237.82	0.919162	1.87699	1.84019								3	3943.23	3791.72	0.961576	1.57635	1.017		1.03995	0.55157	0.629434			3	3777.36	4440.6	1.17558	2.0199	1.30316
	137	3298.87	3146.87	0.953924	1.28405	1.25888		1.26132	1.63891	1.25888			129	4931.41	4451.41	0.902665	1.8433	1.80716								36	3792.53	3895.84	1.02724	1.684	1.08645		1.10915	0.96416	1.1691			42	3535.7	4723.89	1.33606	2.29563	1.48105
	CTRL	4404.02	3271.87	0.742927	1.00004	0.980428		0.7768	1.11493	0.510186			137	4161.7	4248.11	1.02076	2.08447	2.0436								34	3871.53	2304.06	0.59513	0.975623	0.629434		0.980798	0.639693	1.07841			400	3907.94	3175.36	0.812539	1.39612	0.90072
	958	3207.04	1887.75	0.588626	0.792336	0.7768		0.964653	0.753962	0.953642			CTRL	4386.7	2148.28	0.489727	1.00005	0.980446								44	4056.65	3988.79	0.983272	1.61192	1.03995		0.808033		1.00596			36	3821.41	5205.43	1.36218	2.34051	1.51001
	138	3722.43	3144.87	0.844844	1.13722	1.11493		1.03023	0.977099				958	4116.16	3018.7	0.733377	1.4976	1.46824								CTRL	5444.55	3320.08	0.6098	0.999671	0.644949							CTRL	4086.82	2380.36	0.582447	1.00077	0.645657
2020-10-28	Sample	Actin	EphA4	EphA4/Actin	Norm EphA4	Norm to saline			1.17389				138	3812.82	3916.11	1.02709	2.09739	2.05626								400	-	-	-	-	-	spot on EphA4						771	4304.7	4420.18	1.02683	1.76431	1.13826
	801	5069.23	3108.77	0.613262	0.769041	0.753962						2020-10-28	Sample	Actin	EphA4	EphA4/Actin	Norm EphA4	Norm to saline								42	4659.35	5150.38	1.10538	1.8121	1.1691							757	3507.28	3961.94	1.12963	1.94095	1.25223
	720	3477.82	2728.82	0.784635	0.983946	0.964653							801	4985.94	4372.77	0.87702	1.76108	1.72655								399	4965.72	2589.67	0.521509	0.854933	0.55157							34	3632.28	2388.53	0.657583	1.12987	0.728947
	766	4925.58	3914.65	0.794759	0.996641	0.977099							720	4757.94	3889.65	0.817507	1.64158	1.60939								771	4398.11	4484.48	1.01964	1.67154	1.07841							649	3305.7	2748.11	0.831326	1.4284	0.921545
	768	5294.82	2197.23	0.414978	0.520389	0.510186							766	4312.23	3965.36	0.919559	1.8465	1.8103								Sample	Actin	EphA4	EphA4/Actin	Norm EphA4	Norm to TotalSaline
	CTRL	4870.53	3883.94	0.797438	1	0.980392							768	4009.58	2552.48	0.636595	1.2783	1.25324								803	2591.87	3863.26	1.49053	1.71918	1.10915
	763	5446.53	4564.06	0.837977	1.05084	1.03023							CTRL	4699.82	2339.82	0.497853	0.999705	0.980103								716	3483.46	4591.35	1.31805	1.52024	0.980798
	767	3956.06	3777.36	0.954827	1.19737	1.17389							763	4930.06	4791.35	0.971865	1.95154	1.91327								776	4044.99	4392.35	1.08588	1.25245	0.808033
	779	4607.84	3574.2	0.775679	0.972714	0.953642							767	4107.41	2567.7	0.625139	1.2553	1.23068								78	1618.63	2097.23	1.29569	1.49445	0.96416
													779	4359.82	3871.6	0.888018	1.78317	1.7482								CTRL	3959.7	3432.48	0.866853	0.999831	0.645052
																										725	3467.99	4688.26	1.35186	1.55924	1.00596
																										400	3306.41	2842.36	0.859651	0.991524	0.639693
Hippocampus	Male	Total protein EphA4						Average Hippocampus				Hippocampus	Male	SYNAPTONEUROSOMAL protein EphA4						Average Hipp - normalized to saline					Hippocampus	Female	Total protein EphA4						Average Hippocampus				Hippocampus	Female	SYNAPTONEUROSOMAL protein EphA4						Average Hipp - normalized to saline
2020-04-07	Sample	Actin	EphA4	EphA4/Actin	Norm EphA4	Norm to saline		Male				2020-04-07	Sample	Actin	EphA4	EphA4/Actin	Norm EphA4	Norm to TotalSaline		Male						Sample	Actin	EphA4	EphA4/Actin	Norm EphA4	Norm to saline		Females					Sample	Actin	EphA4	EphA4/Actin	Norm EphA4	Norm to saline		Females
	997	2847.01	6820.25	2.39558	2.46039	1.48754		Saline	50	100			59	4472.72	5222.5	1.16763	2.12684	1.28587		Saline	50	100				526	4728.13	6127.38	1.29594	1.62602	0.926508		Saline	50	100			526	6129.26	6044.08	0.986104	1.89635	1.08054		Saline	50	100
	129	3888.01	6478.05	1.66616	1.71124	1.03461		2.46039					997	4196.89	5472.98	1.30406	2.37533	1.43611		1.43611	1.28587	1.45347				539	4241.31	5526.96	1.30313	1.63504	0.931647		2.05398					539	5825.43	5551.38	0.952956	1.83261	1.04422		0.971211	1.08054	1.04422
	137	4353.31	6126.57	1.40734	1.44541	0.873888		1.24892					129	5268.18	8153.88	1.54776	2.81923	1.70449		1.53995	1.70449	1.22508				803	3651.18	5977.08	1.63703	2.05398	1.17036		1.11498					803	5165.43	4578.26	0.886327	1.70447	0.971211		1.22241	1.28537	1.25563
	CTRL	5298.48	5158.91	0.973659	1	0.604595		1.46734					137	6394.13	8439.08	1.31982	2.40403	1.45347		2.18568	0.867401	1.02054				CTRL	4610.94	3675.01	0.79702	1.00003	0.569815		1.87926					694	4756.48	5450.38	1.14589	2.20363	1.25563		0.747167	1.17936	0.576701
	761	4142.35	5037.2	1.21602	1.24892	0.755092		0.64733					CTRL	6035.6	3313.33	0.548964	0.999934	0.604555		0.603341	1.29791	0.596946				694	3442.36	4806.96	1.39642	1.75209	0.998343		1.36244					CTRL 526 716	5282.06	2748.01	0.520254	1.00049	0.570079		0.686303	0.974807	0.780551
	766	4218.6	6325.5	1.49943	1.54	0.931074		2.04439					761	5404.72	7557.66	1.39834	2.54708	1.53995		2.33246	2.73364	1.33089				715	3574.82	4473.96	1.25152	1.57029	0.894752		1.78671					715	5234.89	6140.67	1.17303	2.25582	1.28537		0.959074	0.384048	0.780045
	954	4157.6	4492.96	1.08066	1.1099	0.671039		1.78787					766	3794.77	2988.91	0.78764	1.43468	0.867401		1.96629	1.24794	2.82825				Sample	Actin	EphA4	EphA4/Actin	Norm EphA4			2.32989					716	5391.31	6014.38	1.11557	2.14533	1.22241		0.627218	0.673103	0.308643
	767	4696.31	6279.13	1.33704	1.37321	0.830235	was repeated later so average was done	1.92178					954	4967.89	5526.45	1.11243	2.02629	1.22508		1.84605	1.34762	2.16634				78	4381.6	5662.79	1.2924	1.38373	0.78845		1.75454					Sample	Actin	EphA4	EphA4/Actin	Norm EphA4	Norm to TotalSaline			0.289285	0.484099
2020-04-21	Sample	Actin	EphA4	EphA4/Actin	Norm EphA4	Norm to TotalSaline		1.654					767	4214.6	4967.15	1.17856	2.14674	1.29791		2.15486	0.976938	2.7583				500	4185.35	6293.33	1.50365	1.60991	0.917326							78	4172.31	6675.45	1.59994	2.06978	1.17936
	720	2550.89	4903.35	1.92221	1.46734	0.887145						2020-04-21	Sample	Actin	EphA4	EphA4/Actin	Norm EphA4	Norm to TotalSaline								757	4945.48	5152.38	1.04184	1.11546	0.635588		Average Hipp - normalized to saline					500	4511.43	5966.08	1.32244	1.71079	0.974807
	557	2795.23	974.456	0.348613	0.266117	0.160893							72	3527.11	2548.18	0.722456	1.68798	1.02054								CTRL	5079.65	4746.43	0.934401	1.00043	0.570045		Females					757	4968.43	5036.08	1.01362	1.31128	0.747167
	CTRL	3615.18	4736.48	1.31016	1.00012	0.60467		Average Hipp - normalized to saline					720	4647.35	7190.72	1.54727	3.61512	2.18568								771	4262.06	5268.67	1.23618	1.32353	0.754149		Saline	50	100			CTRL	5065.06	3916.79	0.773296	1.00038	0.570018
	891	3395.11	2879.06	0.848002	0.64733	0.391372		Male					646	3582.7	6933.15	1.93518	4.52144	2.73364								776	5166.38	3894.72	0.753859	0.80713	0.459903	Stripe on actin	1.17036	0.926508	0.931647			771	4725.01	3696.67	0.782362	1.01211	0.576701
	74	3415.89	5050.84	1.47863	1.12873	0.682422		Saline	50	100			557	3560.58	1504.65	0.422585	0.987349	0.596946								134	5333.55	4057.74	0.760796	0.814556	0.464135		0.635588	0.894752	0.998343			776	4454.6	4147.45	0.931049	1.20446	0.686303
	71	4965.43	4885.26	0.983854	0.751034	0.454071		1.48754	1.03461	0.873888			CTRL	5013.11	2145.6	0.427997	0.999993	0.604591								277	5177.31	6489.5	1.25345	1.34202	0.764686		1.06869	0.78845	0.754149			134	3166.94	3353.5	1.05891	1.36987	0.780551
	767	5331.48	4279.26	0.80264	0.612702	0.370437	was repeated earlier so average was done	0.755092	0.931074	0.671039			891	3001.7	1282.06	0.427112	0.997926	0.603341								Sample	Actin	EphA4	EphA4/Actin	Norm EphA4	0.76285		0.774789	0.917326	0.464135			277	3592.18	3801.33	1.05822	1.36898	0.780045
2020-04-27	Sample	Actin	EphA4	EphA4/Actin	Norm EphA4	Norm to TotalSaline		0.887145	0.600336	0.160893			74	4812.94	4251.91	0.883433	2.0641	1.24794								76	4757.89	1475.82	0.310184	0.424909	0.242113		1.01769	0.433829	0.764686			Sample	Actin	EphA4	EphA4/Actin	Norm EphA4	Norm to TotalSaline
	535	4691.6	2589.69	0.551985	2.04439	1.23603		0.391372	0.682422	0.454071			71	3999.06	3767.72	0.942151	2.20129	1.33089								61	4096.06	2268.65	0.553861	0.758713	0.433829		1.28892	0.637945	0.242113			76	4133.77	1401.7	0.339085	0.541669	0.308643
	858	5418.84	1404.84	0.259251	0.96019	0.580526		1.23603	0.580526	0.91553			556	3544.65	5852.84	1.65118	3.85789	2.33246								66	3176.94	4272.31	1.34479	1.84217	1.06869			0.288274	0.465669			61	5277.74	2226.82	0.421927	0.674004	0.384048
	861	6134.67	2508.2	0.408857	1.51429	0.91553		1.08094	1.04205	1.23745		2020-04-27	Sample	Actin	EphA4	EphA4/Actin	Norm EphA4	Norm to TotalSaline								CTRL	4671.53	3410.06	0.73	1	0.569801			0.896879	1.10024			66	3921.6	4132.06	1.05367	1.68318	0.959074
	CTRL	5459.18	1482.72	0.271601	1.00593	0.639091		1.1619	1.06329	1.00224			535	3709.65	3619.4	0.975671	3.25224	1.96629								34	3553.18	2112.41	0.594511	0.814398	0.465669							CTRL 76 44 399	5501.89	3442.06	0.625614	0.999384	0.56945
													497	3786.65	2532.08	0.668687	2.22896	1.34762								36	3556.65	2912.48	0.818883	1.12176	0.637945							34	4042.18	2149.82	0.531846	0.849594	0.484099
2020-07-06	Sample	Actin	EphA4	EphA4/Actin	Norm EphA4	Norm to TotalSaline							779	4172.01	5854.91	1.40338	4.67793	2.82825								44	3923.18	3880.65	0.989158	1.35501	0.774789							36	3964.18	2931.48	0.739491	1.18129	0.673103
	553	3655.65	4509.72	1.23363	1.78787	1.08094							CTRL	5778.94	1736.72	0.300525	1.00175	0.605654								399	3763.36	1392.58	0.370036	0.506899	0.288274							44	5665.01	3903.65	0.68908	1.10077	0.627218
	497	3609.01	4292.01	1.18925	1.72355	1.04205							860	3482.41	3189.91	0.916008	3.05336	1.84605								Sample	Actin	EphA4	EphA4/Actin	Norm EphA4	0.288274							399	4375.41	1390.58	0.317817	0.507694	0.289285
	570	3579.7	5055.43	1.41225	2.04674	1.23745							858	4297.53	2083.26	0.484757	1.61586	0.976938								538	3481.58	3351.65	0.962681	1.78605	1.01769
	CTRL	3953.99	2727.06	0.689699	0.999563	0.635046							861	3827.23	4114.03	1.07494	3.58312	2.16634								650	2645.99	3226.11	1.21925	2.26205	1.28892
	556	3673.7	4871.43	1.32603	1.92178	1.1619																				429	3736.87	3170.36	0.848399	1.57402	0.896879
	552	4699.53	5702.84	1.21349	1.75868	1.06329							CTRL	5976.38	1482.72	0.248097	1.00039	0.604831								956	3776.41	3930.36	1.04077	1.93092	1.10024
	679	4249.94	4861.13	1.14381	1.6577	1.00224							851	5276.5	4663.93	0.883907	3.56414	2.15486								CTRL	4714.06	2539.94	0.538801	0.999631	0.56959
													679	5049.01	5712.62	1.13143	4.56223	2.7583

## Sheet: P-EPHA4
White triangles indicate the target protein; Red triangles indicate actin. Samples are listed in the order they appear on the gels (from left to right). Discarded samples are indicated in red. Outliers are indicated with a yellow background. Repeated samples were averaged and are indicated with blue text next to quantification. Bands were quantified from photos obtained with only one channel (gre…
Samples are normalized to actin, to the normalized control sample protein, and to the average of normalized protein in the saline condition (saline samples in bold).
TOTAL EPHA4 PROTEIN (males)												SYNAPTONEUROSOMAL PHOSPHO-EPHA4 PROTEIN (males)													TOTAL EPHA4 PROTEIN (females)												SYNAPTONEUROSOMAL PHOSPHO-EPHA4 PROTEIN (females)
Thalamus/Hypothalamus	Male	Totalprotein phospho-EphA4										Thalam/Hypothalamus	Male	SYNAPTONEUROSOMAL protein phospho-EphA4						Average Peak 1+2 Thalamus Normal					Thalamus/Hypothalamus	Female	Totalprotein phospho-EphA4										Thalam/Hypothalamus	Female	SYNAPTONEUROSOMAL protein phospho-EphA4						Average Peak 1+2 Thalamus Normal
18/08/2021	Sample	Actin	peak 1+2	Norm	Rest	Norm TotSaline		Male				2021-07-28	Sample	Actin	Peak 1+2	Peak 1+2/Actin	Peak 1+2 Norm	Norm TotSaline		Male						Sample	Actin	Peak 1+2	Peak 1+2/Actin	Peak 1+2 Norm	Norm TotSaline		Females					Sample	Actin	Peak 1+2	Peak 1+2/Actin	Peak 1+2 Norm	Norm TotSaline		Females
	535	4085.41	6599.97	1.6155	1.63182	1.13321		Average Peak 1 + 2 Thalamus					763	4237.53	2545.15	0.600623	3.82562	2.65668		Saline	50	100				526	2752.53	3973.91	1.44373	1.62976	1.22538		Average Peak 1 + 2 Thalamus					130	4493.89	2250.5	0.50079	0.856301	0.643835		Saline	50	100
	497	3920.23	6096.02	1.55502	1.57072	1.09078		Saline	50	100			801	4528.01	2443.79	0.539705	3.43761	2.38723		2.65668	2.38723	2.076				538	3014.23	3143.15	1.04277	1.17713	0.885062		Saline	50	100			133	4188.65	4492.54	1.07255	1.83395	1.37891		1.37891	0.643835	1.08037
	557	3645.65	5218.2	1.43135	1.44581	1.00403		1.63182					954	4068.72	1909.62	0.469342	2.98944	2.076		2.9258	3.96214	3.31682				757	3486.65	2392.84	0.686287	0.774716	0.582493		1.17713					134	3742.06	3144.59	0.840336	1.43689	1.08037		1.44359	1.45444	1.43377
	CTRL	5002.82	4951.9	0.989822	0.999821	0.69432		1.37376					CTRL	4264.6	669.891	0.157082	1.00052	0.694807		2.66134	2.46182	3.09357				771	4099.48	-	-	-	-	stripe on pEphA4 band	0.774716					277	4163.41	5814.37	-	-	-	spot on pEphA band	1.51546	1.41414	1.03099
	553	3780.41	5259.07	1.39114	1.40519	0.975828	shadow on band	1.31449					851	3202.48	2118.33	0.661465	4.21315	2.9258		3.15477	1.97373	3.40845				CTRL	5968.55	5287.28	0.885856	1	0.75188		1.47861					CTRL	5077.65	2969.54	0.584826	0.999993	0.751874		1.35334	2.36591	1.30268
	552	3434.11	4956.49	1.44331	1.45789	1.01242		1.72811					858	5479.26	4908.1	0.895761	5.70549	3.96214				1.32776				649	3606.65	3990.52	1.10643	1.249	0.939098		1.77362					66	3677.82	4129.66	1.12286	1.91997	1.44359		1.53568	1.62073	1.33646
	679	3317.99	5667.07	1.70798	1.72524	1.19808							71	5135.72	3851.11	0.749867	4.77622	3.31682								715	3091.82	2671.38	0.864014	0.975344	0.733341		0.762833					104	4105.77	4578.83	1.11522	1.90691	1.43377		2.89556	1.31906	1.28177
	556	3895.89	5298.49	1.36002	1.37376	0.953998							74	4225.74	1934.38	0.45776	2.91567	2.02477	Part of bands lost at the end of the gel							716	3411.65	4468.71	1.30984	1.47861	1.11174		2.01896					61	-	5857.59	-	-	-	damaged actin
22/10/2021	Sample	Actin	peak 1+2	Norm	Rest	Norm TotSaline		1.44002				22/10/2021	Sample	Actin	Peak 1+2	Peak 1+2/Actin	Peak 1+2 Norm	Norm TotSaline								Sample	Actin	Peak 1+2	Peak 1+2/Actin	Peak 1+2 Norm	Norm TotSaline		1.33098					Sample	Actin	Peak 1+2	Peak 1+2/Actin	Peak 1+2 Norm	Norm TotSaline
	74	2664.87	3568	1.3389	1.31265	0.911563							861	1758.46	4465.07	2.5392	4.45474	3.09357								36	2775.18	2740.47	0.987491	1.3417	1.0088							526	2909.65	4263.54	1.46531	1.9344	1.45444
	763	2586.34	3467.71	1.34078	1.31449	0.912842		Male Normalized to TotSaline					535	1870.46	4085.88	2.18443	3.83234	2.66134								3	2087.58	2725.08	1.30538	1.77362	1.33355		Average Peak 1+2 Thalamus Normal					538	4052.82	6187.78	1.52678	2.01556	1.51546
	801	2883.75	3629.47	1.25859	1.23392	0.856886		Average Peak 1 + 2 Thalamus					497	2123.34	4290.54	2.02066	3.54502	2.46182								34	2622.28	1973.67	0.752653	1.02263	0.768892		Females					757	3249.7	4430.83	1.36346	1.79995	1.35334
	954	2617.99	3850.18	1.47066	1.44182	1.00127		Saline	50	100			557	1724.28	4823.95	2.79766	4.90817	3.40845								78	2034.28	2125.26	1.04472	1.41946	1.06726	spot on pEphA4 band	Saline	50	100			771	3576.89	3715.3	1.03869	1.37121	1.03099
	851	2221.63	3916	1.76267	1.72811	1.20008		1.13321	1.09078	1.00403			CTRL	4134.11	2336.64	0.56521	0.991596	0.688608								CTRL	4305.28	3169.96	0.736296	1.0004	0.752182		0.885062	1.22538	0.939098			CTRL	3852.87	2918.57	0.757505	1.00001	0.751885
	CTRL	3955.41	4051.3	1.02424	1.00416	0.697333		0.953998	1.01242	1.19808			553	2075.34	5373.95	2.58944	4.54288	3.15477								42	-	-	-	-	-	stripe on pEphA4 band	0.582493	0.733341	0.768892			649	3586.99	4707.64	1.31242	1.73257	1.30268
	858	43112.2	758.841	0.0176015	0.0172564	0.0119836	aberrant mark on actin	0.912842	0.911563	1.00127			552	2384.34	3862.71	1.62004	2.84217	1.97373								44	2233.11	1253.77	0.561445	0.762833	0.573558		1.11174	1.0088	0.92927			715	3546.41	5052.59	1.42471	1.8808	1.41414
	71	2885.04	4191.47	1.45283	1.42434	0.989125		1.20008	0.856886	0.989125			679	2790.63	3041.3	1.08983	1.91197	1.32776								400	3056.36	1490.65	0.487721	0.662664	0.498244		1.33355	0.498244	1.39401			716	2799.28	4330.93	1.54716	2.04245	1.53568
	768	2579.7	2337.69	0.906187	0.888419	0.616958	incomplete actin						556	2868.94	2335.57	0.814087	1.42822	0.991822	Part of actin lost at the end of the gel							Sample	Actin	Peak 1+2	Peak 1+2/Actin	Peak 1+2 Norm	Norm TotSaline		0.573558	2.04035	0.884978			Sample	Actin	Peak 1+2	Peak 1+2/Actin	Peak 1+2 Norm	Norm TotSaline
																										134	2524.72	-	-	-	-	stripe on pEphA4 band	1.51469	1.5179	0.901278			36	3751.6	5253.22	1.40026	3.14665	2.36591
																										133	1964.31	-	-	-	-	spot on pEphA4 band						3	4630.01	7934.63	1.71374	3.8511	2.89556
																										61	3528.94	4787.64	1.35668	2.71989	2.04503							34	3625.6	2867.78	0.790982	1.77749	1.33646
																										277	2552.6	-	-	-	-	spot on pEphA4 band						78	2557.65	2453.37	0.959228	2.15557	1.62073
																										CTRL	6166.6	3076.18	0.498846	1.00009	0.751949							CTRL	5878.13	2617.49	0.445293	1.00066	0.752374
																										104	2906.53	1802.01	0.619988	1.24296	0.934556	repeated, average was done						42	3637.06	2759.12	0.758614	1.70475	1.28177
																										-	-	-	-	-	-	not a total thalamus sample						44	2921.36	-	-	-	-	spot on pEphA band
																										771	3053.41	2183.67	0.715158	1.43376	1.07801	repeated, average was done						400	3941.89	3077.37	0.780683	1.75434	1.31906
																										130	2755.65	2568.76	0.93218	1.86885	1.40515
																										Sample	Actin	Peak 1+2	Peak 1+2/Actin	Peak 1+2 Norm	Norm TotSaline
																										104	3029.41	1980.55	0.653774	1.2289	0.923984	repeated earlier, average was done
																										277	3242.7	2030.5	0.626175	1.17702	0.884978
																										CTRL	4463.82	2374.57	0.531959	0.999922	0.751821
																										134	2818.11	1797.13	0.637708	1.1987	0.901278
																										771	2387.99	2889.3	1.20993	2.27431	1.71001	repeated earlier, average was done
																										133	2049.58	2201.26	1.074	2.01881	1.5179
Cortex	Male	Total protein phospho-EphA4						Average Cortex peak 1+2				Cortex	Male	SYNAPTONEUROSOMAL protein phospho-EphA4						Average Peak 1+2 Cortex Normal					Cortex	Female	Totalprotein phospho-EphA4						Average Cortex				Cortex	Female	SYNAPTONEUROSOMAL protein phospho-EphA4						Average Peak 1+2 Cortex Normal
2021-10-22	Sample	Actin	Peak 1+2	Peak 1+2/Actin	Peak 1+2 Norm	Norm TotSaline		Saline	50	100		2020-10-30	Sample	Actin	Peak 1+2	Peak 1+2/Actin	Peak 1+2 Norm	Norm TotSaline		Male						Sample	Actin	Peak 1+2	Peak 1+2/Actin	Peak 1+2 Norm	Norm TotSaline		Female					Sample	Actin	Peak 1+2	Peak 1+2/Actin	Peak 1+2 Norm	Norm TotSaline		Female
	215	2801.28	3241.41	1.15712	0.737016	1.18874		0.626796					215	4662.53	3808.71	0.816877	3.71308	5.98883		Saline	50	100				526	3229.43	3895.54	1.20626	0.78365	0.462058		Saline	50	100			803	2709.94	2410.52	0.889509	2.32892	1.37319		Saline	50	100
	100	3651.41	4480.58	1.22708	0.781582	1.26062		0.611162					100	4226.53	1987.91	0.470342	2.13792	3.44825		5.24654	5.98883	3.44825				538	3467.84	5257.37	1.51603	0.984893	0.580715		0.984893					78	2705.82	2071.03	0.765399	2.00398	1.18159		1.37319	1.18159	1.62391
	954	3993.82	3930.2	0.984069	0.626796	1.01096		0.516634					954	4593.35	3287.13	0.715628	3.25286	5.24654		5.26703	3.75302	2.92379				539	4211.08	5175.95	1.22913	0.798503	0.470815		0.927221					76	4357.53	4583.76	1.05192	2.75414	1.62391		1.28919	1.50317	0.953288
	129	4199.53	4178.51	0.994995	0.633755	1.02219		0.731628					129	4476.41	2291.53	0.511912	2.32687	3.75302		2.08355	5.16849	2.55803				61	3751.06	4573.54	1.21927	0.792096	0.467038		1.16002					130	-	3388.15	-	-	-	spot on actin	1.4396	0.815322	1.05149
	137	3226.04	4096.93	1.26996	0.808889	1.30466		0.43985					137	3939.11	4483.84	1.13829	5.17403	8.34521		4.12005	3.99478	2.46902				CTRL	3398.94	5231.95	1.53929	1	0.589623		1.29505					CTRL	3012.99	1150.79	0.381943	1.00001	0.589627		1.2759	0.495901	1.24274
	CTRL	4409.82	6931.99	1.57195	1.00124	1.6149		0.877862					CTRL	4821.53	1067.82	0.221469	1.00668	1.62367		2.41919	4.80017					66	3539.53	5051.83	1.42726	0.927222	0.546711		2.34186					133	3905.11	3261.15	0.835098	2.18647	1.28919		1.4746		1.18104
	958	3167.58	3039.37	0.959524	0.611162	0.985745		0.537029					958	4619.11	3318.48	0.718423	3.26556	5.26703		3.12857	3.21645					104	3536.94	5459.61	1.5436	1.0028	0.591273		2.69818					277	3482.16	2150.28	0.617512	1.61678	0.953288		0.785675		1.22233
	138	4102.7	3800.12	0.92625	0.589968	0.951562							138	3935.53	2774.48	0.704982	3.20447	5.16849		4.22988	3.07438					650	-	-	-	-	-	spot on actin	2.46452					716	3639.11	3393.59	0.932532	2.44157	1.4396		1.91346		2.1534
2021-10-22	Sample	Actin	Peak 1+2	Peak 1+2/Actin	Peak 1+2 Norm	Norm TotSaline		0.620137				2020-11-04	Sample	Actin	Peak 1+2	Peak 1+2/Actin	Peak 1+2 Norm	Norm TotSaline			1.91594					649	3708.18	5249.71	-	-	-	Part of actin lost at the end of the gel	1.69596					Sample	Actin	Peak 1+2	Peak 1+2/Actin	Peak 1+2 Norm	Norm TotSaline		1.31187
	801	3529.53	2045.86	0.579642	0.356839	0.575546							535	3703.58	1546.69	0.417621	1.2918	2.08355								Sample	Actin	Peak 1+2	Peak 1+2/Actin	Peak 1+2 Norm	Norm TotSaline							3	3024.82	3877.42	1.28187	2.16393	1.2759
	720	2736.99	2296.91	0.839211	0.516634	0.833281		Normalized Peak 1 +2 Cortex					59	3127.46	2504.15	0.8007	2.47676	3.99478								803	3198.94	4732.42	1.47937	1.16011	0.684026		Average Peak 1+2 Cortex Normal					44	4026.06	5964.61	1.4815	2.50093	1.4746
	766	3163.75	2943.86	0.930498	0.572832	0.923923		Saline	50	100			71	3528.7	2067.94	0.586035	1.81275	2.92379								78	2416.7	3511.52	1.45302	1.13945	0.671844		Female					34	3189.11	3369	1.05641	1.78333	1.05149
	768	3184.99	2976.4	0.934507	0.575301	0.927905		1.01096	1.18874	1.26062			CTRL	3991.55	1290.41	0.323285	0.999999	1.6129								76	4159.7	7329.44	1.76201	1.38175	0.814713		Saline	50	100			399	4023.23	6075.9	1.5102	2.54938	1.50317
	CTRL	3043.87	4944.4	1.62438	0.999999	1.6129		0.985745	1.02219	1.30466			860	2862.87	2364.18	0.825809	2.55443	4.12005								130	3897.53	5755.25	1.47664	1.15797	0.682764		0.580715	0.462058	0.470815			CTRL	3312.53	1962.27	0.59238	1	0.589623
	763	3051.28	3626.28	1.18844	0.731628	1.18005		0.833281	0.951562	0.927905			74	3211.46	3089.84	0.962131	2.97611	4.80017								CTRL	3899.99	4973.66	1.2753	1.00008	0.589669		0.546711	0.467038	0.591273			771	4561.65	5695.47	1.24855	2.10769	1.24274
	767	2770.58	3086.33	1.11397	0.685779	1.10609		1.18005	0.575546	0.908892			72	4194.99	2150.87	0.512723	1.58598	2.55803								133	3743.58	6012.15	1.60599	1.2594	0.742572		0.684026	0.671844	0.814713			757	3503.23	2765.28	0.789349	1.33251	0.785675
	779	2695.28	2467.15	0.91536	0.563513	0.908892		0.709436	0.923923	1.27485			891	4552.6	2207.53	0.484894	1.4999	2.41919								277	3718.41	4484.78	1.2061	0.945815	0.557674		0.742572	0.682764	0.557674			400	4828.18	3954.93	0.819135	1.38279	0.815322
2020-11-04	Sample	Actin	Peak 1+2	Peak 1+2/Actin	Peak 1+2 Norm	Norm TotSaline		1.41591	1.10609	0.860697		2021-07-28	Sample	Actin	Peak 1+2	Peak 1+2/Actin	Peak 1+2 Norm	Norm TotSaline								716	-	-	-	-	-	Part of actin lost at the end of the gel	1.38237	1.13155	1.04372			42	4627.06	-	-	-	-	Part of actin lost at the end of the gel
	535	2816.21	1866.74	0.662855	0.43985	0.709436		0.866176	1.2203				801	4395.84	4022.71	0.915117	1.9942	3.21645								Sample	Actin	Peak 1+2	Peak 1+2/Actin	Peak 1+2 Norm	Norm TotSaline		1.5927		0.760157			Sample	Actin	Peak 1+2	Peak 1+2/Actin	Peak 1+2 Norm	Norm TotSaline
	59	2474.39	2821.22	1.14017	0.756584	1.2203			1.45471				720	4630.94	4122.07	0.890116	1.93972	3.12857								3	4266.99	3451.37	0.808853	2.3445	1.38237		1.45477					538	2098.58	1953.28	0.930762	3.24522	1.91346
	71	2375.21	2829.22	1.19115	0.790409	1.27485							766	4538.99	3970.25	0.874698	1.90612	3.07438								44	3470.7	3234.42	0.931921	2.70122	1.5927							526	2918.75	704.063	0.241221	0.841047	0.495901
	CTRL	3161.75	4764.76	1.507	1	1.61291							768	3838.58	3549.64	0.924728	2.01514	3.25023	Stripe on pEphA4							34	2739.75	1673.17	0.610704	1.77016	1.04372							539	2515.75	1445.28	0.574491	2.00304	1.18104
	860	2545.04	3366.93	1.32294	0.877862	1.41591							763	4567.58	5496.85	1.20345	2.62253	4.22988								399	3831.53	2536.83	0.662094	1.91911	1.13155							104	2989.8	1777.67	0.594578	2.07307	1.22233
	74	2625.04	3567.93	1.35919	0.901918	1.45471							767	4785.99	2608.88	0.545108	1.18788	1.91594								CTRL	4354.72	1504.07	0.345389	1.00113	0.590288							CTRL 104	2996.92	859.548	0.28681	1	0.589624
	72	3414.41	2745.81	0.804184	0.533632	0.860697							779	4009.16	2816.3	0.702465	1.53079	2.46902								771	4798.67	2134.37	0.444783	1.28923	0.760157							61	2980.63	-	-	-	-	spot on pEphA band
	891	3960.99	3205.64	0.809303	0.537029	0.866176							CTRL	4742.41	2176.22	0.458886	0.999992	1.61289								757	4148.55	3531.32	0.851218	2.4673	1.45477							66	2844.75	1815.33	0.638132	2.22493	1.31187
																										400	3556.15	3537.78	0.994833	2.88358	1.70022	spot on actin						725	3693.41	3868.76	1.04748	3.65217	2.1534
																										42	2884.86	5403.85	1.87318	5.4295	3.20135	Part of actin lost at the end of the gel						715	3853.06	-	-	-	-	damaged pEphA4 band
HIPPOCAMPUS	Male	Total protein phospho-EphA4						Average Hippocampus				HIPPOCAMPUS	Male	SYNAPTONEUROSOMAL protein phospho-EphA4						Average Hipp - normalized to saline					Hippocampus	Female	Total protein phospho-EphA4						Average Hippocampus				Hippocampus	Female	SYNAPTONEUROSOMAL protein phospho-EphA4						Average Hipp - normalized to saline
2020-04-07	Sample	Actin	Peak 1+2	Peak 1+2/Actin	Peak 1+2 Norm	Norm TotSaline		Male				2020-04-07	Sample	Actin	Peak 1+2	Peak 1+2/Actin	Peak 1+2 Norm	Norm TotSaline		Male						Sample	Actin	Peak 1+2	Peak 1+2/Actin	Peak 1+2 Norm	Norm TotSaline		Female					Sample	Actin	Peak 1+2	Peak 1+2/Actin	Peak 1+2 Norm	Norm TotSaline		Female
	997	4843.84	3739.3	0.771969	1.03384	0.955492		Saline	50	100			59	3067.7	5646.95	1.84078	1.45793	1.34744		Saline	50	100				78	4649.35	4972.12	1.06942	0.728763	0.684285		Saline	50	100			78	3096.53	5607.64	1.81094	2.14689	2.01586		Saline	50	100
	129	3538.94	3995.12	1.1289	1.51186	1.39728		1.03384					997	2590.58	4826.42	1.86307	1.47558	1.36375		1.36375	1.34744	1.65781				500	4852.77	6344.15	1.30733	0.890884	0.83651		0.679914					500	3934.53	-	-	-	-	damaged pEphA band	2.28104	2.01586	1.97441
	137	5163.6	3759.71	0.728118	0.975116	0.901217		1.34526					129	3791.28	10927.9	2.88239	2.2829	2.10989		1.98033	2.10989	1.8853				757	3672.77	3664.47	0.99774	0.679914	0.638417		0.585153					757	3511.11	7194.85	2.04917	2.4293	2.28104		1.35822	1.39434	1.74392
	CTRL	6557.38	4896.39	0.746699	1	0.924215		0.795536					137	4393.11	9949.46	2.26479	1.79375	1.65781		1.74072	1.8153	0.591687				CTRL	3667.23	5381.48	1.46745	1	0.938967		1.07174					CTRL	4540.53	3830.02	0.84352	1	0.938967		1.82672	1.637	2.48968
	761	3431.72	3447.19	1.00451	1.34526	1.24331		0.724795					CTRL	4071.7	5141.07	1.26264	1.00003	0.924241		1.36408	1.39729	1.42847				771	3449.99	4196.69	1.21644	0.828945	0.778352		0.975154					771	3730.7	6617.18	1.77371	2.10275	1.97441		2.10853	1.61191	1.98035
	766	3008.06	11557.8	3.84227	5.14567	4.7557	green spot on band	1.24216					761	4138.23	11195.6	2.7054	2.14272	1.98033		1.35243	3.12973	1.80903				776	3991.06	3427.05	0.858682	0.585153	0.549439		1.37876					776	3263.82	3982.37	1.22016	1.4465	1.35822		3.06954	2.87965	1.32899
	954	3933.6	5029.14	1.27851	1.71221	1.58245		1.34749					766	3556.41	8819.68	2.47994	1.96416	1.8153		2.41197	1.79091	3.56924				134	5388.6	3803.74	0.705887	0.48103	0.451671		1.70155					134	2325.53	3643.28	1.56665	1.85727	1.74392		2.25458		1.78211
	767	5855.43	3837.46	0.655368	0.877687	0.811171	shadow on band						954	4203.23	10825.8	2.57558	2.0399	1.8853		1.40407	1.87849	1.54736				Sample	Actin	Peak 1+2	Peak 1+2/Actin	Peak 1+2 Norm	Norm TotSaline		1.06538					277	2969.53	6641.66	2.23661	2.65151	2.48968
2020-04-21	Sample	Actin	Peak 1+2	Peak 1+2/Actin	Peak 1+2 Norm	Norm TotSaline		1.08151					767	4041.82	7715.39	1.90889	1.51187	1.39729		1.60124	1.39875	1.71615				76	3687.01	2111.36	0.572647	0.88662	0.832507							Sample	Actin	Peak 1+2	Peak 1+2/Actin	Peak 1+2 Norm	Norm TotSaline
	720	3999.18	6684.07	1.67136	1.00262	0.926632	green spot on band					2020-04-21	Sample	Actin	Peak 1+2	Peak 1+2/Actin	Peak 1+2 Norm	Norm TotSaline								61	4405.6	3710.26	0.842168	1.30392	1.22433		Average Hipp - normalized to saline					76	3956.94	3752.62	0.948364	2.10907	1.98035
	557	3353.41	4037.74	1.20407	0.722298	0.667559							72	3029.36	1532.13	0.505762	0.640206	0.591687								66	4905.84	2712.43	0.552897	0.856042	0.803796		Female					61	3749.94	2503.96	0.667734	1.48497	1.39434
	CTRL	4312.41	7188.9	1.66703	1.00002	0.92423							720	3407.28	5069.81	1.48793	1.88346	1.74072								CTRL	5002.18	3230.79	0.645876	1	0.938967		Saline	50	100			66	4265.77	3731.67	0.874794	1.94546	1.82672
	891	3037.16	4027.76	1.32616	0.795536	0.735246							646	2589.75	6928.18	2.67523	3.38637	3.12973								34	5222.6	2889.2	0.553212	0.85653	0.804254		0.638417	0.684285	0.778352			CTRL	4419.53	1987.31	0.449665	1.00001	0.938977
	74	3339.94	7585.9	2.27127	1.36249	1.25923		Average Hipp - normalized to saline					557	2537.63	3098.52	1.22103	1.54561	1.42847								36	6409.26	3196.79	0.498777	0.772249	0.725117		0.549439	0.83651	0.451671			34	4138.23	2633.72	0.636435	1.41537	1.32899
	71	3122.82	7915.22	2.53464	1.52048	1.40525		Male					CTRL	3585.63	2833.1	0.790128	1.00016	0.924364								44	5534.89	3486.03	0.629829	0.975154	0.915638		0.803796	1.22433	0.832507			36	4161.94	3262.72	0.783942	1.74341	1.637
	767	3821.06	6924.37	1.81216	1.08708	1.00469		Saline	50	100			891	2624.21	3059.81	1.16599	1.47594	1.36408								Sample	Actin	Peak 1+2	Peak 1+2/Actin	Peak 1+2 Norm	Norm TotSaline		0.915638	0.725117	0.804254			44	5084.06	5133.62	1.00975	2.24558	2.10853
	766	3238.53	5515.47	1.70308	1.02164	0.944217		0.955492	1.39728	0.901217			74	3478.99	5325.76	1.53083	1.93777	1.79091								538	2615.99	2671.33	1.02115	1.37876	1.29461		1.29461	0.462627	1.14864			399	4273.53	3298.84	0.771925	1.71669	1.61191
2020-04-27	Sample	Actin	Peak 1+2	Peak 1+2/Actin	Peak 1+2 Norm	Norm TotSaline		1.24331	1.25923	1.58245			71	3429.7	5303.42	1.54632	1.95737	1.80903								650	1911.63	2409.06	1.26022	1.70155	1.5977		1.5977		0.959499			Sample	Actin	Peak 1+2	Peak 1+2/Actin	Peak 1+2 Norm	Norm TotSaline
	CTRL	4628.53	4884.63	1.05533	1.00031	0.924505		0.735246	1.00469	0.667559			556	3190.82	3688.69	1.15603	1.46333	1.35243								429	3194.75	-	-	-	-	spot on pEphA4 band						CTRL	4521.28	1781.67	0.394063	1.00016	0.939116
	-	-	-	-	-	-	epty well because gel was damaged	0.669866	0.944217	1.40525		2020-04-27	Sample	Actin	Peak 1+2	Peak 1+2/Actin	Peak 1+2 Norm	Norm TotSaline								956	3927.28	3558.18	0.906014	1.2233	1.14864							538	3924.16	5054.37	1.28801	3.26907	3.06954
	535	4640.53	3548.42	0.764658	0.724795	0.669866		1.14802	0.72153	0.74429			535	2703.53	3301.98	1.22136	2.60975	2.41197								CTRL	4559.28	3376.74	0.740629	1	0.938968							650	3544.28	3353.05	0.946046	2.40113	2.25458
	858	4601.77	3790.18	0.823634	0.780696	0.72153		1.24537	1.20524	1.22659			497	2526.7	2403.45	0.951221	2.03252	1.87849								Sample	Actin	Peak 1+2	Peak 1+2/Actin	Peak 1+2 Norm	Norm TotSaline							429	3193.16	3858.4	1.20833	3.06683	2.87965
	861	4977.35	4228.83	0.849614	0.805322	0.74429			1.02579	1.2946			779	3274.94	5919.05	1.80738	3.86192	3.56924								CTRL	4559.53	6735.29	1.47719	1	0.938967							956	3694.34	2762.6	0.747793	1.89795	1.78211
2020-07-06	Sample	Actin	Peak 1+2	Peak 1+2/Actin	Peak 1+2 Norm	Norm TotSaline							CTRL	4169.23	1951.79	0.468141	1.0003	0.924493								-	-	-	-	-	-	not total hippocampal sample
	553	3860.23	7576.12	1.96261	1.24216	1.14802							860	3636.41	2585.45	0.71099	1.51921	1.40407								-	-	-	-	-	-	not total hippocampal sample
	497	3708.7	7641.54	2.06044	1.30407	1.20524							858	3957.28	2802.91	0.708292	1.51344	1.39875								-	-	-	-	-	-	not total hippocampal sample
	570	4305.94	9029.25	2.09693	1.32717	1.22659							861	3757.48	2944.15	0.783545	1.67424	1.54736								277	3919.01	5915.71	1.50949	1.02187	0.959499
	CTRL	4458.41	7060.95	1.58374	1.00237	0.926402						2020-04-27	Sample	Actin	Peak 1+2	Peak 1+2/Actin	Peak 1+2 Norm	Norm TotSaline								Sample	Actin	Peak 1+2	Peak 1+2/Actin	Peak 1+2 Norm	Norm TotSaline
	556	3741.53	7965.83	2.12903	1.34749	1.24537							851	3966.74	7250.51	1.82783	1.73254	1.60124								CTRL	4435.23	3653.45	0.823733	1	0.938967
	552	4769.23	8363.54	1.75364	1.1099	1.02579							679	4025.06	7885.1	1.959	1.85687	1.71615								399	3875.23	1572.77	0.405852	0.492698	0.462627
	679	2995.28	6629.18	2.2132	1.40076	1.2946							CTRL	4628.53	4884.63	1.05533	1.00031	0.924505

## Sheet: NR2B
White triangles indicate the target protein; Red triangles indicate actin. Samples are listed in the order they appear on the gels (from left to right). Discarded samples are indicated in red. Outliers are indicated with a yellow background. Repeated samples were averaged and are indicated with blue text next to quantification. Bands were quantified from photos obtained with only one channel (gre…
Samples are normalized to actin, to the normalized control sample protein, and to the average of normalized protein in the saline condition (saline samples in bold).
TOTAL NR2B PROTEIN (males)												SYNAPTONEUROSOMAL NR2B PROTEIN (males)													TOTAL NR2B PROTEIN (females)												SYNAPTONEUROSOMAL NR2B PROTEIN (females)
Thalamus/Hypothalamus	Male	TOTAL protein NR2B						Average Thalamus				Thalamus/Hypothalamus	Male	SYNAPTONEUROSOMAL protein NR2B						Average Thalamus NormTotSal					Thalamus/Hypothalamus	Female	TOTAL protein NR2B						Average Thalamus				Thalamus/Hypothalamus	Female	SYNAPTONEUROSOMAL protein NR2B						Average Thalamus - norm to saline
2020-08-21	Sample	Actin	NR2B	NR2B/Actin	Norm NR2B	Norm to TotalSaline		Male				2020-08-21	Sample	Actin	NR2B	NR2B/Actin	Norm NR2B	Norm to TotalSaline		Male						Sample	Actin	NR2B	NR2B/Actin	Norm NR2B	Norm to TotalSaline		Females					Sample	Actin	NR2B	Norm NR2B	Rest	Norm to saline		Females
	535	3941.6	1451.16	0.368166	0.587187	1.26084		Saline	50	100			535	4265.67	2604.36	0.610538	1.16293	2.49712		Saline	50	100				130	4242.23	860.87	0.202928	0.338496	1.35398	repeated later, so average was done	Saline	50	100			130	2820.36	148.728	0.0527338	0.0643095	0.257238		Saline	50	100
	497	4026.26	1680.16	0.417302	0.665553	1.42912		0.587187					497	4022.13	2874.23	0.714604	1.36115	2.92275		2.49712	2.92275	1.97668				133	4561.72	685.042	0.150172	0.250495	1.00198	repeated later, so average was done	0.349863					133	2933.53	1605.38	0.547254	0.667383	2.66953		2.66953	0.257238	1.23337
	557	4097.23	1412.75	0.344806	0.549929	1.18084		0.467699					557	4989.18	2411.23	0.483292	0.920557	1.97668		1.74154	1.66615	2.17537				134	4275.58	554.335	0.129652	0.216266	0.865064		0.130567					134	2767.94	699.849	0.252841	0.308343	1.23337		0.51759	1.94996	2.01604
	CTRL	7071.96	4436.65	0.627357	1.00057	2.14849		0.450369					CTRL	6070.84	3188.11	0.525152	1.00029	2.14788		1.85336	2.32482	2.14057				277	4850.53	517.627	0.106716	0.178008	0.712031		0.181115					277	3449.06	1425.46	0.413288	0.50401	2.01604		2.20488	3.01219	2.00186
	553	4441.08	1302.34	0.293247	0.467699	1.00427		0.563641					553	5483.48	2334.87	0.425801	0.81105	1.74154		2.35161	1.11576	1.59872				CTRL	6702.84	4018.6	0.599537	1.00006	4.00024		0.0712258					CTRL	5261.18	4316.28	0.820402	1.00049	4.00196		2.07322	1.86537	1.6757
	552	4632.72	1429.7	0.308609	0.492199	1.05688		0.398067					552	4420.01	1800.58	0.407369	0.775941	1.66615		2.1357	1.7484	2.06446				61	4851.55	532.335	0.109725	0.183027	0.732109	repeated later, so average was done	0.136668					61	3939.23	1574.68	0.399742	0.48749	1.94996		3.46388	2.76928	1.67744
	679	4086.3	1730.58	0.423507	0.675449	1.45037		0.382					679	5060.48	2691.53	0.531872	1.01309	2.17537		1.38186	1.89768	1.37375				66	4904.77	383.92	0.0782748	0.130567	0.522267		0.371467					66	3842.65	407.728	0.106106	0.129398	0.51759		1.0964	2.4236	1.01102
	556	3582.3	1011.58	0.282382	0.450369	0.967062		0.411					556	4883.01	2212.7	0.453142	0.863128	1.85336		2.26887	1.8471					104	4932.53	801.456	0.162484	0.271032	1.08413		0.165704					104	3857.18	1582.92	0.410382	0.500466	2.00186		2.5374	2.65841	1.27968
2020-08-22	Sample	Actin	NR2B	NR2B/Actin	Norm NR2B	Norm to TotalSaline		0.465709				2020-08-22	Sample	Actin	NR2B	NR2B/Actin	Norm NR2B	Norm to TotalSaline								Sample	Actin	NR2B	NR2B/Actin	Norm NR2B	Norm to TotalSaline		0.587985					Sample	Actin	NR2B	NR2B/Actin	Norm NR2B	Norm to TotalSaline
	766	3990.89	721.213	0.180715	0.344876	0.740539							766	4209.01	2191.94	0.520773	1.08269	2.32482								526	3045.82	552.456	0.181382	0.266385	1.06554	stripe on NR2B						36	3962.48	1814.23	0.457854	0.753049	3.01219
	768	3547.3	818.335	0.230692	0.440252	0.945337							768	4074.18	1953.58	0.479501	0.996884	2.14057								538	2227.34	274.678	0.123321	0.181115	0.724461		0.249324					3	2937.94	984.627	0.335142	0.55122	2.20488
	647	3666.01	1082.75	0.295348	0.563641	1.21029		Average Thalamus - norm to saline					647	4842.89	2551.11	0.526775	1.09517	2.35161								757	2112.16	102.435	0.0484977	0.0712258	0.284903							34	3754.65	956.335	0.254707	0.418926	1.6757
	767	3264.48	370.556	0.113512	0.216625	0.465151		Male					767	4496.13	1123.75	0.249937	0.519619	1.11576								771	2836.28	433.213	0.15274	0.22432	0.897281		Average Thalamus - norm to saline					78	3423.72	653.627	0.190911	0.313999	1.256	damaged actin, was repeated later
	779	4422.84	767.213	0.173466	0.331042	0.710835		Saline	50	100			779	4262.72	1526.58	0.358123	0.744538	1.59872								CTRL	4489.99	3057.11	0.680873	0.99996	3.99984		Females					CTRL	5265.48	3201.6	0.608036	1.00006	4.00023
	CTRL	6136.96	3212.99	0.523547	0.999136	2.14541		1.26084	1.42912	1.18084			CTRL	6733.26	3239.11	0.481062	1.00013	2.14754								649	2450.58	280.678	0.114535	0.168212	0.672848		Saline	50	100			42	3777.36	963.113	0.25497	0.419359	1.67744
	720	4015.72	837.627	0.208587	0.398067	0.854755		1.00427	1.05688	1.45037			720	4861.31	2325.7	0.47841	0.994616	2.1357								715	2251.87	126.728	0.0562768	0.0826506	0.330602		1.39945	2.04941	0.865064			44	4015.89	1265.53	0.31513	0.518306	2.07322
	861	4733.6	763.213	0.161233	0.307697	0.660706		0.967062	0.740539	0.945337			861	3652.26	1688.99	0.462452	0.961438	2.06446								716	2753.82	256.263	0.0930573	0.136668	0.546672		0.522267	1.35069	0.712031			400	2401.36	680.87	0.283536	0.466342	1.86537
2020-08-25	Sample	Actin	NR2B	NR2B/Actin	Norm NR2B	Norm to TotalSaline		1.21029	0.465151	0.710835		2020-08-25	Sample	Actin	NR2B	NR2B/Actin	Norm NR2B	Norm to TotalSaline								Sample	Actin	NR2B	NR2B/Actin	Norm NR2B	Norm to TotalSaline		0.724461	0.330602	1.08413			Sample	Actin	NR2B	NR2B/Actin	Norm NR2B	Norm to TotalSaline
	763	3677.89	667.385	0.181459	0.382018	0.820294		0.854755	0.7356	0.660706			763	7245.91	1583.58	0.218548	0.643544	1.38186								36	5991.43	1016.28	0.169623	0.312785	1.25114	damaged NR2B, repeated in following gel	0.284903	0.670175	0.897281			526	2880.36	1470.87	0.510656	0.692321	2.76928
	801	3927.48	639.092	0.162723	0.342575	0.7356		0.820294	0.500395	0.756419			801	6638.2	1835.58	0.276517	0.814243	1.7484								3	5002.31	1007.7	0.201447	0.371467	1.48587		0.546672	2.95443	0.672848			538	3034.36	1938.16	0.63874	0.86597	3.46388
	954	3851.01	644.385	0.167329	0.352271	0.756419		0.881975	0.823888				954	7353.91	1597.75	0.217265	0.639768	1.37375								34	-	545.092	-	-	-	damaged actin	1.48587	1.96927	0.528665			771	3198.94	596.385	0.186432	0.252755	1.01102
	CTRL	6087.55	2892.58	0.475163	1.00034	2.148							CTRL	9441.28	3206.28	0.339603	1.00001	2.14728								78	-	431.385	-	-	-	damaged actin	0.662817	1.92638	2.22174			757	3244.3	655.92	0.202176	0.2741	1.0964
	851	4428.01	863.92	0.195103	0.410744	0.881975							851	6183.26	2218.75	0.358832	1.05663	2.26887								CTRL	5999.13	3253.23	0.542284	0.99997	3.99988		2.35194	1.66173	1.57214			CTRL	4378.77	3229.94	0.737637	1.00005	4.0002
	858	2358.7	261.092	0.110693	0.233038	0.500395							858	9562.59	2869.99	0.300127	0.883766	1.89768								42	4521.77	324.092	0.0716737	0.132166	0.528665				1.74382			649	3289.94	776.335	0.235972	0.319919	1.27968
	74	4347.43	792.335	0.182254	0.383692	0.823888							71	9277	3454.06	0.372325	1.09636	2.35418	Part of actin lost at the end of the gel							44	4718.84	424.042	0.0898615	0.165704	0.662817							715	2748.11	1228.16	0.446911	0.605899	2.4236
	Synaptoneurosomal 74	-	2075.16	-------------------	------------------	--------------																				400	5034.79	457.456	0.090859	0.167544	0.670175							716	3053.82	1428.87	0.467896	0.634349	2.5374
							I																			Sample	Actin	NR2B	NR2B/Actin	Norm NR2B	Norm to TotalSaline							78	995.991	532.385	0.534528	0.724685	2.89874	Part of actin lost at the end of the gel
							I						CTRL	6087.55	2892.58	0.475163	0.965778	2.07378								397	2467.06	1060.82	0.429993	0.587985	2.35194							Sample	Actin	NR2B	NR2B/Actin	Norm NR2B	Norm to TotalSaline
							'--------	-----------------------------------------	-----------------------------------------	-----------------------------------------	-----------------------------------------	--------------->	74	5078.72	2075.16	0.4086	0.86021	1.8471								399	3141.65	1696.94	0.540144	0.738607	2.95443							CTRL	5948.06	3400.65	0.571724	0.999517	3.99807
																										34	2436.53	1378.23	0.565655	0.773493	3.09397	repeated later, so average was done						78	2688.82	1022.16	0.380153	0.664603	2.65841
																										61	2764.77	995.406	0.360032	0.492318	1.96927	repeated earlier, so average was done						399	3516.84	2836.53	0.806555	1.41006	5.64025	Part of actin lost at the end of the gel
																										CTRL	5089.31	3721.72	0.731282	0.999976	3.9999
																										78	2629.23	925.991	0.35219	0.481595	1.92638
																										76	3187.48	916.163	0.287426	0.393034	1.57214
																										36	3309.94	1005.58	0.303805	0.415432	1.66173
																										133	1699.16	558.213	0.328522	0.449231	1.79692	repeated earlier, so average was done
																										Sample	Actin	NR2B	NR2B/Actin	Norm NR2B	Norm to TotalSaline
																										130	2332.75	907.627	0.38908	0.686209	2.74484	repeated earlier, so average was done
																										725	4071.65	1006.46	0.247186	0.435955	1.74382
																										34	4044.82	773.749	0.191294	0.337379	1.34952	repeated earlier, so average was done
																										CTRL	5922.06	3357.94	0.567022	1.00004	4.00016
Cortex	Male	TOTAL protein NR2B						Average Cortex				Cortex	Male	SYNAPTONEUROSOMAL protein NR2B						Average Cortex - normalized to saline					Cortex	Female	TOTAL protein NR2B						Average Cortex				Cortex	Female	SYNAPTONEUROSOMAL protein NR2B						Average Cortex - normalized to saline
2020-10-21	Sample	Actin	NR2B	Norm NR2B	Rest	Norm to saline		Male				2020-10-21	Sample	Actin	NR2B	Norm NR2B	Rest	Norm to TotalSaline		Male						Sample	Actin	NR2B	Norm NR2B	Rest	Norm to saline		Females					Sample	Actin	NR2B	Norm NR2B	Rest	Norm to saline		Females
	556	3371.65	1779.75	0.527857	0.952811	0.7837		Saline	50	100			556	4500.11	2977.41	0.661629	1.91222	1.57283		Saline	50	100				526	4688.6	4016.26	0.8566	1.2274	0.922855		Saline	50	100			526	3869.89	-	-	-	-	stripe on NR2B	Saline	50	100
	552	3466.11	2179.87	0.628909	1.13521	0.933729		0.952811					552	4008.99	2909.46	0.725733	2.09749	1.72522		1.57283	1.72522	1.71607				538	4917.89	-	-	-	-	damaged NR2B	1.34706					538	4411.72	-	-	-	-	stripe on NR2B	1.16109	2.97413	1.19673
	557	2442.28	2657.75	1.08822	1.9643	1.61566		0.569155					557	4398.7	3175.36	0.721885	2.08637	1.71607		1.80738	1.8346	1.36606				539	5351.01	3392.01	0.633901	0.908298	0.682931		1.28318					539	4584.89	2970.11	0.647804	1.59166	1.19673		1.11973	1.49833	1.11111
	CTRL	3287.75	1822.92	0.554458	1.00083	0.823194		1.12259					CTRL	5137.94	1779.51	0.346346	1.001	0.823336		2.23393	2.15015	2.08265				61	4757.48	-	-	-	-	damaged NR2B	0.886224					61	4536.38	-	-	-	-	damaged actin	1.53697	2.1578	1.36263
	647	4768.7	1503.63	0.315312	0.569155	0.468137		1.33089					647	4280.28	3254.28	0.760296	2.19739	1.80738		2.19598	1.98783	2.0901				CTRL	5256.18	3668.55	0.697949	1.00007	0.751932		2.05626					CTRL	4592.06	1870.16	0.40726	1.00064	0.75236		1.55375	0.959008	1.98642
	646	3303.87	1469.63	0.44482	0.802924	0.660415		0.757875					646	4996.53	3856.06	0.771748	2.23049	1.8346		2.05207	0.921212	0.926373				66	3657.46	3438.43	0.940114	1.34706	1.01283		1.85592					66	3914.11	2460.06	0.628511	1.54425	1.16109		1.8765	3.32541	1.55822
	679	3088.41	1656.63	0.536402	0.968235	0.796386		1.88034					679	5073.65	2915.58	0.574651	1.66084	1.36606		1.02104	1.10665	0.932975				104	4156.41	3058.55	0.735864	1.0544	0.79278		1.3004					104	3714.99	2234.41	0.601457	1.47778	1.11111		2.04879	1.81601	1.32906
2020-10-22	Sample	Actin	NR2B	Norm NR2B	Rest	Norm toTotalSaline		1.75889				2020-10-22	Sample	Actin	NR2B	Norm NR2B	Rest	Norm toTotalSaline		0.517212	1.07703	1.75509				649	4364.48	2993.26	0.685822	0.982694	0.738868		1.02506					649	4291.6	1785.99	0.41616	1.02251	0.768801	two other technical replicates with better actin band quality	2.4148	2.8066	3.77769
	535	3007.87	2172.36	0.722224	1.12259	0.923346		1.4762					535	4941.65	3274.82	0.662698	2.71598	2.23393		1.8535	2.0082	1.81373				650	3730.89	3341.13	0.895532	1.28318	0.964798		0.943793					650	-	2867.53	-	-	-	all damaged			2.79593
	59	2502.75	2073.23	0.828383	1.2876	1.05907		1.39328					59	4282.7	2731.7	0.637845	2.61412	2.15015		2.10118	1.84304					Sample	Actin	NR2B	NR2B/Actin	Norm NR2B	Norm to TotalSaline		1.33724					Sample	Actin	NR2B	NR2B/Actin	Norm NR2B	Norm to TotalSaline				1.53832
	71	2549.04	2104.65	0.825662	1.28337	1.05559		1.32881					71	5510.82	3404.7	0.617821	2.53205	2.08265			1.98088					803	-	-	-	-	-	damaged actin						78	3590.53	2816.53	0.784433	3.42547	2.57554	repeated later, so average was done
	CTRL	3530.94	2271.65	0.643354	1	0.822513		0.802799					CTRL	4477.7	1094.16	0.244358	1.00147	0.823721								78	-	-	-	-	-	damaged actin						803	3491.06	1190.58	0.341036	1.48924	1.11973
	860	1988.04	1702.23	0.856236	1.33089	1.09468							860	3809.99	2481.99	0.651443	2.66985	2.19598								76	3720.23	3079.3	0.827718	1.00239	0.753674		Average Cortex - normalized to saline					76	5495.55	3324.82	0.605002	2.64193	1.98642
	74	2314.04	1685.82	0.728517	1.13237	0.931392		1.21579					74	4428.41	2611.41	0.589694	2.41678	1.98783								133	3327.11	2434.77	0.731797	0.886224	0.666334		Females					130	4316.89	1969.99	0.456345	1.99277	1.49833
	72	3009.04	2340.48	0.777815	1.209	0.994417							72	4330.87	2685.28	0.620033	2.54112	2.0901								CTRL	4560.94	3766.18	0.825747	1	0.75188		Saline	50	100			CTRL	4754.77	1089.04	0.229042	1.00018	0.752018
	891	3804.58	1855.04	0.487582	0.757875	0.623362							891	4891.7	2977.82	0.60875	2.49488	2.05207								130	3166.82	1764.23	0.5571	0.674661	0.507264		1.01283	0.922855	0.682931			133	4635.6	2169.99	0.468115	2.04417	1.53697
2020-10-26	Sample	Actin	NR2B	Norm NR2B	Rest	Norm toTotalSaline						2020-10-26	Sample	Actin	NR2B	Norm NR2B	Rest	Norm toTotalSaline								277	2895.7	2587.89	0.893702	1.0823	0.813756		0.964798	0.507264	0.79278			277	3607.94	1712.28	0.474588	2.07243	1.55822
	215	5695.28	1744.87	0.306371	1.57439	1.29496		Average Cortex - normalized to saline					215	4648.11	2501.94	0.53827	1.12	0.921212								715	2514.99	1980.77	0.787585	0.953785	0.717132		0.666334	0.717132	0.738868			715	3699.18	2431.11	0.657203	2.86988	2.1578
	100	8664.03	2674.23	0.308659	1.58615	1.30463		Male					100	4099.16	2218.82	0.541286	1.12627	0.926373								716	-	-	-	-	-	Part of actin lost at the end of the gel	1.54606	0.969258	0.753674			716	-	2754.53	-	-	-	Part of actin lost at the end of the gel
	954	7082.1	2591.41	0.365909	1.88034	1.54661		Saline	50	100			954	3839.58	2290.7	0.596602	1.24137	1.02104								Sample	Actin	NR2B	NR2B/Actin	Norm NR2B	Norm to TotalSaline		1.39543	1.13121	0.813756			Sample	Actin	NR2B	NR2B/Actin	Norm NR2B	Norm to TotalSaline
	129	9017.57	3665.82	0.40652	2.08903	1.71826		0.7837	0.933729	1.61566			129	4229.41	2734.82	0.64662	1.34544	1.10665								3	3910.23	2524.7	0.645664	2.05626	1.54606		0.977743	1.23267	1.43532			650	2616.6	1324.58	0.506221	2.06649	1.55375
	137	8515.69	2829.11	0.332224	1.70724	1.40423		0.468137	0.660415	0.796386			137	4153.11	2264.04	0.545143	1.1343	0.932975								36	3855.36	1560.58	0.404782	1.28911	0.969258		0.770721	0.967901	1.21907			61	2941.41	919.042	0.31245	1.27548	0.959008
	CTRL	11094.2	2154.04	0.19416	0.997753	0.820665		0.923346	1.05907	1.05559			CTRL	4758.41	2286.99	0.480621	1.00004	0.822549								34	3837.23	2300.11	0.59942	1.90898	1.43532		0.709618		0.896911			649	3293.58	1426.16	0.433013	1.76764	1.32906	repeated later, so average was done
	958	8187.23	2802.28	0.342275	1.75889	1.44671		1.09468	0.931392	0.994417			958	4573.11	1382.04	0.30221	0.628819	0.517212								44	4076.65	2375.7	0.582758	1.85592	1.39543				1.06173			716	3122.94	1909.28	0.611374	2.49575	1.8765
	138	7812.05	1987.92	0.254468	1.30767	1.07557		0.623362	1.29496	1.30463			138	4485.99	2823.11	0.629318	1.30944	1.07703								CTRL	5584.38	1754.11	0.314111	1.00035	0.752145							CTRL	4441.6	1088.04	0.244966	1	0.75188
2020-10-28	Sample	Actin	NR2B	Norm NR2B	Rest	Norm toTotalSaline		1.54661	1.71826	1.40423		2020-10-28	Sample	Actin	NR2B	Norm NR2B	Rest	Norm toTotalSaline								400	5575.2	3198.82	0.573758	1.82726	1.37388	repeated later, so average was done						78	2563.58	2816.99	1.09885	4.48573	3.37273	repeated earlier, so average was done
	801	6012.48	3083.23	0.512806	1.62075	1.33309		1.44671	1.07557	1.52411			801	5453.48	3301.48	0.605389	2.44154	2.0082								42	4698.65	2392.11	0.509107	1.62136	1.21907							725	2415.75	2973.28	1.23079	5.02433	3.77769
	720	4390.94	2050.87	0.467068	1.4762	1.21419		1.21419	1.33309	1.1021			720	5133.06	2868.11	0.558753	2.25345	1.8535								399	4924.6	2535.11	0.514786	1.63945	1.23267							526	2633.28	2852.99	1.08343	4.42279	3.32541
	766	5471.35	2806.7	0.51298	1.6213	1.33354		1.14599	1.33354	1.31994			766	4749.06	2638.58	0.5556	2.24074	1.84304								771	4212.7	1577.94	0.374568	1.19289	0.896911							757	-	-	-	-	-	damaged actin
	768	5543.35	3249.99	0.586286	1.85299	1.52411		1.09297	0.990917				768	5141.23	2720.16	0.529088	2.13381	1.75509								Sample	Actin	NR2B	NR2B/Actin	Norm NR2B	Norm to TotalSaline							Sample	Actin	NR2B	NR2B/Actin	Norm NR2B	Norm to TotalSaline
	CTRL	7185.31	2273.46	0.316404	1.00001	0.822522		0.660313	1.44419				CTRL	6031.18	1495.46	0.247954	1	0.822513								803	2591.87	2455.72	0.94747	1.3004	0.977743							3	3777.36	2630.82	0.696471	2.72489	2.04879
	763	6389.89	2816.87	0.440832	1.39328	1.14599							763	5058.06	3203.87	0.633418	2.55458	2.10118								716	3483.46	2601.65	0.746858	1.02506	0.770721							42	3535.7	3360.53	0.950456	3.71858	2.79593
	767	5978.77	2278.99	0.381181	1.20474	0.990917							767	4618.65	2758.04	0.597154	2.40832	1.98088								776	4044.99	2781.53	0.687647	0.943793	0.709618							400	3907.94	2412.53	0.61734	2.41529	1.81601
2020-07-06	Sample	Actin	NR2B	Norm NR2B	Norm EphA4	Norm to TotalSaline							779	4833.18	2642.58	0.546757	2.20511	1.81373								78	1618.63	1518.16	0.937933	1.28731	0.967901							36	3821.41	3645.94	0.954084	3.73277	2.8066
	553	-	-	-	-	-	damaged NR2B band																			CTRL	3959.7	2885.11	0.728619	1.00003	0.7519							CTRL	4086.82	1044.58	0.255597	1	0.75188
	497	4258.53	2846.58	0.668442	1.75582	1.44419																				725	3467.99	3568.06	1.02886	1.4121	1.06173							771	4304.7	2251.11	0.522943	2.04597	1.53832
	570	4017.7	2049.46	0.510107	1.33992	1.1021																				400	3306.41	2846.94	0.861038	1.18177	0.888549	repeated earlier, so average was done						757	3507.28	2879.11	0.820895	3.21168	2.4148
	CTRL	5879.7	2238.63	0.380738	1.0001	0.822596																																34	3632.28	2653.82	0.73062	2.85849	2.14924
	959	4923.6	2490.75	0.50588	1.32881	1.09297																																649	3305.7	1568.99	0.474632	1.85696	1.39621	repeated earlier, so average was done
	779	4277.99	2613.58	0.610936	1.60477	1.31994
	997	4428.48	1353.46	0.305626	0.802799	0.660313
HIPPOCAMPUS	Male	TOTAL protein NR2B						Average Hippocampus				HIPPOCAMPUS	Male	SYNAPTONEUROSOMAL protein NR2B						Average Hipp - normalized to saline					Hippocampus	Female	TOTAL protein NR2B						Average Hippocampus				Hippocampus	Female	SYNAPTONEUROSOMAL protein NR2B						Average Hipp - normalized to saline
2020-04-07	Sample	Actin	NR2B	Norm NR2B	Rest	Norm to saline		Male				2020-04-07	Sample	Actin	NR2B	Norm NR2B	Rest	Norm to TotalSaline		Male						Sample	Actin	NR2B	NR2B/Actin	Norm NR2B	Norm to TotalSaline		Females					Sample	Actin	NR2B	Norm NR2B	Rest	Norm to saline		Females
	997	2847.01	3004.11	1.05518	3.20278	1.63825		Saline	50	100			59	4472.72	2743.53	0.613391	5.80863	2.97117		Saline	50	100				78	4381.6	4306.72	0.982911	1.60663	1.11572		Saline	50	100			526	6129.26	3495.89	0.570361	2.68027	1.8613		Saline	50	100
	129	3888.01	2627.16	0.675709	2.05097	1.04909		3.20278					997	4196.89	1519.77	0.362118	3.42915	1.75404		1.75404	2.97117	3.47241				500	4185.35	4278.01	1.02214	1.67075	1.16024		1.2142					539	5825.43	4106.89	0.704994	3.31294	2.30065		1.7179	1.8613	2.30065
	137	4353.31	3333.16	0.765663	2.324	1.18875		2.01465					129	5268.18	3797.77	0.720888	6.82659	3.49186		3.98171	3.49186	2.92227				757	4945.48	3673.65	0.74283	1.2142	0.843196		0.798562					803	5165.43	2719.18	0.52642	2.47378	1.7179		2.39355	1.9874	1.47287
	CTRL	5298.48	1745.63	0.329458	1	0.511509		1.85692					137	6394.13	4583.77	0.716871	6.78855	3.47241		2.85432	0.993132	3.02093				CTRL	5079.65	3107.65	0.611784	1	0.694444		0.722321					694	4756.48	3500.55	0.735954	3.45843	2.40169	bubblee on NR2B band	1.72742	1.54954	1.79779
	761	4142.35	2749.46	0.663742	2.01465	1.03051		0.831716					CTRL	6035.6	637.627	0.105644	1.00042	0.511724		2.03627	3.77031	0.536382				771	4262.06	2465.84	0.578556	0.945686	0.656727		2.2868					CTRL	5282.06	1123.99	0.212794	0.999972	0.694425		1.4414	1.49783	2.07292
	766	4218.6	2455.46	0.582055	1.7667	0.903684		1.61028					761	5404.72	4442.77	0.822017	7.78425	3.98171		4.71929	3.30422	4.22738				776	5166.38	1797.65	0.347951	0.568749	0.394964	Stripe on actin	2.15324					715	5234.89	3188.06	0.609003	2.86185	1.9874		2.27945	1.7388	2.47185
	954	4157.6	1330.51	0.320018	0.971346	0.496852		2.27322					766	3794.77	778.042	0.20503	1.94157	0.993132		3.67	3.93994	2.13693				134	5333.55	3810.43	0.714426	1.16777	0.810955		1.43502					716	5391.31	3954.3	0.73346	3.44671	2.39355		1.90327	1.55511	2.75912
	767	4696.31	3664.04	0.780197	2.36812	1.21131	repeated the next day, so avarage was done	1.89582					954	4967.89	2997.11	0.603297	5.71304	2.92227		1.77009	1.47656	2.12896				277	5177.31	1484.87	0.286804	0.468799	0.325555							Sample	Actin	NR2B	NR2B/Actin	Norm NR2B	Norm to TotalSaline
2020-04-21	Sample	Actin	NR2B	Norm NR2B	Rest	Norm to TotalSaline		1.95505					767	4214.6	3280.53	0.778372	7.37095	3.77031		0.337618	2.65459	0.39862				Sample	Actin	NR2B	NR2B/Actin	Norm NR2B	Norm to TotalSaline							78	4172.31	3062.94	0.734112	2.23134	1.54954
	720	2550.89	2819.82	1.10543	1.85692	0.949832						2020-04-21	Sample	Actin	NR2B	Norm NR2B	Rest	Norm to TotalSaline								76	4757.89	2317.63	0.487112	0.825614	0.573343		Average Hipp - normalized to saline					500	4511.43	3201.36	0.70961	2.15687	1.49783
	557	2795.23	384.092	0.13741	0.230824	0.118069							72	3527.11	2120.58	0.601222	5.90591	3.02093								61	4096.06	2514.36	0.613847	1.04042	0.722513		Females					757	4968.43	4066.06	0.81838	2.48748	1.72742
	CTRL	3615.18	2152.28	0.595346	1.00008	0.511548		Average Hipp - normalized to saline					720	4647.35	2639.99	0.568063	5.58019	2.85432								66	3176.94	1496.82	0.471151	0.798562	0.554557		Saline	50	100			CTRL	5065.06	1667.58	0.329231	1.0007	0.694933
	891	3395.11	1680.99	0.495121	0.831716	0.42543		Male					646	3582.7	2355.99	0.657602	6.45975	3.30422								CTRL	4671.53	2759.53	0.590712	1.00121	0.695282		0.843196	1.11572	0.656727			771	4725.01	3297.06	0.697789	2.12094	1.47287
	74	3415.89	3279.41	0.960044	1.61271	0.824914		Saline	50	100			557	3560.58	380.092	0.10675	1.04863	0.536382								34	3553.18	2928.3	0.824135	1.39684	0.970028		0.554557	1.16024	0.810955			776	4454.6	3041.94	0.682877	2.07561	1.4414
	71	4965.43	2672.7	0.538262	0.904185	0.462499		1.63825	1.04909	1.18875			CTRL	5013.11	510.506	0.101834	1.00034	0.51168								36	3556.65	1671.94	0.470089	0.796761	0.553306		0.501612	0.722513	0.325555			134	3166.94	2697.36	0.851723	2.58882	1.79779
	767	5331.48	1464.87	0.274759	0.461547	0.236085	repeated the previous day, so avarage was done	1.03051	0.903684	0.496852			891	3001.7	1216.46	0.405256	3.9809	2.03627								44	3923.18	1671.94	0.426169	0.722321	0.501612		1.58806	0.553306	0.573343			277	3592.18	3527.77	0.982068	2.98501	2.07292
2020-04-27	Sample	Actin	NR2B	Norm NR2B	Norm EphA4	Norm to TotalSaline	was also in the previous gel, so this discarded because part of bands are lost	0.949832	0.7237	0.118069			74	4812.94	3773.94	0.784124	7.70259	3.93994								399	3763.36	3484.77	0.925974	1.56945	1.08989		1.4953	1.08989	0.970028			Sample	Actin	NR2B	NR2B/Actin	Norm NR2B	Norm to TotalSaline
	535	4691.6	906.577	0.193234	1.61028	0.823675		0.42543	0.824914	0.462499			71	3999.06	3364.53	0.841329	8.26453	4.22738								Sample	Actin	NR2B	NR2B/Actin	Norm NR2B	Norm to TotalSaline							76	4133.77	3743.77	0.905655	6.13172	4.25814
	858	5418.84	1133.11	0.209106	1.74255	0.891331		0.823675	0.891331	0.630819			556	3544.65	3329.23	0.939228	9.22621	4.71929								538	3224.65	3881.72	1.20377	2.2868	1.58806							61	5277.74	1951.82	0.369821	2.50387	1.7388
	861	6134.67	907.87	0.14799	1.23325	0.630819		1.16277	1.0232	1.71935		2020-04-27	Sample	Actin	NR2B	Norm NR2B	Norm EphA4	Norm to TotalSaline								650	3125.11	3542.18	1.13346	2.15324	1.4953							66	3921.6	1901.23	0.484811	3.2824	2.27945
	CTRL	5459.18	660.335	0.120959	1.00799	0.515595		0.969729	1.58206	0.832647			535	3709.65	3193.94	0.860982	7.17485	3.67								CTRL	6039.94	3179.41	0.526397	1	0.694444							CTRL	5501.89	812.87	0.147744	1.0003	0.69465
													497	3786.65	1311.7	0.346401	2.88667	1.47656																				34	4042.18	2125.11	0.525734	3.55947	2.47185
2020-07-06	Sample	Actin	NR2B	Norm NR2B	Norm EphA4	Norm to TotalSaline							779	4172.01	2091.53	0.501323	4.17769	2.13693																				36	3964.18	1311.16	0.330752	2.23935	1.55511
	553	3655.65	1534.04	0.419636	2.27322	1.16277							CTRL	5778.94	694.042	0.120098	1.00082	0.511929																				44	5665.01	2293.21	0.404803	2.74071	1.90327
	497	3609.01	1332.68	0.369264	2.00035	1.0232							860	3482.41	1446.11	0.415263	3.46052	1.77009																				399	4375.41	2567.63	0.586832	3.97313	2.75912
	570	3579.7	2221.21	0.620503	3.36134	1.71935							858	4297.53	2676.36	0.622766	5.18972	2.65459
	CTRL	3953.99	730.263	0.18469	1.00049	0.511759							861	3827.23	1911.53	0.499454	4.16212	2.12896
	556	3673.7	1285.68	0.349968	1.89582	0.969729
	552	4699.53	2683.21	0.570954	3.09292	1.58206
	679	4249.94	1277.09	0.300496	1.62782	0.832647							CTRL	5976.38	3268.6	0.54692	1.00004	0.511527
													851	5276.5	1904.7	0.360978	0.660043	0.337618
													679	5049.01	2151.89	0.4262	0.779302	0.39862

## Sheet: GLUR1
White triangles indicate the target protein; Red triangles indicate actin. Samples are listed in the order they appear on the gels (from left to right). Discarded samples are indicated in red. Outliers are indicated with a yellow background. Repeated samples were averaged and are indicated with blue text next to quantification. Bands were quantified from photos obtained with only one channel (gre…
Samples are normalized to actin, to the normalized control sample protein, and to the average of normalized protein in the saline condition (saline samples in bold).
TOTAL GLUR1 PROTEIN (males)												SYNAPTONEUROSOMAL GLUR1 PROTEIN (males)													TOTAL GLUR1 PROTEIN (females)												SYNAPTONEUROSOMAL GLUR1 PROTEIN (females)
Thalamus/Hypothal	Male	Total protein GluR1						Average Thalamus					Male	SYNAPTONEUROSOMAL protein GluR1						Average Thalamus NormTotSal					Thalamus/Hypothal	Female	Total protein GluR1						Average Thalamus				Thalamus/Hypothal	Female	SYNAPTONEUROSOMAL protein GluR1						Average Thalamus NormTotSal
2020-08-29	Sample	Actin	GluR1	GluR1/Actin	Norm Glur1	Norm toTotalSaline		Male				2020-08-29	Sample	Actin	GluR1	GluR1/Actin	Norm Glur1	Norm toTotalSaline		Male						Sample	Actin	GluR1	GluR1/Actin	Norm Glur1	Norm to saline		Females					Sample	Actin	GluR1	GluR1/Actin	Norm Glur1	Norm to saline		Females
	535	8423.93	706.355	0.083851	0.162188	0.687235		Saline	50	100			535	7691.64	1204.99	0.156662	0.251465	1.06553		Saline	50	100				130	4242.23	509.163	0.120022	0.165329	0.486262	repeated later, so average was done	Saline	50	100			130	2820.36	342.213	0.121337	0.175901	0.517357		Saline	50	100
	497	6770.64	727.284	0.107417	0.20777	0.880383		0.162188					497	6105.86	1540.87	0.252359	0.405071	1.7164		1.06553	1.7164	1.60521				133	4561.72	611.213	0.133987	0.184566	0.542841	repeated later, so average was done	0.278142					133	2933.53	820.355	0.279648	0.405404	1.19237		1.19237	0.517357	0.639263
	557	6500.28	702.941	0.10814	0.209169	0.886308		0.223725					557	6085.15	1436.16	0.236011	0.37883	1.60521		2.31619	1.45657	1.25053				134	4275.58	454.163	0.106223	0.14632	0.430354		0.319005					134	2767.94	414.991	0.149928	0.21735	0.639263		1.37449	1.05783	1.17078
	CTRL	9678.52	5004.08	0.51703	1.00006	4.23753		0.159728					CTRL	8385.1	5226.01	0.62325	1.0004	4.23899		1.60776	3.0649	1.30471				277	4850.53	1008.06	0.207825	0.286276	0.84199		0.135128					277	3449.06	947.062	0.274585	0.398065	1.17078		1.76265	1.62432	0.711502
	553	6271.57	725.406	0.115666	0.223725	0.947987		0.167932					553	7830.03	2666.48	0.340545	0.546621	2.31619		2.09835	2.10757	1.72064				CTRL	6702.84	4866.01	0.725963	1	2.94118		0.188963					CTRL	5261.18	3629.26	0.689817	1.00002	2.94125		1.32566	0.779239	1.27652
	552	6668.86	413.627	0.0620236	0.119968	0.50834		0.375211					552	6314.45	1352.28	0.214157	0.343751	1.45657		3.49079	2.96102	1.82444				61	4851.55	507.749	0.104657	0.144164	0.424011	repeated later, so average was done	0.687836					61	3939.23	977.305	0.248095	0.359662	1.05783		2.04658	3.14868	1.02887
	679	6682.98	857.648	0.128333	0.248227	1.05181	Green spot on GLUR1 band	0.185711					679	6365.91	1170.46	0.183863	0.295125	1.25053		2.48835		2.17748				66	4904.77	1135.87	0.231585	0.319005	0.93825		0.304479					66	3842.65	1238.72	0.322361	0.467325	1.37449		1.81087	1.55312	1.88749
	556	7145.15	590.042	0.0825793	0.159728	0.676813		0.37625					556	5349.86	1264.63	0.236385	0.37943	1.60776				2.74015				104	4932.53	555.991	0.112719	0.155269	0.456674		0.450964					104	3857.18	643.648	0.16687	0.241911	0.711502		2.02339	1.06777	1.16016
2020-09-01	Sample	Actin	GluR1	GluR1/Actin	Norm Glur1	Norm toTotalSaline		0.235821				2020-09-01	Sample	Actin	GluR1	GluR1/Actin	Norm Glur1	Norm toTotalSaline				2.36081				Sample	Actin	GluR1	GluR1/Actin	Norm Glur1	Norm to saline		0.337788					Sample	Actin	GluR1	GluR1/Actin	Norm Glur1	Norm to saline
	766	3629.13	1066.64	0.29391	0.455322	1.92933							766	3202.77	2209.94	0.690009	1.07814	4.56839								526	3045.82	2073.46	0.680755	0.800982	2.35583							36	3962.48	1912.99	0.482777	0.552269	1.62432
	768	3711.65	349.719	0.094222	0.145968	0.618506		Average Thalamus NormTotSal					768	3352.11	660.577	0.197063	0.307911	1.30471								538	2227.34	255.799	0.114845	0.135128	0.397435							3	2937.94	1539.16	0.523892	0.599302	1.76265
	647	4018.43	435.598	0.1084	0.167932	0.711577		Male					647	1979.58	217.678	0.109962	0.171815	0.728031	Part of sample lost outside the gel							757	2112.16	339.213	0.1606	0.188963	0.555774		Average Thalamus NormTotSal					34	3754.65	1424.53	0.379404	0.434016	1.27652
	767	4180.35	844.912	0.202115	0.313114	1.32675		Saline	50	100			767	2797.58	1295.06	0.462923	0.723317	3.0649								771	2836.28	556.749	0.196295	0.230963	0.679302		Females					78	3423.72	450.092	0.131463	0.150386	0.442312	damaged actin, it was repeated later
	779	5196.89	1107.57	0.213121	0.330165	1.399		0.687235	0.880383	0.886308			779	2999.7	779.577	0.259885	0.406071	1.72064								CTRL	4489.99	3816.06	0.849904	1	2.94119		Saline	50	100			CTRL	5265.48	4602.94	0.874174	1	2.94119
	CTRL	5892.89	3803.91	0.645509	1.00001	4.23734		0.947987	0.50834	0.618506			CTRL	5342.18	3422.65	0.640683	1.00107	4.24181								649	2450.58	358.799	0.146414	0.172272	0.506683		0.818066	0.974797	0.430354			42	3777.36	1155.11	0.305799	0.349817	1.02887
	720	3777.23	914.841	0.242199	0.375211	1.58988		0.676813	1.92933	1.399			720	3073.7	974.163	0.316935	0.495211	2.09835								715	2251.87	148.849	0.0661002	0.0777741	0.228747		0.93825	0.849705	0.84199			44	4015.89	1582.31	0.394011	0.450726	1.32566
	861	3397.41	745.841	0.219532	0.340097	1.44109		0.711577	1.32675	1.44109			861	2248.41	619.577	0.275563	0.430567	1.82444								716	2753.82	419.92	-	-	-	spot on actin	0.397435	2.35583	0.456674			400	2401.36	556.163	0.231604	0.264941	0.779239
2020-09-02	Sample	Actin	GluR1	GluR1/Actin	Norm Glur1	Norm toTotalSaline		1.58988	0.736891	1.23412		2020-09-02	Sample	Actin	GluR1	GluR1/Actin	Norm Glur1	Norm toTotalSaline								Sample	Actin	GluR1	GluR1/Actin	Norm Glur1	Norm to saline		0.555774	0.228747	0.679302			Sample	Actin	GluR1	GluR1/Actin	Norm Glur1	Norm to saline
	72	3911.94	1230.51	0.314551	0.291251	1.23412		0.786912	1.20525	1.14044			72	3313.23	1293.99	0.390552	0.513885	2.17748								36	5991.43	1939.18	0.32366	0.438825	1.29066	repeated later, so average was done	2.02305	1.21773	0.506683			526	2880.36	3221.18	1.11833	1.07055	3.14868
	860	3489.94	699.971	0.200568	0.185711	0.786912		1.59428		0.833521			860	3117.11	1951.65	0.626108	0.823826	3.49079								3	5002.31	2537.77	0.50732	0.687836	2.02305		0.895528	0.532582	0.691414			538	3034.36	2205.65	0.726892	0.695837	2.04658
	129	4058.23	762.213	0.187819	0.173906	0.736891							129	3775.94	1427.36	0.378013	0.497386	2.10757								34	-	1224.6	-	-	-	damaged actin	1.32637	2.3739	1.24156			771	3198.94	2144.53	0.670387	0.641745	1.88749
	137	3391.41	985.799	0.290676	0.269144	1.14044							137	3304.58	1624.11	0.491474	0.646676	2.74015								78	-	598.77	-	-	-	damaged actin		0.781458	0.754576			757	3244.3	2086.65	0.643173	0.615694	1.81087
	CTRL	5585.77	6045.23	1.08226	1.00209	4.24614							CTRL	5063.94	3848.77	0.760035	1.00005	4.23748								CTRL	5999.13	4424.72	0.73756	0.999999	2.94117				0.962722			CTRL	4378.77	4574.18	1.04463	0.999998	2.94117
	891	4290.35	1743.38	0.40635	0.37625	1.59428							891	2533.16	1130.58	0.44631	0.587251	2.48835								42	4521.77	784.012	0.173386	0.235081	0.691414							649	3289.94	1355.65	0.412058	0.394454	1.16016
	138	3476.53	1067.97	0.307195	0.28444	1.20525							138	2075.75	1102.41	0.531088	0.6988	2.96102								44	4718.84	1059.72	0.224572	0.304479	0.895528							715	2748.11	1515.94	0.55163	0.528062	1.55312
	100	3386.41	719.435	0.212448	0.196711	0.833521							570	3291.7	1393.82	0.423435	0.557151	2.36081								400	5034.79	672.426	0.133556	0.181078	0.532582							716	3053.82	2194.65	0.718657	0.687953	2.02339
																										Sample	Actin	GluR1	GluR1/Actin	Norm Glur1	Norm to saline							78	995.991	635.698	0.638257	0.610988	1.79702	Part of bands lost at the end of the gel
																										397	2467.06	1036.11	0.419979	0.450964	1.32637							Sample	Actin	GluR1	GluR1/Actin	Norm Glur1	Norm to saline
																										399	3141.65	2361.48	0.751668	0.807126	2.3739							CTRL	5948.06	4601.18	0.77356	1	2.94118
																										34	2436.53	1266.23	0.519688	0.55803	1.64127	repeated later, so average was done						78	2688.82	755.113	0.280834	0.363041	1.06777
																										61	2764.77	1116.53	0.403841	0.433636	1.2754	repeated earlier, so average was done						399	3516.84	4579.43	1.30214	1.68331	4.95091	Part of bands lost at the end of the gel
																										CTRL	5089.31	4739.6	0.931286	0.999996	2.94116
																										78	2629.23	650.577	0.24744	0.265696	0.781458
																										76	3187.48	761.577	0.238928	0.256556	0.754576
																										36	3309.94	1199.82	0.36249	0.389234	1.14481	repeated earlier, so average was done
																										133	1699.16	588.213	0.346178	0.371719	1.09329	repeated earlier, so average was done
																										Sample	Actin	GluR1	GluR1/Actin	Norm Glur1	Norm to saline
																										CTRL	5922.06	4723.35	0.797586	0.999995	2.94116
																										130	2332.75	925.698	0.396827	0.497533	1.46333	repeated earlier, so average was done
																										725	4071.65	1062.99	0.261071	0.327325	0.962722
																										34	4044.82	923.406	0.228293	0.286229	0.84185	repeated earlier, so average was done
Cortex	Male	Total protein GluR1						Average Cortex				Cortex	Male	SYNAPTONEUROSOMAL protein GluR1						Average Cortex - norm to TOTSal					Cortex	Females	Total protein GluR1						Average Cortex				Cortex	Females	SYNAPTONEUROSOMAL protein GluR1						Average Cortex - norm to TOTSal
2020-10-30	Sample	Actin	GluR1	GluR1/Actin	Norm Glur1	Norm to saline		Male				2020-10-30	Sample	Actin	GluR1	GluR1/Actin	Norm Glur1	Norm to TotalSaline		Male						Sample	Actin	GluR1	GluR1/Actin	Norm Glur1	Norm to saline		Females					Sample	Actin	GluR1	GluR1/Actin	Norm Glur1	Norm to TotalSaline		Females
	215	5228.38	2549.38	0.487604	0.735457	1.23192		Saline	50	100			215	5523.18	2860.11	0.517838	0.973837	1.63122		Saline	50	100				526	4688.6	4516.43	0.963279	1.20878	1.16229		Saline	50	100			526	3869.89	4687.26	1.21121	1.69519	1.62999	repeated later, so average was done	Saline	50	100
	100	7622.2	3442.6	0.451654	0.681233	1.14109		0.582716					100	3950.23	1476.11	0.373677	0.702731	1.1771		2.13746	1.63122	1.1771				538	4917.89	3178.94	0.646403	0.811147	0.779949		0.811147					538	4411.72	5470.26	1.23994	1.73539	1.66865		1.66865	2.37096	1.41647
	954	8160.79	3152.82	0.386338	0.582716	0.976074		0.91104					954	4482.41	3041.53	0.678548	1.27607	2.13746		2.41643	1.98597	2.37298				539	5351.01	3398.89	0.635187	0.797072	0.766415		1.12151					539	4584.89	4825.84	1.05255	1.47313	1.41647		1.6878	2.56292	1.50758
	129	9509.2	3714.5	0.390621	0.589177	0.986896		0.577337					129	4715.35	2972.82	0.630455	1.18562	1.98597		1.76306	1.77844	2.56053				61	4757.48	3487.18	0.73299	0.919802	0.884425		1.03246					61	4536.38	4308.26	0.949713	1.3292	1.27808	damaged GLUR1 band, so repeated later	1.46726	3.13396	1.21837
	137	7923.55	3976.65	0.501877	0.756985	1.26798		0.457213					137	4604.35	3468.53	0.753314	1.41667	2.37298		2.36694	3.14106	1.59022				CTRL	5256.18	4188.48	0.796867	0.999958	0.961498		1.03692					CTRL	4592.06	3281.13	0.714523	1.00003	0.961569		3.11076	3.59289	3.82369
	CTRL	9129.55	6052.84	0.662995	1	1.67504		0.285228					CTRL	5069.72	2695.82	0.53175	1	1.67504		1.85846	1.7439	2.10636				66	3657.46	3268.77	0.893728	1.12151	1.07837		1.31723					66	3914.11	4908.96	1.25417	1.75531	1.6878		2.16071	1.95988	2.06702
	958	6143.43	3710.72	0.604015	0.91104	1.52603		0.546557					958	5322.89	4083.23	0.767108	1.44261	2.41643		2.08479	1.85724	3.08589				104	4156.41	3405.65	0.819373	1.0282	0.988655		1.52772					104	3714.99	4161.72	1.12025	1.56788	1.50758		1.90053	1.61659	3.67516
	138	7051.91	3395.55	0.481507	0.726261	1.21652		0.979726					138	4520.84	2552.36	0.564575	1.06173	1.77844		3.00682	2.5773					649	4364.48	3274.77	0.750324	0.941553	0.905339		0.871173					649	4291.6	4580.26	1.06726	1.49372	1.43627	repeated later, so average was done	1.52763	2.08038	1.8482
2020-11-04	Sample	Actin	GluR1	GluR1/Actin	Norm Glur1	Norm to saline		0.437512				2020-11-04	Sample	Actin	GluR1	GluR1/Actin	Norm Glur1	Norm toTotalSaline			2.10801					650	3730.89	3069.65	0.822765	1.03246	0.992748		0.822684					650	-	4568.86	-	-	-	damaged GLUR1 band	2.22152		1.5217
	535	4923.35	1840.48	0.373826	0.577337	0.967064		0.597166					535	3872.99	2267.23	0.585396	1.05255	1.76306								Sample	Actin	GluR1	GluR1/Actin	Norm Glur1	Norm to saline		0.823377					Sample	Actin	GluR1	GluR1/Actin	Norm Glur1	Norm to saline				1.79768
	59	4611.48	2132.65	0.462465	0.714232	1.19637							59	3199.28	3336.65	1.04294	1.87521	3.14106								803	-	1888.11	-	-	-	damaged actin	1.04047					78	3590.53	1473.94	0.410508	2.56889	2.47008	repeated later, so average was done
	71	5047.94	2042.36	0.404592	0.624852	1.04665		Average Cortex - Norm to saline					71	3899.99	3315.7	0.850181	1.52864	2.56053								78	-	1328.82	-	-	-	damaged actin						803	3491.06	851.284	0.243847	1.52595	1.46726
	CTRL	5216.53	3377.72	0.647503	1.00001	1.67505		Male					CTRL	4416.46	2456.28	0.556166	0.999993	1.67503								76	3720.23	4238.13	1.13921	1.37172	1.31896		Average Cortex - norm to TOTSal					76	5495.55	3492.23	0.635466	3.97663	3.82369
	860	4017.23	1189.28	0.296045	0.457213	0.765851		Saline	50	100			860	3192.87	2509.28	0.785902	1.41306	2.36694								133	3327.11	2865.18	0.861162	1.03692	0.997039		Females					130	4316.89	2248.41	0.520839	3.25932	3.13396
	74	4137.82	1221.46	0.295193	0.455897	0.763646		0.976074	1.23192	1.14109			74	3712.87	2149.87	0.579032	1.04111	1.7439								CTRL	4560.94	3787.77	0.83048	0.999976	0.961515		Saline	50	100			CTRL	4813.18	769.163	0.159803	1.00002	0.961559
	72	4589.94	1831.99	0.399132	0.61642	1.03253		1.52603	0.986896	1.26798			72	3489.46	1842.46	0.528007	0.949362	1.59022								130	3166.82	2484.94	0.78468	0.944829	0.908489		0.779949	1.16229	0.766415			133	4635.6	2396.53	0.516983	3.23519	3.11076
	891	4921.18	908.87	0.184685	0.285228	0.477769		0.967064	1.21652	1.04665			891	3753.41	2316.11	0.61707	1.1095	1.85846								277	2895.7	2214.36	0.764705	0.920777	0.885362		1.07837	0.884425	0.988655			277	3607.94	1239.41	0.343522	2.1497	2.06702
2020-07-06	Sample	Actin	GluR1	GluR1/Actin	Norm Glur1	Norm to saline		0.765851	1.19637	1.03253		2021-07-11	Sample	Actin	GluR1	GluR1/Actin	Norm Glur1	Norm toTotalSaline								715	2514.99	1548.36	0.61565	0.741301	0.712789		0.992748	0.908489	0.905339			715	3699.18	2208.82	0.59711	3.73661	3.59289
	553	3782.99	1445.99	0.382235	0.546557	0.915506		0.477769	0.763646	1.55873			801	5144.89	2564.23	0.498404	1.10877	1.85724								716	-	-	-	-	-	Part of actin lost at the end of the gel	0.997039	0.712789	1.31896			716	-	943.941	-	-	-	Part of actin lost at the end of the gel
	497	4141.41	1887.28	0.455711	0.651621	1.09149		0.915506	1.09149	1.23259			720	4356.65	2437.41	0.559468	1.24462	2.08479								Sample	Actin	GluR1	GluR1/Actin	Norm Glur1	Norm to saline		1.26657	1.25808	0.885362			Sample	Actin	GluR1	GluR1/Actin	Norm Glur1	Norm to saline
	570	3490.04	2271.28	0.65079	0.930564	1.55873		1.64108					766	5127.31	3546.23	0.691637	1.53865	2.5773								3	3910.23	3888.77	0.994511	1.31723	1.26657		1.46897	1.08811	1.32138			650	2616.6	3708.43	1.41727	2.24714	2.16071
	CTRL	5032.99	3519.82	0.69935	0.999999	1.67504		0.732851					768	5107.6	2887.11	0.565258	1.2575	2.10636								36	3855.36	3808.48	0.987841	1.3084	1.25808		0.837666	1.08947	1.23021			61	2941.41	3781.3	1.28554	2.03828	1.95988
	959	3606.99	2471.41	0.685171	0.979726	1.64108							CTRL	6188.55	2781.82	0.449511	1	1.67505								34	3837.23	3981.3	1.03755	1.37423	1.32138		0.791043	0.830877	1.33424			649	3293.58	3734.28	1.13381	1.79769	1.72855	damaged band, it was repeated in other westerns
	779	4575.04	2354.41	0.51462	0.735854	1.23259							763	5819.13	4695.48	0.806903	1.79507	3.00682								44	4076.65	4702.13	1.15343	1.52772	1.46897		0.791709		1.25062			716	3122.94	3893.08	1.24661	1.97655	1.90053
	997	3692.7	1129.87	0.305974	0.437512	0.732851							767	5212.38	2948.65	0.565701	1.25848	2.10801								CTRL	5584.38	4217.08	0.755157	1.00021	0.961739							CTRL	4441.6	2801.3	0.630698	0.999996	0.961535
													779	4499.77	3726.36	0.828121	1.84228	3.08589								400	5575.2	4773.43	0.856188	1.13402	1.09041	repeated later, so average was done						78	2563.58	4465.72	1.74199	2.76199	2.65576	repeated earlier, so average was done
																										42	4698.65	4538.72	0.965963	1.27942	1.23021							725	2415.75	5823.5	2.41064	3.82216	3.67516
																										399	4924.6	4212.77	0.855455	1.13305	1.08947							526	2633.28	5375.08	2.04121	3.23642	3.11194	repeated earlier, so average was done
																										771	4212.7	4413.43	1.04765	1.38761	1.33424							757	-	6062.79	-	-	-	damaged GLUR1 band
																										Sample	Actin	GluR1	GluR1/Actin	Norm Glur1	Norm to saline							Sample	Actin	GluR1	GluR1/Actin	Norm Glur1	Norm to saline
																										803	2591.87	2115.94	0.816376	0.871173	0.837666							3	3777.36	3969.2	1.05079	1.58874	1.52763
																										716	3483.46	2685.53	0.770938	0.822684	0.791043							42	3535.7	4494.91	1.27129	1.92213	1.8482
																										776	4044.99	3121.06	0.771587	0.823377	0.791709							400	3907.94	4345.55	1.11198	1.68125	1.61659
																										78	1618.63	1310.7	0.809759	0.864112	0.830877							36	3821.41	5468.43	1.431	2.16359	2.08038
																										CTRL	3959.7	3710.65	0.937104	1	0.961542							CTRL	4086.82	2702.94	0.66138	0.99997	0.961509
																										725	3467.99	4226.89	1.21883	1.30064	1.25062							771	4304.7	4505.77	1.04671	1.58257	1.5217
																										400	3306.41	3498.89	1.05822	1.12925	1.08581	repeated earlier, so average was done						757	3507.28	5359.43	1.52808	2.31038	2.22152
																																						34	3632.28	4491.48	1.23654	1.86958	1.79768
																																						649	3305.7	2274.94	0.688188	1.0405	1.00048	repeated earlier, so average was done
Hippocampus	Male	Total protein GluR1						Average Hippocampus				Hippocampus	Male	SYNAPTONEUROSOMAL protein GluR1						Average Hipp - Norm to saline					Hippocampus	Females	Total protein GluR1						Average Hippocampus				Hippocampus	Females	SYNAPTONEUROSOMAL protein GluR1						Average Hipp - Norm to saline
2020-04-07	Sample	Actin	GluR1	GluR1/Actin	Norm Glur1	Norm to saline		Male				2020-04-07	Sample	Actin	GluR1	GluR1/Actin	Norm Glur1	Norm to TotalSaline		Male						Sample	Actin	GluR1	GluR1/Actin	Norm Glur1	Norm to saline		Females					Sample	Actin	GluR1	GluR1/Actin	Norm Glur1	Norm to TotalSaline		Females
	997	2847.01	5295.62	1.86006	4.76939	1.09692		Saline	50	100			59	4472.72	5001.62	1.11825	6.57794	1.51287		Saline	50	100				526	4728.13	4946.43	1.04617	3.03563	0.985594		Saline	50	100			526	6129.26	5271.96	0.860131	3.2857	1.06679		Saline	50	100
	129	3888.01	6039.08	1.55326	3.98271	0.915987		4.76939					997	4196.89	2796.84	0.666408	3.92005	0.901575		0.901575	1.51287	1.48925				539	4241.31	5305.01	1.2508	3.62939	1.17837		4.17897					539	5825.43	5443.26	0.934396	3.56939	1.15889		1.08371	1.06679	1.15889
	137	4353.31	5714.72	1.31273	3.36598	0.774144		3.34219					129	5268.18	5967.2	1.13269	6.66287	1.5324		1.78654	1.5324	1.39709				803	3651.18	5258.43	1.4402	4.17897	1.35681		2.97494					803	5165.43	4513.43	0.873776	3.33783	1.08371		1.4199	1.38391	1.32033
	CTRL	5298.48	2071.06	0.390879	1.00225	0.230509		2.31422					137	6394.13	7038.62	1.10079	6.47525	1.48925		0.841706	0.731275	0.886339				CTRL	4628.94	1595.28	0.344633	1.00001	0.324678		2.69979					694	4756.48	5063.55	1.06456	4.06662	1.32033		1.33956	1.28858	1.29248
	761	4142.35	5399.38	1.30346	3.34219	0.768674		1.84186					CTRL	6035.6	1036.99	0.171812	1.01066	0.232443		0.75613	1.12239	0.155324				694	3442.36	5064.18	1.47114	4.26875	1.38596		2.75933					CTRL	5296.06	1386.41	0.261781	1	0.324676		0.803119	1.38019	1.26453
	766	4218.6	5620.91	1.33241	3.41644	0.78575		1.83759					761	5404.72	7137.15	1.32054	7.76789	1.78654		1.00904	0.841461	0.891416				715	3574.82	4093.6	1.14512	3.32275	1.07882		3.0075					715	5234.89	5841.2	1.11582	4.26244	1.38391		1.60814	0.672117	1.52743
	954	4157.6	4230.91	1.01763	2.60932	0.600119		6.30576					766	3794.77	2051.18	0.540529	3.17958	0.731275		1.61283	0.892843	2.02461				Sample	Actin	GluR1	GluR1/Actin	Norm Glur1	Norm to saline		2.88504					716	5391.31	6172.2	1.14484	4.37331	1.4199		1.0129	0.643402	1.07836
	767	4696.31	3546.62	0.755193	1.93639	0.445353	repeated the next day, so avarage was done	10.0272					954	4967.89	5130.2	1.03267	6.07454	1.39709		1.05242	0.757329	1.34062				78	4381.6	4420.43	1.00886	3.41987	1.11035		3.08426					Sample	Actin	GluR1	GluR1/Actin	Norm Glur1	Norm to saline			1.20984
2020-04-21	Sample	Actin	GluR1	GluR1/Actin	Norm Glur1	Norm to TotalSaline		4.34832					767	4214.6	3496.55	0.829628	4.88016	1.12239		1.89256	1.58744	1.40567				500	4185.35	5782.67	1.38164	4.68354	1.52063							78	4172.31	4486.35	1.07527	3.96881	1.28858
	720	2550.89	5636.5	2.20962	2.31422	0.53225						2020-04-21	Sample	Actin	GluR1	GluR1/Actin	Norm Glur1	Norm to TotalSaline								757	4945.48	4340.18	0.877607	2.97494	0.965889		Average Hipp - Norm to saline					500	4511.43	5195.89	1.15172	4.25098	1.38019
	557	2795.23	579.163	0.207197	0.217005	0.0499092							72	3527.11	5871.91	1.66479	3.8538	0.886339								CTRL	5079.65	1498.82	0.295064	1.00022	0.324745		Females					757	4968.43	5553.77	1.11781	4.12584	1.33956
	CTRL	3615.18	3452.01	0.954865	1.00007	0.230006		Average Hipp - Norm to saline					720	4647.35	7347.28	1.58096	3.65974	0.841706								771	4262.06	4603.77	1.08017	3.66161	1.18883		Saline	50	100			771	4725.01	5096.06	1.07853	3.98084	1.29248
	891	3395.11	5970.67	1.75861	1.84186	0.423611		Male					646	3582.7	5662.45	1.5805	3.65867	0.841461								776	5166.38	2571.48	0.497733	1.68723	0.547802	Stripe on actin	1.35681	0.985594	1.17837			CTRL	5065.06	1372.28	0.270931	1	0.324677
	74	3415.89	6827.67	1.9988	2.09342	0.481467		Saline	50	100			557	3560.58	1038.77	0.291742	0.675349	0.155324								134	5333.55	3135.6	0.587901	1.99288	0.64704		0.965889	1.07882	1.38596			776	4454.6	2985.36	0.670174	2.47361	0.803119
	71	4965.43	6567.38	1.32262	1.38523	0.318591		1.09692	0.915987	0.774144			CTRL	5013.11	2165.6	0.431987	0.999999	0.229991								277	5177.31	5486.84	1.05979	3.5925	1.1664		0.876555	1.11035	1.18883			134	3166.94	3341.77	1.0552	3.89475	1.26453
	767	5331.48	3969.3	0.744504	0.779748	0.179335	repeated the previous day, so avarage was done	0.768674	0.78575	0.600119			891	3001.7	4263.08	1.42022	3.28765	0.75613								Sample	Actin	GluR1	GluR1/Actin	Norm Glur1	Norm to saline		0.895887	1.52063	0.64704			277	3592.18	4749.31	1.32212	4.87994	1.5844	spot on GLUR1 band
2020-04-27	Sample	Actin	GluR1	GluR1/Actin	Norm Glur1	Norm to TotalSaline		0.53225	0.312344	0.0499092			74	4812.94	8071.35	1.67701	3.88208	0.892843								76	4757.89	4268.77	0.897198	2.04971	0.665489		0.976462	0.465382	1.1664			Sample	Actin	GluR1	GluR1/Actin	Norm Glur1	Norm to saline
	535	4691.6	1265.6	0.269758	1.83759	0.422629		0.423611	0.481467	0.318591			71	3999.06	6695.74	1.67433	3.87588	0.891416								61	4096.06	2569.94	0.627418	1.43338	0.465382		0.936702	0.884076	0.665489			76	4133.77	5268.84	1.27458	4.70448	1.52743
	858	5418.84	2563.91	0.473148	3.22308	0.741278		0.422629	0.741278	0.453222			556	3544.65	6718.03	1.89526	4.38731	1.00904								66	3176.94	3754.36	1.18175	2.69979	0.876555			0.80275	0.884076			61	5277.74	2960.06	0.560858	2.07012	0.672117
	861	6134.67	1774.67	0.289285	1.97061	0.453222		1.45027	1.58117	2.60471		2020-04-27	Sample	Actin	GluR1	GluR1/Actin	Norm Glur1	Norm to TotalSaline								CTRL	4671.53	2044.82	0.43772	1	0.324675							66	3921.6	5262.55	1.34194	4.95309	1.60814
	CTRL	5459.18	801.406	0.1468	0.999997	0.22999		2.30617	2.07502	1.03826			535	3709.65	3511.91	0.946697	7.01257	1.61283								34	3553.18	4235.01	1.19189	2.72296	0.884076							CTRL	4949.18	1331.41	0.269015	0.992933	0.322381
2020-07-06	Sample	Actin	GluR1	GluR1/Actin	Norm Glur1	Norm to TotalSaline							497	3786.65	1683.31	0.444537	3.29287	0.757329								36	3556.65	2587.94	0.727635	1.66233	0.539717							34	4042.18	3637.36	0.899849	3.32133	1.07836
	553	3655.65	2305.16	0.630576	6.30576	1.45027							779	4172.01	4958.03	1.1884	8.80299	2.02461								44	3923.18	4738.48	1.20781	2.75933	0.895887							36	3964.18	2128.36	0.536896	1.98168	0.643402
	497	3609.01	2481.16	0.687491	6.87491	1.58117							CTRL	5778.94	780.698	0.135094	1.00069	0.23015								399	3763.36	4072.89	1.08225	2.47247	0.80275							44	5665.01	4788.23	0.845229	3.11973	1.0129
	570	3579.7	4054.11	1.13253	11.3253	2.60471							860	3482.41	2151.26	0.61775	4.57592	1.05242								Sample	Actin	GluR1	GluR1/Actin	Norm Glur1	Norm to saline							399	4375.41	4417.28	1.00957	3.72632	1.20984
	CTRL	3953.99	401.385	0.101514	1.01514	0.233473							858	4297.53	4004.43	0.931798	6.90221	1.58744								538	3224.65	6054.84	1.87768	3.0075	0.976462
	556	3673.7	3683.7	1.00272	10.0272	2.30617							861	3827.23	3011.72	0.786918	5.82902	1.34062								650	3125.11	5629.01	1.80122	2.88504	0.936702
	552	4699.53	4239.99	0.902217	9.02217	2.07502						2020-04-27	Sample	Actin	GluR1	GluR1/Actin	Norm Glur1	Norm to TotalSaline								CTRL	6039.94	3770.89	0.624326	0.999993	0.324673
	679	4249.94	1918.58	0.451436	4.51436	1.03826							CTRL	5976.38	801.406	0.134096	1.00071	0.230155
													-	-	-	-	-	-	epty well because gel was damaged
													851	5276.5	5818.2	1.10266	8.22884	1.89256
													679	5049.01	4135.08	0.818989	6.11185	1.40567

## Sheet: P-GLUR1
White triangles indicate the target protein; Red triangles indicate actin. Samples are listed in the order they appear on the gels (from left to right). Discarded samples are indicated in red. Outliers are indicated with a yellow background. Repeated samples were averaged and are indicated with blue text next to quantification. Bands were quantified from photos obtained with only one channel (gre…
Samples are normalized to actin, to the normalized control sample protein, and to the average of normalized protein in the saline condition (saline samples in bold).
TOTAL phospho-GLUR1 PROTEIN (males)												SYNAPTONEUROSOMAL phospho-GLUR1 PROTEIN (males)													TOTAL phospho-GLUR1 PROTEIN (females)												SYNAPTONEUROSOMAL phospho-GLUR1 PROTEIN (females)
Thalamus	Male	Total protein p-GluR1						Average Thalamus				Thalamus	Male	SYNAPTONEUROSOMAL protein p-GluR1						Average Thalamus					Thalamus/Hypothalamus	Female	Total protein p-GluR1						Average Thalamus				Thalamus/Hypothalamus	Female	SYNAPTONEUROSOMAL protein p-GluR1						Average Thalamus
2020-08-21	Sample	Actin	p-GluR1	pGluR/Actin	Norm pGlur1	Norm to saline		Male				2020-08-21	Sample	Actin	p-GluR1	pGluR/Actin	Norm pGlur1	Norm to saline		Male						Sample	Actin	p-GluR1	pGluR/Actin	Norm pGlur1	Norm to saline		Females					Sample	Actin	p-GluR1	pGluR/Actin	Norm pGlur1	Norm to saline		Females
	535	3941.6	444.577	0.112791	0.20448	0.78349		Saline	50	100			535	4265.67	2539.2	0.595265	0.888456	3.40423		Saline	50	100											Saline	50	100										Saline	50	100
	497	4026.26	662.87	0.164637	0.298471	1.14363		0.20448					497	4022.13	2493.96	0.620059	0.925462	3.54602		3.40423	3.54602	2.76121			not measured												not measured
	557	4097.23	571.163	0.139402	0.252723	0.96834	spot on p-GLUR1 band	0.208305					557	4989.18	2408.91	0.482827	0.720637	2.76121		3.2993	3.16039	1.97802
	CTRL	7071.96	3900.91	0.551603	1	3.83164		0.39219					CTRL	6070.84	4064.64	0.669535	0.999306	3.82896		1.91393	3.60611	2.06303
	553	4441.08	510.284	0.114901	0.208305	0.798145		0.23897					553	5483.48	3163.52	0.576918	0.861072	3.2993		3.07127	2.05118	2.70857
	552	4632.72	166.021	0.0358366	0.0649685	0.248935	band not observed	0.260986					552	4420.01	2442.62	0.552627	0.824817	3.16039		2.47522	2.74418	3.29727
	679	4086.3	289.678	0.07089	0.128517	0.492429	band not observed						679	5060.48	1750.31	0.345877	0.516235	1.97802		1.06146	2.746	1.36501
	556	3582.3	136.778	0.0381816	0.0692197	0.265224	band not observed						556	4883.01	1634.2	0.334672	0.49951	1.91393
2020-08-22	Sample	Actin	p-GluR1	pGluR/Actin	Norm pGlur1	Norm to saline						2020-08-22	Sample	Actin	p-GluR1	pGluR/Actin	Norm pGlur1	Norm to saline
	766	3990.89	1772.72	0.444191	0.54646	2.09383	spot on p-GLUR1 band	Average Thalamus - Norm to Saline					766	4209.01	2297.55	0.545864	0.941145	3.60611
	768	3547.3	999.941	0.281888	0.346788	1.32876		Male					768	4074.18	1272.31	0.312285	0.538422	2.06303
	647	3666.01	1168.7	0.318793	0.39219	1.50272		Saline	50	100			647	4842.89	2251.48	0.464904	0.801558	3.07127
	767	3264.48	473.627	0.145085	0.178489	0.683902		0.78349	1.14363	1.32876			767	4496.13	1396.01	0.310492	0.53533	2.05118
	779	4422.84	1572.13	0.355458	0.437297	1.67556		0.798145	0.683902	1.67556			779	4262.72	1747.72	0.410001	0.706898	2.70857
	CTRL	6136.96	4988.45	0.812853	1	3.83162		1.50272		0.37124			CTRL	6733.26	3903.72	0.579767	0.999598	3.83008
	720	4015.72	780.042	0.194247	0.23897	0.915642		0.915642					720	4861.31	1821.43	0.374678	0.645997	2.47522
	861	4733.6	372.799	0.0787559	0.0968883	0.37124							861	3652.26	1822.89	0.499114	0.860541	3.29727
												2020-08-25	Sample	Actin	p-GluR1	pGluR/Actin	Norm pGlur1	Norm to saline
													763	7245.91	3352.1	0.46262	1.05855	4.05598	spot on pGLUR1 band
													801	6638.2	2077.74	0.312997	0.716192	2.74418
													954	7353.91	1144.94	0.155691	0.356249	1.36501
													CTRL	9441.28	4126.13	0.437031	1	3.83164
													851	6183.26	748.598	0.121069	0.277026	1.06146
													858	9562.59	2995.05	0.313205	0.716668	2.746
													71	9584.66	5617.1	0.586051	1.34098	5.13815	Part of actin lost at the end of the gel
Cortex	Male	Total protein p-GluR1						Average Cortex				Cortex	Male	SYNAPTONEUROSOMAL protein p-GluR1						Average Cortex - Norm to Saline					CORTEX	Female	Total protein p-GluR1						Average Cortex				CORTEX	Female	SYNAPTONEUROSOMAL protein p-GluR1						Average Cortex - Norm to Saline
2020-10-21	Sample	Actin	p-GluR1	pGluR/Actin	Norm pGlur1	Norm to saline		Male				2020-10-21	Sample	Actin	p-GluR1	pGluR/Actin	Norm pGlur1	Norm to saline		Male						Sample	Actin	p-GluR1	pGluR/Actin	Norm pGlur1	Norm to saline		Females					Sample	Actin	p-GluR1	pGluR/Actin	Norm pGlur1	Norm to saline		Females
	556	3371.65	1345.72	0.399128	0.658627	0.676903		Saline	50	100			556	4500.11	3375.11	0.750006	3.62322	3.72376		Saline	50	100				3	3033.48	2952.86	0.973425	0.99038	0.853776		Saline	50	100			3	2605.65	2652.55	1.018	2.25221	1.94156		Saline	50	100
	552	3466.11	1881.01	0.542686	0.895522	0.920372		0.658627					552	4008.99	1876.7	0.468122	2.26146	2.32421		3.72376	2.32421	3.9452				44	4070.18	5063.71	1.2441	1.26577	1.09118		0.990385					44	3864.82	5207.33	1.34737	2.9809	2.56974		1.94156	2.28735	1.51727
	557	2442.28	3425.01	1.40238	2.31416	2.37838		0.448449					557	4398.7	3495.23	0.794606	3.83868	3.9452		3.23295	4.18224	2.88675				34	4071.26	4420	1.08566	1.10457	0.952217		1.26577					34	3428.36	2727.38	0.795535	1.76003	1.51727		2.56974	2.06601	1.57316
	CTRL	3287.75	1992.53	0.606046	1.00008	1.02783		0.84879					CTRL	5137.94	1065.23	0.207327	1.00158	1.02937		2.13414	2.38639	2.10764				399	4298.6	4503.98	1.04778	1.06603	0.918991		1.19615					399	4380.94	5254.08	1.1993	2.65333	2.28735		2.05418	2.01276	2.02853
	647	4768.7	1295.94	0.27176	0.448449	0.460893		1.18844					647	4280.28	2787.11	0.651151	3.14566	3.23295		2.28053	1.75855	2.0007				CTRL	3408.65	3350.28	0.982875	0.999995	0.862065		1.40959					CTRL	3189.65	1441.89	0.452053	1.00012	0.862171		3.17876	2.12523	3.03019
	646	3303.87	1635.31	0.494967	0.816776	0.839441		0.61061					646	4996.53	4208.82	0.842349	4.06932	4.18224		1.71322	3.94669	2.75528				771	4038.77	3251.15	0.804986	0.819008	0.706041		1.65687					771	3760.23	3101.6	0.824842	1.82487	1.57316		2.69844	1.78037	3.40153
	679	3088.41	1658.43	0.536984	0.886113	0.910702		1.51658					679	5073.65	2949.94	0.581424	2.80881	2.88675		3.81229	4.73218	4.1825				757	3601.23	4233.86	1.17567	1.19615	1.03116		0.663014					757	2705.94	2914.43	1.07705	2.38285	2.05418		1.38366		3.45894
2020-10-22	Sample	Actin	p-GluR1	pGluR/Actin	Norm pGlur1	Norm to saline		0.972971				2020-10-22	Sample	Actin	p-GluR1	pGluR/Actin	Norm pGlur1	Norm to saline		3.91276	2.12522	2.02417				400	3999.82	3845.55	0.96143	0.978177	0.843256		0.967602					400	3179.99	3444.72	1.08325	2.39657	2.06601		1.49645		1.49033
	535	3007.87	842.506	0.280101	0.84879	0.872343		0.999361					535	4941.65	6254.33	1.26564	2.07651	2.13414		2.00892	2.71166	2.18052				42	2837.11	2885.99	1.01723	1.03495	0.892195							42	2881.65	3064.91	1.0636	2.35309	2.02853
	59	2502.75	1063.09	0.42477	1.28718	1.3229		1.31626					59	4282.7	6061.01	1.41523	2.32196	2.38639		3.82557	1.76272					Sample	Actin	p-GluR1	pGluR/Actin	Norm pGlur1	Norm to saline		1.1642					Sample	Actin	p-GluR1	pGluR/Actin	Norm pGlur1	Norm to saline
	71	2549.04	1070.09	0.419802	1.27213	1.30743		1.05832					71	5510.82	6888.08	1.24992	2.05073	2.10764			3.33928					538	3284.16	2383.75	0.725832	1.4096	1.21517							538	2956.11	3226.48	1.09146	3.68736	3.17876
	CTRL	3530.94	1161.09	0.328833	0.996465	1.02412		1.20084					CTRL	4477.7	2729.36	0.609544	1.00007	1.02782								526	3210.28	3327.75	1.03659	2.01311	1.73544		Average Cortex - Norm to Saline					526	2633.82	1820.23	0.6911	2.3348	2.01276
	860	1988.04	779.678	0.392184	1.18844	1.22141		0.855489					860	3809.99	5152.84	1.35245	2.21896	2.28053								539	3596.23	3430.36	0.953874	1.85247	1.59696		Females					539	3032.7	3155.36	1.04044	3.51502	3.03019
	74	2314.04	729.799	0.315378	0.955692	0.982212		0.972895					74	4428.41	4618.38	1.0429	1.71107	1.75855								104	2824.53	2802.11	0.992065	1.92664	1.66089		Saline	50	100			104	2982.46	3483.36	1.16795	3.94577	3.40153
	72	3009.04	1125.8	0.374139	1.13375	1.16521							72	4330.87	5138.6	1.1865	1.94669	2.0007								CTRL	3146.99	1620.46	0.514922	1	0.862073		0.847442	0.912174	0.945153			CTRL	3108.99	921.698	0.296462	1.00156	0.863415
	891	3804.58	766.627	0.201501	0.61061	0.627554							891	4891.7	4970.03	1.01601	1.66696	1.71322								61	2944.89	2325.58	0.789699	1.53363	1.3221		1.08309	0.837	0.700803			61	3749.87	2736.36	0.72972	2.46527	2.12523
2020-10-26	Sample	Actin	p-GluR1	pGluR/Actin	Norm pGlur1	Norm to saline						2020-10-26	Sample	Actin	p-GluR1	pGluR/Actin	Norm pGlur1	Norm to saline								66	3177.99	2711.34	0.85316	1.65688	1.42834		1.02351	1.72255	0.885576			66	3747.04	3471.77	0.926536	3.13019	2.69844
	215	5695.28	6076.87	1.067	2.27192	2.33497							215	4648.11	2621.89	0.564076	3.84013	3.94669								649	2758.48	3591.18	1.30187	2.5283	2.17957		1.20615	1.31228	1.5851			725	3942.11	4681.89	1.18766	4.01237	3.45894
	100	8664.03	4812.44	0.55545	1.1827	1.21552							100	4099.16	1614.23	0.393796	2.68089	2.75528								650	-	1986.41	-	-	-	Too much background	1.41773	0.884938	1.64856			650	-	-	-	-	-	Damaged p-GLUR1 band
	954	7082.1	5044.3	0.71226	1.51658	1.55867		Average Cortex - Norm to Saline					954	3839.58	2092.06	0.544868	3.70936	3.81229								Sample	Actin	p-GluR1	pGluR/Actin	Norm pGlur1	Norm to saline		0.567328	0.419187	2.16338			Sample	Actin	p-GluR1	pGluR/Actin	Norm pGlur1	Norm to saline
	129	9017.57	6612.95	0.733341	1.56147	1.6048	bubble in the pGLUR1 band	Male					129	4229.41	2860.53	0.676342	4.60441	4.73218								803	2419.58	1937.89	0.800921	0.663014	0.571564		0.854751		0.844891			803	1679.87	2162.41	1.28725	1.60504	1.38366
	137	8515.69	5512.61	0.647347	1.37837	1.41662		Saline	50	100			137	4153.11	2482.65	0.59778	4.06958	4.1825								78	1572.46	1964.48	1.2493	1.03419	0.891546				0.73489			78	2172.58	3598.48	1.65632	2.06523	1.78037
	CTRL	11094.2	5210.35	0.469647	1	1.02775		0.676903	0.920372	2.378			CTRL	4758.41	698.941	0.146886	0.99997	1.02772								76	4497.35	5364.31	1.19277	0.987391	0.8512							76	4323.7	5994.72	1.38648	1.72878	1.49033
	958	8187.23	3741.18	0.456953	0.972971	0.99997		0.460893	0.839441	0.910702			958	4573.11	2557.41	0.559227	3.80711	3.91276								133	3081.28	3601.6	1.16886	0.967602	0.834139							133	2845.41	3961.3	1.39218	1.73588	1.49645
	138	7812.05	3185.86	0.407813	0.86834	0.892436		0.872343	1.3229	1.30743			138	4485.99	1362.6	0.303745	2.06784	2.12522								CTRL	2935.58	3546.13	1.20799	0.999988	0.862059							CTRL	2685.99	2155.36	0.802443	1.00055	0.862545
2020-10-28	Sample	Actin	p-GluR1	pGluR/Actin	Norm pGlur1	Norm to saline		1.22141	0.982212	1.16521		2020-10-28	Sample	Actin	p-GluR1	pGluR/Actin	Norm pGlur1	Norm to saline								-	-	-	-	-	-	Not cortex sample						-	-	-	-	-	-	Not cortex sample
	801	6012.48	4216.91	0.70136	1.08404	1.11412		0.627554	2.33497	1.21552			801	5453.48	3201.77	0.587106	2.63844	2.71166								716	4090.53	3733.84	-	-	-	spot on p-GLUR1 band						716	3193.41	-	-	-	-	Damaged p-GLUR1 band
	720	4390.94	2839.06	0.646573	0.999361	1.02709		1.55867	0.892436	1.41662			720	5133.06	2232.65	0.434954	1.95468	2.00892								725	4456.11	4478.18	1.00495	0.831915	0.717168							725	3727.28	-	-	-	-	Damaged p-GLUR1 band
	766	5471.35	3768.3	0.688733	1.06453	1.09407		0.99997	1.11412	1.13361			766	4749.06	1812.48	0.381649	1.71512	1.76272								130	3855.16	2281.43	0.591785	0.489888	0.422317							130	-	-	-	-	-	Part of bands lost at the end of the gel
	768	5543.35	3955.89	0.713628	1.103	1.13361		1.02709	1.09407	1.42143			768	5141.23	2253.18	0.438257	1.96952	2.02417
	CTRL	7185.31	4648.79	0.646986	1	1.02775		1.35278	1.43243	1.59253			CTRL	6031.18	1342.06	0.22252	1	1.02775
	763	6389.89	5441.64	0.851601	1.31626	1.35278		1.08769	2.56899				763	5058.06	4189.5	0.828281	3.72228	3.82557
	767	5978.77	5391.3	0.90174	1.39376	1.43243		1.23416					767	4618.65	3339.26	0.722994	3.24912	3.33928
	779	7015.03	5676.74	0.809225	1.25076	1.28547	repeated, so average was done	0.879228					779	4833.18	2281.79	0.472109	2.12165	2.18052
2020-07-06	Sample	Actin	p-GluR1	pGluR/Actin	Norm pGlur1	Norm to saline
	553	3738.48	1814.06	0.485241	1.05832	1.08769
	497	3655.23	4189.18	1.14608	2.49963	2.56899
	570	3480.99	2473.11	0.710462	1.54954	1.59253
	CTRL	4922.7	2257.18	0.458526	1.00006	1.02781
	959	4536.89	2497.94	0.550584	1.20084	1.23416
	779	3797.99	2638.77	0.69478	1.51533	1.55738	repeated, so average was done
	997	3872.77	1519.06	0.392242	0.855489	0.879228
Hippocampus	Male	Total protein p-GluR1						Average Hippocampus				Hippocampus	Male	Synaptoneurosomal protein p-GluR1						Average Hipp - Norm to Saline					Hippocampus	Female	Total protein p-GluR1						Average Hippocampus				Hippocampus	Female	Synaptoneurosomal protein p-GluR1						Average Hipp - Norm to Saline
2020-08-13	Sample	Actin	p-GluR1	pGluR/Actin	Norm pGlur1	Norm to saline		Male				2020-08-13	Sample	Actin	p-GluR1	pGluR/Actin	Norm pGlur1	Norm to saline		Male					2021-08-18	Sample	Actin	p-GluR1	pGluR/Actin	Norm pGlur1	Norm to saline		Female				2021-08-19	Sample	Actin	p-GluR1	pGluR/Actin	Norm pGlur1	Norm to saline		Male
	997	3026.28	4785.89	1.58144	3.13778	1.27061		Saline	50	100			59	3164.46	5324.01	1.68244	3.43671	1.39165		Saline	50	100				78	2896.46	3247.18	1.12109	0.918925	0.88614		Saline	50	100			526	4184.94	5008.96	1.1969	1.55477	1.4993		Saline	50	100
	129	3103.34	3620.77	1.16674	2.31495	0.937411		3.13778					997	2314.75	4683.13	2.02317	4.13272	1.67349		1.67349	1.39165	1.23816				500	3100.21	3158.48	1.01879	0.835077	0.805283		0.71377					539	4309.11	4689.31	1.08823	1.41361	1.36318		1.48036	1.4993	1.36318
	137	3062.21	5127.18	1.67434	3.3221	1.34525		2.86811					129	2421.34	4007.89	1.65524	3.38115	1.36915		1.28951	1.36915	1.27739				757	2540.8	2212.53	0.8708	0.71377	0.688304		1.00175					803	3989.41	4714.6	1.18178	1.53513	1.48036		1.42129	1.48198	1.24224
	CTRL	3446.04	1737.41	0.504174	1.00035	0.405078		2.18645					137	3555.7	5322.43	1.49687	3.05765	1.23816		2.5868	1.25237	0.37214				old CTRL	2382.51	1080.7	0.453597	0.371801	0.358536		1.37331					old CTRL	4226.11	1005.53	0.237932	0.309073	0.298046		1.94779	0.982954	1.96713
	761	2444.34	3533.36	1.44553	2.86811	1.16141		2.17086					CTRL	3189.75	1561.53	0.489545	0.999991	0.404934		1.56801	1.55674	1.79363				771	2194.51	2551.11	1.1625	0.952869	0.918872		1.05916					CTRL	3580.82	2756.6	0.769823	1	0.964322		0.832554	1.05735	0.955168
	766	3048.16	2832.23	0.929161	1.84357	0.746533		1.98437					761	3195.28	4981.31	1.55896	3.18447	1.28951		2.12879	1.50099	1.85404			becomes CTRL in Hipp Female	776	2461.21	3007.94	1.22214	1.00175	0.966012		1.037					694	2989.34	2964.48	0.991684	1.2882	1.24224		0.901853	0.631133	0.92252
	954	2814.51	4910.89	1.74485	3.462	1.4019		2.46951					766	3030.28	4588.01	1.51405	3.09275	1.25237		2.41518	1.92604					134	2759.63	2626.06	0.9516	0.78	0.752171							715	3643.28	4310.26	1.18307	1.53681	1.48198			1.28353
	767	3228.16	1959.23	0.606919	1.2042	0.487628							954	3558.87	5495.96	1.5443	3.15453	1.27739		3.29226	1.93711					277	3250.34	5458.31	1.67931	1.37648	1.32737							716	3525.53	4000.13	1.13462	1.47387	1.42129			0.624166
2020-08-13	Sample	Actin	p-GluR1	pGluR/Actin	Norm pGlur1	Norm to saline							767	3508.94	6603.91	1.88202	3.8444	1.55674		1.9329	2.66361				2021-08-18	Sample	Actin	p-GluR1	pGluR/Actin	Norm pGlur1	Norm to saline		Average Hipp - Norm to Saline				2021-08-19	Sample	Actin	p-GluR1	pGluR/Actin	Norm pGlur1	Norm to saline
	720	2595.75	3445.01	1.32717	2.18645	0.885376						2020-08-13	Sample	Actin	p-GluR1	pGluR/Actin	Norm pGlur1	Norm to saline								76	3460.11	4818.23	1.39251	1.82265	1.75763		Male					78	4269.35	1386.16	0.324677	1.01932	0.982954
	557	2247.21	546.163	0.24304	0.400396	0.162135							553	700.627	1700.77	2.4275	6.38815	2.5868								61	3039.75	2147.58	0.706498	0.924736	0.891743		Saline	50	100			500	4077.77	1424.16	0.34925	1.09647	1.05735
	CTRL	3792.7	2304.18	0.607532	1.00088	0.405293		Average Hipp - Norm to Saline					646	3053.28	4300.72	1.40856	3.70672	1.50099								66	3018.46	3166.99	1.04921	1.37331	1.32431		0.688304	0.88614	0.918872			CTRL	4173.82	1329.46	0.318523	0.999999	0.964321
	891	3119.46	4110.55	1.31771	2.17086	0.879064		Male					557	1990.11	694.991	0.349222	0.919005	0.37214								CTRL	2956.63	2259.58	0.764241	1.00032	0.964627		0.966012	0.805283	0.752171			757	4022.82	2588.16	0.64337	2.01986	1.94779
	74	3994.94	5766.67	1.44349	2.37808	0.962974		Saline	50	100			CTRL	3793.99	1444.77	0.380805	1.00212	0.405796								34	3554.99	2975.99	0.83713	1.09572	1.05663		1.32431	1.32737	1.75763			771	3180.16	2066.34	0.649758	2.03991	1.96713
	71	3694.46	6066.5	1.64205	2.7052	1.09544		1.27061	0.937411	1.34525			891	3064.99	4509.96	1.47144	3.87222	1.56801								36	3401.75	1492.34	0.438696	0.57421	0.553723		1.02137	0.891743	1.05663			776	2782.16	765.092	0.274999	0.863357	0.832554
	535	3182.7	3833.6	1.20451	1.98437	0.803546		1.16141	0.746533	1.4019			74	3259.7	5891.67	1.80743	4.75639	1.92604								44	3037.46	2399.99	0.790132	1.05916	1.02137			0.553723				134	3916.58	1235.68	0.315499	0.990508	0.955168
	861	2969.23	3652.18	1.23001	2.02637	0.820556		0.885376	0.487628	0.162135			71	3458.99	5822.08	1.68317	4.4294	1.79363																				277	4170.65	4666.58	1.11891	3.51281	3.38748
								0.879064	0.962974	1.09544			556	3137.23	6267.2	1.99768	5.25707	2.12879																			2021-08-19	Sample	Actin	p-GluR1	pGluR/Actin	Norm pGlur1	Norm to saline
								0.803546		0.820556		2021-08-19	Sample	Actin	p-GluR1	pGluR/Actin	Norm pGlur1	Norm to saline																				61	3412.48	2058.3	0.60317	0.654483	0.631133
													535	3430.41	3149.72	0.918177	5.96432	2.41518																				399	3910.82	4797.26	1.22666	1.33102	1.28353
													497	2416.75	1779.77	0.736431	4.78373	1.93711																				34	3255.75	2870.43	0.881648	0.956652	0.92252
													851	3384.34	4235.89	1.25162	8.13029	3.29226																				CTRL	2381.8	2195.06	0.921598	1	0.964322
													779	2963.16	5141.13	1.73502	11.2704	4.5638																				36	2933.34	1749.77	0.596512	0.647259	0.624166
													CTRL	4209.23	647.991	0.153945	1	0.404938																				44	2954.16	2546.18	0.861897	0.93522	0.901853
													860	3065.7	2252.77	0.734831	4.77333	1.9329
													858	3560.94	3605.89	1.01262	6.57782	2.66361
													861	3629.58	2558.3	0.704849	4.57858	1.85404

## Sheet: CDK5
White triangles indicate the target protein; Red triangles indicate actin. Samples are listed in the order they appear on the gels (from left to right). Discarded samples are indicated in red. Outliers are indicated with a yellow background. Repeated samples were averaged and are indicated with blue text next to quantification. Bands were quantified from photos obtained with only one channel (gre…
Samples are normalized to actin, to the normalized control sample protein, and to the average of normalized protein in the saline condition (saline samples in bold).
TOTAL CDK5 PROTEIN (males)												SYNAPTONEUROSOMAL CDK5 PROTEIN (males)													TOTAL CDK5 PROTEIN (females)												SYNAPTONEUROSOMAL CDK5 PROTEIN (females)
THALAMUS	Male	Total protein Cdk5						Average Thalamus				THALAMUS	Male	SYNAPTONEUROSOMAL protein Cdk5						Average Thalam - norm to TOTSal					Thalamus/Hypothalamys	Female	Total protein Cdk5						Average Thalamus				Thalamus/Hypothalamys	Female	SYNAPTONEUROSOMAL protein Cdk5						Average Thalam - norm to TOTSal
2020-08-21	Sample	Actin	Cdk5	Cdk5/Actin	Cdk Norm	Norm to TotalSaline		Male				2020-10-21	Sample	Actin	Cdk5	Cdk5/Actin	Cdk Norm	Norm to TotalSaline		Male						Sample	Actin	Cdk5	Cdk5/Actin	Cdk Norm	Norm to TotalSaline		Females					Sample	Actin	Cdk5	Cdk5/Actin	Cdk Norm	Norm to TotalSaline		Females
	535	7837.12	7864.2	1.00345	1.21337	1.08593		Saline	50	100			535	7259.57	3028.43	0.417163	0.569118	0.509346		Saline	50	100				130	4242.23	2929.43	0.690539	1.1534	0.789998	damaged Cdk5 band	Saline	50	100			130	2820.36	3532.79	1.2526	1.06424	0.728928		Saline	50	100
	497	8557.17	5910.93	0.690758	0.835257	0.747534		1.21337					497	5885.98	4750.62	0.807107	1.1011	0.985458		0.509346	0.985458	0.815375				133	4561.72	1254.92	0.275098	0.459492	0.314721	repeated later, so average was done	1.32692					133	2933.53	4307.74	1.46845	1.24762	0.854535		0.854535	0.728928	0.588144
	557	7311.76	6506.64	0.889887	1.07604	0.963031		1.09577					557	6179.62	4126.79	0.667807	0.911059	0.815375		0.79286	0.960348	0.821727				134	4275.58	1477.51	0.345569	0.577199	0.395342		1.59728					134	2767.94	2797.5	1.01068	0.85869	0.588144		0.734052	0.644623	0.796332
	CTRL	8872.59	7336.52	0.826875	0.999848	0.894839		0.854877					CTRL	8213.35	6019.4	0.73288	0.999836	0.894828		1.07343	0.466016	0.669851				277	4850.53	2870.28	0.591747	0.988386	0.676977		1.39176					277	3449.06	4719.81	1.36843	1.16265	0.796332		0.593267	0.530603	0.717476
	553	6664.4	6039.28	0.9062	1.09577	0.980684		1.09951					553	6558.57	4258.91	0.649366	0.885902	0.79286		0.649839	0.997905	0.537972				CTRL	6702.84	4013.06	0.598711	1.00002	0.684944		1.01168					CTRL	5261.18	6194.2	1.17734	1.00029	0.68513		0.455419	0.78156	0.564327
	552	7078.1	6618.64	0.935087	1.1307	1.01195		1.47302					552	5933.98	4667.33	0.786542	1.07304	0.960348		0.677094	0.415805	0.492449				61	4851.55	4453.84	0.918025	1.53336	1.05025	repeated later, so average was done	1.59437					61	3939.23	4363.62	1.10773	0.941149	0.644623		0.709895	0.952878	0.752673
	679	5947.52	5541.4	0.931716	1.12662	1.0083		0.773183					679	5565.74	3745.79	0.673008	0.918156	0.821727		0.581637	1.37861	0.671837				66	4904.77	4690.38	0.956289	1.59728	1.09402		1.52898					66	3842.65	4847.15	1.26141	1.07172	0.734052		0.993758	0.787923	0.784111
	556	8090.52	5719.86	0.706983	0.854877	0.765093		1.02999					556	5706.91	5017.28	0.879158	1.1994	1.07343		0.834179	0.769709	1.00268				104	4932.53	6030.91	1.22268	2.04223	1.39879		1.80217					104	3857.18	4755.62	1.23293	1.04751	0.717476		0.898603		0.870773
2020-08-22	Sample	Actin	Cdk5	Cdk5/Actin	Cdk Norm	Norm to TotalSaline		1.45186				2020-08-22	Sample	Actin	Cdk5	Cdk5/Actin	Cdk Norm	Norm to TotalSaline		0.721223	0.701025	0.719647				Sample	Actin	Cdk5	Cdk5/Actin	Cdk Norm	Norm to TotalSaline		1.46474					Sample	Actin	Cdk5	Cdk5/Actin	Cdk Norm	Norm to TotalSaline
	766	7698.1	5510.93	0.715882	0.998441	0.893579		1.06773					766	4183.55	1350.6	0.322836	0.520702	0.466016				0.625881				526	3045.82	4212.72	1.38311	1.33764	0.916189							36	3962.48	2434.23	0.614321	0.77468	0.530603
	768	8163.37	6265.35	0.767495	1.07043	0.958004		1.1177					768	4261.77	1977.65	0.464044	0.748458	0.669851				0.953302				538	2227.34	3205.3	1.43908	1.39176	0.953258		Average Thalam - norm to TOTSal					3	2937.94	2017.99	0.686873	0.86617	0.593267
	647	7136.59	5626.1	0.788346	1.09951	0.984031							647	4599.6	2070.65	0.45018	0.726097	0.649839								757	2112.16	2209.48	1.04607	1.01168	0.692929		Females					34	3754.65	2453.16	0.653367	0.823918	0.564327
	767	8503	6739.4	0.79259	1.10543	0.989328		Average Thalam - norm to TOTSal					767	4360.31	3014.3	0.691306	1.11501	0.997905								771	2836.28	5003.18	1.76399	1.70599	1.16848		Saline	50	100			78	3423.72	-	-	-	-	damaged actin, was repeated later
	779	8450.12	7747.47	0.916847	1.27873	1.14443		Male					779	4895.18	1824.36	0.372684	0.601103	0.537972								CTRL	4489.99	4642.72	1.03402	1.00001	0.684942		0.908853	1.19803	0.395342			CTRL	5265.48	4176.11	0.793112	1.00014	0.685028
	CTRL	9747.83	6992.15	0.717303	1.00042	0.895354		Saline	50	100			CTRL	6290.72	3898.43	0.619711	0.999533	0.894557								649	2450.58	2737.6	1.11712	1.08039	0.739994		1.09402	0.916189	0.676977			42	3777.36	3291.7	0.871429	1.0989	0.752673
	720	7461.47	7880.47	1.05616	1.47302	1.31832		1.08593	0.747534	0.963031			720	4722.84	2215.3	0.469062	0.756552	0.677094								715	2251.87	2360.7	1.04833	1.01386	0.694422		0.953258	0.694422	1.39879			44	4015.89	2117.48	0.527275	0.664911	0.455419
	861	8545.47	7035.23	0.82327	1.14821	1.02762		0.980684	1.01195	1.0083			861	3296.3	1124.53	0.341148	0.550238	0.492449								716	2753.82	2917.36	1.05938	1.02455	0.701747	spots on actin and Epha4	0.692929	0.968386	1.16848			400	2401.36	-	-	-	-	too much background
2020-08-25	Sample	Actin	Cdk5	Cdk5/Actin	Cdk Norm	Norm to TotalSaline		0.765093	0.893579	0.958004		2020-08-25	Sample	Actin	Cdk5	Cdk5/Actin	Cdk Norm	Norm to TotalSaline								Sample	Actin	Cdk5	Cdk5/Actin	Cdk Norm	Norm to TotalSaline		1.09203	1.21454	0.739994			Sample	Actin	Cdk5	Cdk5/Actin	Cdk Norm	Norm to TotalSaline
	763	5770.67	5523.69	0.957201	0.773183	0.69198		0.984031	0.989328	1.14443			801	5365.08	1319.89	0.246015	0.4646	0.415805								36	5991.43	5108.74	0.852675	1.21637	0.83313	repeated later, so average was done	1.04725	1.50023	0.994137			526	2880.36	2870.94	0.996732	1.14108	0.78156
	801	6973.38	7162.23	1.02708	0.82963	0.742498		1.31832	0.742498	1.02762			954	5559.5	2209.89	0.397498	0.750677	0.671837								3	5002.31	5590.84	1.11765	1.59437	1.09203		1.23436	1.23988	1.56099			538	3034.36	2747.11	0.905337	1.03645	0.709895
	954	4890.55	6493.64	1.32779	1.07253	0.959889		0.69198	0.446164	0.959889			CTRL	7744.11	4100.67	0.529521	1	0.894976								34	-	4914.98	-	-	-	actin damaged			1.30004			771	3198.94	3198.89	0.999984	1.1448	0.784111
	CTRL	6494.67	8041.05	1.2381	1.00008	0.895047		0.921815	0.995311	0.892173			851	5909.38	2033.6	0.344131	0.649892	0.581637								78	-	5314.26	-	-	-	actin compressed						757	3244.3	4111.67	1.26735	1.45089	0.993758
	851	5209.72	6643.05	1.27513	1.02999	0.921815		1.29938	1.22858	1.00177			858	7495.45	6113.79	0.815667	1.54039	1.37861								CTRL	5999.13	4206.18	0.701132	1.00019	0.68506							649	3289.94	3653.5	1.11051	1.27133	0.870773
	858	2736.23	1688.72	0.617169	0.498521	0.446164		0.95559		1.17593			71	7526.08	4464.79	0.593242	1.12034	1.00268								42	4521.77	4600.72	1.01746	1.45144	0.994137							CTRL	4378.77	3824.82	0.873492	0.999991	0.684925
	71	6565.08	8102.12	1.23412	0.996869	0.892173				1.06719			74	5234.55	2383.84	0.455405	0.860034	0.769709								44	4718.84	5057.72	1.07181	1.52898	1.04725							715	2748.11	3339.55	1.21521	1.3912	0.952878
	71	6096.67	7158.12	1.1741	0.948388	0.848783	repeated by mistake so we use the previous band in case this one lost material at the edge of the gel					2020-09-02	Sample	Actin	Cdk5	Cdk5/Actin	Cdk Norm	Norm to TotalSaline								400	5034.79	6258.4	1.24303	1.77322	1.21454							716	3053.82	3499.67	1.146	1.31196	0.898603
2020-09-02	Sample	Actin	Cdk5	Cdk5/Actin	Cdk Norm	Norm to TotalSaline							72	4463.43	4166.86	0.933557	0.804097	0.719647								Sample	Actin	Cdk5	Cdk5/Actin	Cdk Norm	Norm to TotalSaline							78	995.991	1409.94	1.41562	1.62063	1.11002	damaged bands, was repeated later
	72	4376.18	5633.15	1.28723	1.11933	1.00177							860	4661.96	5044.86	1.08213	0.932069	0.834179								397	2467.06	3811.43	1.54493	1.80217	1.23436							Sample	Actin	Cdk5	Cdk5/Actin	Cdk Norm	Norm to TotalSaline
	860	4155.65	6938.45	1.66964	1.45186	1.29938							129	5516.67	5016.86	0.9094	0.783291	0.701025								399	3141.65	5899.03	1.87769	2.19034	1.50023							CTRL	5948.06	3811.13	0.640735	1.00006	0.684969
	129	4735.89	6056.86	1.27893	1.11211	0.995311							137	4999.31	4059.03	0.811919	0.699328	0.625881								34	2436.53	4760.33	1.95373	2.27905	1.56099							78	2688.82	1981.77	0.737041	1.15037	0.787923
	137	4118.77	6223.5	1.51101	1.31392	1.17593							CTRL	7032.55	8166.86	1.16129	1.00025	0.895202								61	2764.77	4657.03	1.68442	1.96489	1.34581	repeated earlier, so average was done						399	3516.84	3664.81	1.04207	1.62646	1.11402	Part of bands lost at the end of the gel
	CTRL	6330.72	7290.86	1.15166	1.00145	0.89627							891	5332.31	4988.91	0.935601	0.805858	0.721223								CTRL	5089.31	4362.84	0.857257	0.999996	0.684929
	891	4615.65	5667.5	1.22789	1.06773	0.95559							138	5564.64	3465.96	0.622855	0.536481	0.480137	Damaged actin band							78	2629.23	4080.13	1.55183	1.81023	1.23988
	138	4302.65	6792.45	1.57867	1.37275	1.22858							570	3665.77	4533.33	1.23666	1.06517	0.953302								76	3187.48	5186.43	1.62713	1.89805	1.30004
	100	3906.48	5356.91	1.37129	1.19243	1.06719																				36	3309.94	4572.08	1.38132	1.61132	1.10364	repeated earlier, so average was done
																										133	1699.16	3196.36	1.88114	2.19436	1.50298	repeated earlier, so average was done
Cortex	Male	Total protein Cdk5						Average Cortex				Cortex	Male	SYNAPTONEUROSOMAL protein Cdk5						Average Cortex - norm to TOTSal					Cortex	Females	Total protein Cdk5						Average Cortex				Cortex	Females	SYNAPTONEUROSOMAL protein Cdk5						Average Cortex - norm to TOTSal
2020-10-21	Sample	Actin	Cdk5	Cdk5/Actin	Cdk Norm	Norm to TotalSaline		Male				2020-10-21	Sample	Actin	Cdk5	Cdk5/Actin	Cdk Norm	Norm to TotalSaline		Male						Sample	Actin	Cdk5	Cdk5/Actin	Cdk Norm	Norm to TotalSaline		Females					Sample	Actin	Cdk5	Cdk5/Actin	Cdk Norm	Norm to TotalSaline		Females
	556	5412.35	4076.96	0.75327	0.974475	1.0307		Saline	50	100			556	5903.43	6164.28	1.04419	0.710331	0.751315		Saline	50	100				526	4688.6	4447.62	0.948603	1.19622	1.06805		Saline	50	100			526	3869.89	2841.33	0.734213	0.917767	0.819435	damaged Cdk5	Saline	50	100
	552	6111.84	4232.01	0.692428	0.895768	0.947451		0.974475					552	6239.31	5446.57	0.872945	0.59384	0.628103		0.751315	0.628103	0.842008				538	4917.89	4758.67	0.967624	1.22021	1.08947		1.22021					538	4411.72	2719.43	0.61641	0.770512	0.687957		0.687957	0.895043	0.763397
	557	5449.18	3921.18	0.719591	0.930907	0.984618		0.877693					557	5210.06	6096.98	1.17023	0.796076	0.842008		0.586525	0.709183	0.639884				539	5351.01	4371.72	0.816989	1.03025	0.919867		0.946733					539	4584.89	3136.08	0.684004	0.855005	0.763397		0.783028	1.01809	0.674294
	CTRL	6691.38	5173.01	0.773086	1.00011	1.05782		0.846123					CTRL	5414.01	7973.81	1.47281	1.00191	1.05972		0.524283	1.07247	0.90946				61	4757.48	4243.18	0.891898	1.12471	1.00421		1.13693					61	4536.38	2695.23	0.594138	0.742673	0.663101	repeated later, so average was done	0.701093	0.796183	0.905252
	647	5751.31	3902.01	0.678457	0.877693	0.928334		1.22995					647	5386.06	4390.5	0.815159	0.55453	0.586525		1.14582	0.782895	0.915399				CTRL	5256.18	4168.6	0.793084	1.00011	0.892952		1.03358					CTRL	4592.06	3676.48	0.800616	1.00077	0.893544		0.945255	1.35337	1.14795
	646	5392.43	3862.6	0.716301	0.92665	0.980115		0.963222					646	5513.13	5433.91	0.98563	0.670497	0.709183		0.564496	0.547334	0.60223				66	3657.46	2745.87	0.75076	0.946733	0.845298		1.23746					66	3914.11	2746.11	0.701593	0.876991	0.783028		0.656277	1.15239	1.46581
	679	4904.77	4266.74	0.869916	1.12538	1.19031		0.915627					679	5227.31	4648.74	0.889319	0.604979	0.639884		0.777256	0.683346	0.771692				104	4156.41	3607.06	0.867832	1.09437	0.977112		1.4813					104	3714.99	2244.48	0.604168	0.755209	0.674294		1.40796	1.10615	1.78861
2020-10-22	Sample	Actin	Cdk5	Cdk5/Actin	Cdk Norm	Norm to TotalSaline		1.06488				2020-10-22	Sample	Actin	Cdk5	Cdk5/Actin	Cdk Norm	Norm to TotalSaline		0.918246	0.52009	0.794504				649	4364.48	4132.6	0.946871	1.19404	1.0661		0.852377					649	4291.6	4075.13	0.949561	1.18695	1.05978	repeated later, so average was done	0.954182	1.45287	1.08202
	535	4959.23	4024.08	0.811432	0.846123	0.894943		0.967234					535	4448.11	2087.65	0.469333	0.495683	0.524283		0.586563	0.69525	0.522636				650	3730.89	3363.72	0.901586	1.13693	1.01512		1.20861					650	-	2658.06	-	-	-	damaged actin	1.11253	1.34539	1.17956
	59	4876.82	4340.55	0.890037	0.928088	0.981636		0.669813					59	2801.58	2689.7	0.960066	1.01397	1.07247		0.886528	0.773692					Sample	Actin	Cdk5	Cdk5/Actin	Cdk Norm	Norm to TotalSaline		1.00707					Sample	Actin	Cdk5	Cdk5/Actin	Cdk Norm	Norm to TotalSaline		0.626932		0.864287
	71	4668.35	3344.01	0.716315	0.746939	0.790036							71	3733.99	3039.99	0.81414	0.859849	0.90946			0.700669					803	-	1490.53	-	-	-	actin damaged	1.12492					78	3590.53	1459.41	0.40646	0.768675	0.686317	repeated later, so average was done
	CTRL	4534.31	4349.01	0.959135	1.00014	1.05785		0.945447					CTRL	4448.91	4212.41	0.946841	1	1.0577								78	-	576.506	-	-	-	actin damaged						803	3491.06	1449.53	0.415211	0.785224	0.701093
	860	2917.94	3441.77	1.17952	1.22995	1.30091							860	2803.7	2875.82	1.02572	1.08331	1.14582								76	3720.23	3848.18	1.03439	1.85841	1.6593	repeated later, so average was done	Average Cortex - norm to TOTSal					76	5495.55	3736.18	0.679856	1.28571	1.14795
	74	4094.06	2838.77	0.693387	0.723031	0.764748							74	3615.82	2534.11	0.70084	0.740188	0.782895								133	3327.11	1914.06	0.575292	1.03358	0.922842		Females					130	4316.89	2035.53	0.471526	0.891725	0.796183
	72	4797.06	4562.01	0.951001	0.991659	1.04888		Average Cortex - norm to TOTSal					72	4245.99	3479.41	0.819457	0.865464	0.915399								CTRL	4560.94	2538.79	0.556637	1.00007	0.892917		Saline	50	100			CTRL	4754.77	2514.23	0.528781	1	0.89286
	891	4803.89	4437.5	0.92373	0.963222	1.0188		Male					891	4566.94	2307.82	0.505332	0.533703	0.564496								130	3166.82	2329.23	0.735512	1.32144	1.17985	repeated later, so average was done	1.08947	1.06805	0.919867			133	4635.6	2595.06	0.559812	1.05869	0.945255
2020-10-26	Sample	Actin	Cdk5	Cdk5/Actin	Cdk Norm	Norm to TotalSaline		Saline	50	100		2020-10-26	Sample	Actin	Cdk5	Cdk5/Actin	Cdk Norm	Norm to TotalSaline								277	2895.7	1791.48	0.618668	1.11151	0.992423		0.845298	1.00421	0.977112			277	3607.94	3132.06	0.868102	1.64171	1.46581
	215	3034.65	1259.36	0.414992	0.462665	0.48936		1.0307	0.947451	0.984618			215	4143.28	2210.3	0.533467	0.517477	0.547334								715	2514.99	1261.53	0.501603	0.901191	0.804635		1.01512	1.0005	1.0661			715	3699.18	2964.94	0.801512	1.51578	1.35337
	100	3607.28	3963.77	1.09882	1.22505	1.29574		0.928334	0.980115	1.19031			100	4839.28	2840.53	0.586973	0.569379	0.60223								716	-	-	-	-	-	Part of actin lost at the end of the gel	0.922842	0.804635	1.33396			716	-	-	-	-	-	Part of actin lost at the end of the gel
	954	3085.92	2534.41	0.821281	0.915627	0.968456		0.894943	0.981636	0.790036			954	4610.53	3492.77	0.757564	0.734857	0.777256								Sample	Actin	Cdk5	Cdk5/Actin	Cdk Norm	Norm to TotalSaline		1.10487	1.46645	0.992423			Sample	Actin	Cdk5	Cdk5/Actin	Cdk Norm	Norm to TotalSaline
	129	2900.87	3146.23	1.08458	1.20918	1.27894		1.30091	0.764748	1.04888			129	4931.41	3284.48	0.666033	0.646069	0.683346								3	3910.23	1887.11	0.482609	1.23746	1.10487		1.32259	1.37742	1.88151			650	2616.6	1023.18	0.391036	0.73503	0.656277
	137	3298.87	3716.06	1.12647	1.25587	1.32833		1.0188	0.48936	1.29574			137	4161.7	3130.18	0.752141	0.729597	0.771692								36	3855.36	2469.53	0.640545	1.64242	1.46645		0.761051	1.90743	1.30899			61	2941.41	1975.16	0.671503	1.26222	1.12699	repeated earlier, so average was done
	CTRL	4404.02	3950.23	0.89696	1	1.0577		0.968456	1.27894	1.32833			CTRL	4386.7	4522.31	1.03091	1.00001	1.05771								34	3837.23	3153.6	0.821841	2.10729	1.88151		1.07912	0.495114	1.63789			649	3293.58	2468.82	0.749586	1.409	1.25803	spot on Cdk5 band
	958	3207.04	3063.23	0.955159	1.06488	1.12633		1.12633	1.04676	0.861869			958	4116.16	3683.89	0.894982	0.868156	0.918246								44	4076.65	2355.11	0.577708	1.4813	1.32259		0.899169		1.34646			716	3122.94	2619.89	0.838918	1.57691	1.40796
	138	3722.43	3304.36	0.887689	0.989664	1.04676		1.02304	0.706833	0.932018			138	3812.82	1932.77	0.506914	0.491719	0.52009								CTRL	5584.38	2177.48	0.389923	0.999803	0.892681							CTRL	4441.6	2363.53	0.532134	1.00025	0.893083
2020-10-28	Sample	Actin	Cdk5	Cdk5/Actin	Cdk Norm	Norm to TotalSaline		0.708459	0.76383			2020-10-28	Sample	Actin	Cdk5	Cdk5/Actin	Cdk Norm	Norm to TotalSaline								400	5575.2	3543.65	0.635609	1.62977	1.45515	repeated later, so average was done						78	2563.58	2061.89	0.804302	1.51185	1.34986	repeated earlier, so average was done
	801	5069.23	2716.89	0.535957	0.668275	0.706833			1.03801				801	4985.94	3909.91	0.784187	0.657324	0.69525								42	4698.65	2686.53	0.571766	1.46607	1.30899							725	2415.75	2574.53	1.06573	2.00324	1.78861
	720	3477.82	2697.82	0.775722	0.967234	1.02304							720	4757.94	3147.84	0.661597	0.554566	0.586563								399	4924.6	4103.01	0.833167	2.13633	1.90743							526	2633.28	1808.11	0.686638	1.29067	1.15239
	766	4925.58	2852.77	0.579175	0.722163	0.76383							766	4312.23	3763.13	0.872665	0.731488	0.773692								771	4212.7	3013.89	0.71543	1.83444	1.63789							757	-	1852.58	-	-	-	damaged actin
	768	5294.82	3460.23	0.653513	0.814854	0.861869							768	4009.58	3593.13	0.896138	0.751163	0.794504								Sample	Actin	Cdk5	Cdk5/Actin	Cdk Norm	Norm to TotalSaline							Sample	Actin	Cdk5	Cdk5/Actin	Cdk Norm	Norm to TotalSaline
	CTRL	4870.53	3907.23	0.80222	1.00027	1.05799							CTRL	4699.82	5607.55	1.19314	1.00012	1.05782								803	2591.87	1630.43	0.629054	0.852377	0.761051							3	2730.94	1968.7	0.720886	1.53881	1.37394	repeated later, so average was done
	763	5446.53	2925.82	0.53719	0.669813	0.708459							763	4930.06	4929.74	0.999935	0.838168	0.886528								716	3483.46	3107.08	0.891954	1.20861	1.07912							36	3759.94	2750.48	0.731521	1.56151	1.39421	repeated later, so average was done
	767	3956.06	3113.72	0.787075	0.981391	1.03801							767	4107.41	3246.08	0.7903	0.662448	0.700669								776	4044.99	3006.3	0.743217	1.00707	0.899169							34	3624.94	2637.41	0.727572	1.55308	1.38668	repeated later, so average was done
	779	4607.84	3256.38	0.706703	0.881176	0.932018							779	4359.82	2688.55	0.616665	0.494126	0.522636								78	1618.63	414.92	0.256341	0.347345	0.31013	repeated later, so average was done						44	3016.3	1760.7	0.583727	1.24603	1.11253
																										CTRL	3959.7	2922.5	0.738061	1.00008	0.89293							CTRL	5229.31	2449.77	0.46847	0.999999	0.892856
																										725	3467.99	3859.64	1.11293	1.50804	1.34646							400	3848.41	3624.94	0.941933	2.01066	1.79523	repeated later, so average was done
																										400	3306.41	3551.98	1.07427	1.45565	1.29969	repeated earlier, so average was done						42	2991.94	2431.41	0.812652	1.73469	1.54883	repeated later, so average was done
																										Sample	Actin	Cdk5	Cdk5/Actin	Cdk Norm	Norm to TotalSaline							399	4440.99	3134.94	0.70591	1.50684	1.34539
																										78	2519.82	1863.13	0.739392	0.76171	0.680098	repeated earlier, so average was done						771	-	2281.7	-	-	-	damaged actin
																										76	3752.94	4115.35	1.09657	1.12967	1.00863	repeated earlier, so average was done						Sample	Actin	Cdk5	Cdk5/Actin	Cdk Norm	Norm to TotalSaline
																										CTRL	4380.94	4252.72	0.970732	1.00003	0.892886							3	3777.36	1537.46	0.407019	0.598558	0.534426	repeated earlier, so average was done
																										130	3459.36	3088.26	0.892726	0.919672	0.821136	repeated earlier, so average was done						42	3535.7	2181.94	0.617117	0.907526	0.810291	repeated earlier, so average was done
																																						400	3907.94	3305.18	0.845761	1.24377	1.11051	repeated earlier, so average was done
																																						36	3821.41	2380.94	0.623054	0.916255	0.818085	repeated earlier, so average was done
																																						CTRL	4086.82	2781.7	0.680651	1.00096	0.893712
																																						771	4304.7	2833.53	0.658241	0.968001	0.864287
																																						757	3507.28	1674.63	0.477471	0.702163	0.626932
																																						34	3632.28	2150.46	0.59204	0.870646	0.777363	repeated earlier, so average was done
																																						649	3305.7	1890.04	0.571753	0.840813	0.750726	repeated earlier, so average was done
Hippocampus	Male	Total protein Cdk5						Average Hippocampus				Hippocampus	Male	SYNAPTONEUROSOMAL protein Cdk5						Average Hipp - normalized to saline					Hippocampus	Female	Total protein Cdk5						Average Hippocampus				Hippocampus	Female	SYNAPTONEUROSOMAL protein Cdk5						Average Hipp - normalized to saline
2020-04-07	Sample	Actin	Cdk5	Cdk5/Actin	Cdk Norm	Norm to TotalSaline		Male				2020-04-07	Sample	Actin	Cdk5	Cdk5/Actin	Cdk Norm	Norm to TotalSaline		Male						Sample	Actin	Cdk5	Cdk5/Actin	Cdk Norm	Norm to TotalSaline		Females					Sample	Actin	Cdk5	Cdk5/Actin	Cdk Norm	Norm to TotalSaline		Females
	997	2847.01	2295.67	0.806343	1.10651	1.33315		Saline	50	100			59	4472.72	2395.89	0.535668	0.719391	0.866736		Saline	50	100				526	4728.13	3232.3	0.683632	0.938282	1.01326		Saline	50	100			526	6129.26	2128.6	0.347285	0.475733	0.51375		Saline	50	100
	129	3888.01	2826.38	0.726946	0.997559	1.20188		1.10651					997	4196.89	2506.06	0.597123	0.801925	0.966174		0.966174	0.866736	0.928642				539	4241.31	2807.53	0.661949	0.908522	0.981125		1.17714					539	5825.43	2455.89	0.421581	0.577509	0.62366		0.579373	0.51375	0.62366
	137	4353.31	2982.18	0.685039	0.940052	1.13259		0.870321					129	5268.18	2557.94	0.485545	0.652077	0.785635		0.776354	0.785635	0.539049				803	3651.18	3131.48	0.857661	1.17714	1.2712		0.848729					803	5165.43	2023.01	0.391645	0.5365	0.579373		0.454331	0.581108	0.513857
	CTRL	5298.48	3861.13	0.728725	1	1.20482		0.799521					137	6394.13	3669.77	0.573928	0.770773	0.928642		0.906649	0.74106	0.736834				CTRL	4628.94	3372.65	0.7286	1	1.07991		1.03416					694	4756.48	1663.06	0.349642	0.478961	0.517237	spot on Cdk	0.523301	0.469987	0.816983
	761	4142.35	2627.18	0.634225	0.870321	1.04858		0.726582					CTRL	6035.6	4494.18	0.744613	1	1.20482		0.50489	1.21848	0.952278				694	3442.36	2184.06	0.634467	0.870803	0.940392		0.832941					CTRL	5282.06	3858.18	0.730431	1.00059	1.08055		0.567449	0.708675	0.788263
	766	4218.6	2131.48	0.505257	0.693344	0.835354		0.661152					761	5404.72	2593.23	0.479809	0.644374	0.776354		0.716806	1.06763	0.990123				715	3574.82	1941.65	0.543146	0.745465	0.805038		0.677536					715	5234.89	2056.36	0.392817	0.538106	0.581108		0.815779	0.851492	0.846607
	954	4157.6	2201.89	0.529607	0.726758	0.875612		0.832818					766	3794.77	1737.99	0.457996	0.61508	0.74106		0.84561	0.947643	1.07325				Sample	Actin	Cdk5	Cdk5/Actin	Cdk Norm	Norm to TotalSaline		0.984169					716	5391.31	1655.77	0.307119	0.42071	0.454331		0.781359	0.521348	0.79447
	767	4696.31	3872.3	0.824543	1.13149	1.36324	repeated the next day, so avarage was done						954	4967.89	1655.04	0.333148	0.447411	0.539049		1.09288	0.793679	0.785151				78	4381.6	3469.89	0.791924	0.905573	0.977941		0.925778					Sample	Actin	Cdk5	Cdk5/Actin	Cdk Norm	Norm to TotalSaline
2020-04-21	Sample	Actin	Cdk5	Cdk5/Actin	Cdk Norm	Norm to TotalSaline							767	4214.6	3173.82	0.753054	1.01134	1.21848		0.795204	0.818211	0.938884				500	4185.35	3771.72	0.901171	1.0305	1.11285							78	4172.31	2153.93	0.516245	0.521776	0.563473	Stripe on Cdk5
	720	2550.89	2383.96	0.934561	0.799521	0.963279		Average Hipp - normalized to saline				2020-04-21	Sample	Actin	Cdk5	Cdk5/Actin	Cdk Norm	Norm to TotalSaline								757	4945.48	3670.6	0.742213	0.848729	0.916554		Average Hipp - normalized to saline					500	4511.43	1942.6	0.430595	0.435208	0.469987
	557	2795.23	3112.48	1.11349	0.9526	1.14771		Male					72	3527.11	1887.23	0.535065	0.611573	0.736834								CTRL	5079.65	4442.13	0.874496	0.999996	1.07991		Females					757	4968.43	2382.06	0.47944	0.484576	0.523301
	CTRL	3615.18	4225.89	1.16893	1.00002	1.20485		Saline	50	100			720	4647.35	3059.72	0.658379	0.752519	0.906649								771	4262.06	2868.53	0.673037	0.769625	0.831129		Saline	50	100			CTRL	5065.06	5011.43	0.989411	1.00001	1.07993
	891	3395.11	2883.48	0.849302	0.726582	0.875401		1.33315	1.20188	1.13259			646	3582.7	2777.6	0.775281	0.886137	1.06763								776	5166.38	3027.23	0.585949	0.670039	0.723584	Stripe on actin band	1.2712	1.01326	0.981125			771	4725.01	2224.48	0.470788	0.475831	0.513857
	74	3415.89	3904.6	1.14307	0.977901	1.17819		1.04858	0.835354	0.875612			557	3560.58	2462.18	0.691513	0.79039	0.952278								134	5333.55	3655.48	0.685374	0.783733	0.846364		0.916554	0.805038	0.940392			776	4454.6	2315.89	0.519888	0.525458	0.567449
	71	4965.43	4470.96	0.900419	0.770313	0.928088		0.963279	1.11652	1.14771			CTRL	5013.11	4386.01	0.874908	1.00001	1.20483								277	5177.31	4470.23	0.863429	0.98734	1.06624		1.1168	0.977941	0.831129			134	3166.94	2370.48	0.748507	0.756526	0.816983
	767	5331.48	4499.08	0.843872	0.721937	0.869803	repeated the previous day, so avarage was done	0.875401	1.17819	0.928088			891	3001.7	1100.53	0.366635	0.419059	0.50489								Sample	Actin	Cdk5	Cdk5/Actin	Cdk Norm	Norm to TotalSaline		0.899505	1.11285	0.846364			277	3592.18	2594.26	0.722194	0.729932	0.788263
2020-04-27	Sample	Actin	Cdk5	Cdk5/Actin	Cdk Norm	Norm to TotalSaline		0.796569	0.777915	0.882381			74	4812.94	3312.01	0.688147	0.786544	0.947643								76	4757.89	3618.5	0.760525	0.741976	0.80127		0.73168	0.831371	1.06624			Sample	Actin	Cdk5	Cdk5/Actin	Cdk Norm	Norm to TotalSaline
	535	4691.6	1857.08	0.395832	0.661152	0.796569							71	3999.06	2875.3	0.718995	0.821802	0.990123								61	4096.06	3232.18	0.789095	0.769849	0.831371		1.06282	0.951427	0.80127			76	4133.77	2657.38	0.642846	0.783958	0.846607
	858	5418.84	2094.72	0.386562	0.645669	0.777915							556	3544.65	1845.06	0.520521	0.594949	0.716806								66	3176.94	3367.6	1.06001	1.03416	1.1168			0.702094	0.89982			61	5277.74	2840.01	0.538111	0.656233	0.708675
	861	6134.67	2689.89	0.438474	0.732376	0.882381						2020-04-27	Sample	Actin	Cdk5	Cdk5/Actin	Cdk Norm	Norm to TotalSaline								CTRL	4671.53	4790.43	1.02545	1.00044	1.08039			0.726456	1.16299			66	3921.6	2429.18	0.619437	0.755411	0.815779
	CTRL	5459.18	3268.6	0.598734	1.00006	1.20489							535	3709.65	2149.3	0.579382	0.701856	0.84561								34	3553.18	3034.65	0.854064	0.833234	0.89982							CTRL	4949.18	4060.6	0.820458	1.00056	1.08052
													497	3786.65	2059.18	0.543801	0.658754	0.793679								36	3556.65	3211.82	0.903047	0.881021	0.951427							34	4042.18	2438.48	0.603257	0.73568	0.79447
													779	4172.01	3067.89	0.73535	0.890794	1.07325								44	3923.18	3349.48	0.853765	0.832941	0.899505							36	3964.18	2563.06	0.646555	0.788481	0.851492
													CTRL	5778.94	4770.6	0.825514	1.00002	1.20484								399	3763.36	2507.87	0.666392	0.650139	0.702094							44	5665.01	3361.06	0.593302	0.723539	0.781359
													860	3482.41	2607.65	0.748806	0.907094	1.09288								Sample	Actin	Cdk5	Cdk5/Actin	Cdk Norm	Norm to TotalSaline							399	4375.41	1732.09	0.39587	0.482768	0.521348
													858	4297.53	2409.23	0.560609	0.679115	0.818211								538	3481.58	2335.3	0.670761	0.677536	0.73168
													861	3827.23	2058.89	0.537958	0.651675	0.785151								650	2645.99	2578.06	0.974328	0.984169	1.06282
												2020-04-27	Sample	Actin	Cdk5	Cdk5/Actin	Cdk Norm	Norm to TotalSaline								429	3736.87	2488.65	0.665971	0.672698	0.726456
													CTRL	5976.38	3268.6	0.54692	1	1.20482								956	3776.41	4026.26	1.06616	1.07693	1.16299
													-	-	-	-	-	-	epty well because gel was damaged							CTRL	4714.06	4676.5	0.992031	1.00205	1.08213
													851	5276.5	1904.7	0.360978	0.660019	0.795204
													679	5049.01	2151.89	0.4262	0.779274	0.938884

## Sheet: GLT1
White triangles indicate the target protein; Red triangles indicate actin. Samples are listed in the order they appear on the gels (from left to right). Discarded samples are indicated in red. Outliers are indicated with a yellow background. Repeated samples were averaged and are indicated with blue text next to quantification. Bands were quantified from photos obtained with only one channel (gre…
Samples are normalized to actin, to the normalized control sample protein, and to the average of normalized protein in the saline condition (saline samples in bold).
TOTAL GLT1 PROTEIN (males)												SYNAPTONEUROSOMAL GLT1 PROTEIN (males)													TOTAL GLT1 PROTEIN (females)												SYNAPTONEUROSOMAL GLT1 PROTEIN (females)
Thalamus/Hypothalamus	Male	Total protein GLT1						Average Thalamus				Thalamus/Hypothalamus	Male	SYNAPTONEUROSOMAL protein GLT1						Average Thalamus NormTotSal					Thalamus/Hypothalamus	Female	Total protein GLT1						Average Thalamus				Thalamus/Hypothalamus	Female	SYNAPTONEUROSOMAL protein GLT1						Average Thalamus NormTotSal
2020-08-29	Sample	Actin	GLT1	GLT1/Actin	Norm GLT1	Norm toTotalSaline		Male				2020-08-29	Sample	Actin	GLT1	GLT1/Actin	Norm GLT1	Norm toTotalSaline		Male						Sample	Actin	GLT1	GLT1/Actin	Norm GLT1	Norm toTotalSaline		Female					Sample	Actin	GLT1	GLT1/Actin	Norm GLT1	Norm toTotalSaline		Female
	535	8423.93	11276.1	1.33857	0.775761	0.891679		Saline	50	100			535	7691.64	16194.7	2.10549	1.31102	1.50692		Saline	50	100				130	4242.23	15033.3	3.54371	1.10499	0.945651	repeated later, so average was done	Saline	50	100			130	2820.36	13146.5	4.6613	1.60127	1.37037		Saline	50	100
	497	6770.64	12251.8	1.80955	1.04871	1.20542		0.775761					497	6105.86	10818.5	1.77182	1.10325	1.2681		1.50692	1.2681	1.16208				133	4561.72	15172.6	3.32608	1.03713	0.887574	stripe on actin	0.714176					133	2933.53	9751.05	3.324	1.14188	0.977215		0.977215	1.37037	0.977183
	557	6500.28	11960.2	1.83996	1.06633	1.22567		1.03193					557	6085.15	9880.31	1.62367	1.01101	1.16208		1.43865	1.28005	1.23899				134	4275.58	13990.7	3.27223	1.02034	0.873205		1.19268					134	2767.94	9200.34	3.32389	1.14184	0.977183		1.15935	1.03492	0.963092
	CTRL	9678.52	16700.1	1.72548	0.999991	1.14942		1.17721					CTRL	8385.1	13463.4	1.60564	0.999774	1.14917		1.38579	1.90888	1.74688				277	4850.53	11898	2.45293	0.764868	0.654573		0.851408					CTRL	5261.18	15313.4	2.91064	0.999876	0.855692		1.7157	1.1926	1.30256
	553	6271.57	11167.1	1.78059	1.03193	1.18613		0.750889					553	7830.03	15739.3	2.01011	1.25163	1.43865		2.15849	2.17986	1.98171				CTRL	6702.84	21496.4	3.20706	1.00002	0.855814		0.933025					277	3449.06	11299	3.27596	1.12537	0.963092		1.31164	1.5513	1.17634
	552	6668.86	11938.5	1.79018	1.03748	1.19251		0.850063					552	6314.45	11293.4	1.78851	1.11364	1.28005		2.14436	1.44747	2.09586				61	4851.55	12594.5	2.59597	0.80947	0.692743	repeated later, so average was done	1.08082					61	3939.23	13867.2	3.52028	1.2093	1.03492		1.32662	1.46295	1.4347
	679	6682.98	12480.7	1.86753	1.08231	1.24404		0.718198					679	6365.91	11020.3	1.73114	1.07792	1.23899		2.41198	2.93052	2.55847				66	4904.77	11233.7	2.29036	0.714176	0.61119		1.20063					66	3842.65	15153.6	3.94353	1.3547	1.15935		1.29453	1.37261	1.32656
	556	7145.15	14513.8	2.03127	1.17721	1.35311		0.805218					556	5349.86	10358.7	1.93625	1.20563	1.38579		2.02563		2.05054				104	4932.53	16054.9	3.2549	1.01494	0.868581		1.7524					104	3857.18	17089.9	4.43068	1.52205	1.30256		1.63555	1.33636	1.26571
2020-09-01	Sample	Actin	GLT1	GLT1/Actin	Norm GLT1	Norm toTotalSaline		0.872752				2020-09-01	Sample	Actin	GLT1	GLT1/Actin	Norm GLT1	Norm toTotalSaline								Sample	Actin	GLT1	GLT1/Actin	Norm GLT1	Norm toTotalSaline		1.16849					Sample	Actin	GLT1	GLT1/Actin	Norm GLT1	Norm toTotalSaline
	766	3629.13	6715.61	1.85047	0.578453	0.664889							766	3202.77	13244.1	4.1352	1.66072	1.90888								526	3045.82	12287.8	4.0343	0.996123	0.852481							36	3962.48	14743.5	3.72079	1.39355	1.1926
	768	3711.65	9185.29	2.47472	0.773592	0.889186							768	3352.11	12685.3	3.78426	1.51978	1.74688								538	2227.34	10756.2	4.82916	1.19239	1.02044							3	2937.94	15726.2	5.35279	2.00479	1.7157
	647	4018.43	9652.63	2.40209	0.750889	0.86309							647	1979.58	9256.39	4.67594	1.87789	2.15849								757	2112.16	7282.56	3.44792	0.851337	0.728573							34	3754.65	13779.8	3.67007	1.37456	1.17634
	767	4180.35	10654.2	2.54863	0.796695	0.915741		Average Thalamus NormTotSal					767	2797.58	13210.8	4.72223	1.89648	2.17986								771	2836.28	11980.3	4.22396	1.04295	0.892556		Average Thalamus NormTotSal					78	3423.72	13193.5	3.85355	1.44328	1.23515	damaged actin, was repeated later
	779	5196.89	11812.7	2.27303	0.710545	0.816718		Male					779	2999.7	12877.6	4.29298	1.72409	1.98171								CTRL	4489.99	18179.9	4.04899	0.999752	0.855585		Female					CTRL	5265.48	14067.6	2.67166	1.00062	0.856331
	CTRL	5892.89	18852.6	3.1992	1.00006	1.1495		Saline	50	100			CTRL	5342.18	13320.5	2.49345	1.00138	1.15102								649	2450.58	10538.8	4.30052	1.06186	0.908735		Saline	50	100			42	3777.36	16907.9	4.47612	1.67645	1.4347
	720	3777.23	10271.6	2.71935	0.850063	0.977084		0.891679	1.20542	1.22567			720	3073.7	14278.3	4.64533	1.86559	2.14436								715	2251.87	9874.17	4.38487	1.08269	0.92656		0.61119	1.15483	0.873205			44	4015.89	16433.8	4.09219	1.53265	1.31164
	861	3397.41	8588.92	2.52808	0.790273	0.90836		1.18613	1.19251	1.24404			861	2248.41	13578.4	6.03912	2.42535	2.78776	Part of actin lost at the end of the gel							716	2753.82	11399.5	4.13951	1.0221	0.874712	spot on actin	1.02044	0.850291	0.654573			400	2401.36	10960.4	4.56426	1.70946	1.46295
2020-09-02	Sample	Actin	GLT1	GLT1/Actin	Norm GLT1	Norm toTotalSaline		1.35311	0.664889	0.889186		2020-09-02	Sample	Actin	GLT1	GLT1/Actin	Norm GLT1	Norm toTotalSaline								Sample	Actin	GLT1	GLT1/Actin	Norm GLT1	Norm toTotalSaline		0.728573	0.852481	0.868581			Sample	Actin	GLT1	GLT1/Actin	Norm GLT1	Norm toTotalSaline
	72	3911.94	7180.95	1.83565	0.723266	0.83134		0.86309	0.915741	0.816718			72	3313.23	11966.7	3.61179	1.8234	2.09586								36	5991.43	15208.2	2.53833	0.89064	0.762208	repeated later, so average was done	0.797808	0.92656	0.892556			526	2880.36	13859.4	4.81168	1.60389	1.37261
	860	3489.94	6361.42	1.82279	0.718198	0.825515		0.977084	0.711221	0.90836			860	3117.11	12956.5	4.15656	2.09842	2.41198								3	5002.31	13290.5	2.65688	0.932239	0.797808		0.924171	0.789661	0.908735			538	3034.36	14111.1	4.65045	1.55015	1.32662
	129	4058.23	6373.12	1.57042	0.618762	0.711221		0.825515	1.1106	0.83134			129	3775.94	9418.75	2.49441	1.2593	1.44747								34	-	13059.8	-	-	-	Damaged actin, was repeated later	1.02746	0.730026	0.813383			771	3198.94	14875.9	4.65025	1.55008	1.32656
	137	3391.41	6367.12	1.87743	0.739728	0.850262		0.925538		0.850262			137	3304.58	14569.9	4.409	2.22587	2.55847								78	-	-	-	-	-	Compressed actin, was repeated later	1.49964	0.824296	0.88939			757	3244.3	14722.5	4.53796	1.51265	1.29453
	CTRL	5585.77	14176.2	2.53791	0.999966	1.14939				1.04843			CTRL	5063.94	10030.6	1.9808	0.999998	1.14942								CTRL	5999.13	17082.9	2.84756	0.999143	0.855064			0.871924	0.882203			CTRL	4378.77	13138.2	3.00044	1.00015	0.855924
	891	4290.35	8767.95	2.04364	0.805218	0.925538							891	2533.16	8842.68	3.49077	1.7623	2.02563								42	4521.77	12248.3	2.70875	0.950438	0.813383				0.689288			649	3289.94	14597.3	4.43695	1.47898	1.26571
	138	3476.53	8525.37	2.45227	0.96622	1.1106							138	2075.75	10482.9	5.05015	2.54955	2.93052								44	4718.84	14523.2	3.0777	1.07989	0.924171							715	2748.11	12873.9	4.68462	1.56154	1.33636
	100	3386.41	7839.54	2.315	0.912137	1.04843							570	3291.7	11631.9	3.53369	1.78397	2.05054								400	5034.79	12240.3	2.43115	0.853036	0.730026							716	3053.82	17508.9	5.73343	1.91114	1.63555
																										Sample	Actin	GLT1	GLT1/Actin	Norm GLT1	Norm toTotalSaline							78	995.991	-	-	-	-	Part of actin lost at the end of the gel
																										397	2467.06	12537.8	5.08207	1.20058	1.02746							Sample	Actin	GLT1	GLT1/Actin	Norm GLT1	Norm toTotalSaline
																										399	3141.65	12809.1	4.07718	0.963189	0.824296							CTRL	5948.06	14602.7	2.45503	1.00001	0.855807
																										34	2436.53	13398.3	5.49894	1.29906	1.11174	repeated later, so average was done						78	2688.82	11965.7	4.45017	1.8127	1.5513
																										61	2764.77	13782.5	4.98504	1.17766	1.00784	repeated earlier, so average was done						399	3516.84	-	-	-	-	Part of bands lost at the end of the gel
																										CTRL	5089.31	21542.2	4.23283	0.99996	0.855763
																										78	2629.23	11339.3	4.31276	1.01884	0.871924
																										76	3187.48	13908.9	4.36361	1.03085	0.882203
																										36	3309.94	13377.7	4.04166	0.954798	0.817114	repeated earlier, so average was done
																										133	1699.16	12603.7	7.41759	1.75233	1.49964
																										Sample	Actin	GLT1	GLT1/Actin	Norm GLT1	Norm toTotalSaline
																										CTRL	5922.06	17428.5	2.94297	0.999991	0.855791
																										130	2332.75	10942.2	4.6907	1.59385	1.36401	repeated earlier, so average was done
																										725	4071.65	9651.39	2.37039	0.805433	0.689288
																										34	4044.82	9278.39	2.29389	0.779441	0.667044	repeated earlier, so average was done
Cortex	Male	Total protein GLT1						Average Cortex				Cortex	Male	SYNAPTONEUROSOMAL protein GLT1						Average Cortex - norm to TOTSal					Cortex	Female	Total protein GLT1						Average Cortex				Cortex	Female	SYNAPTONEUROSOMAL protein GLT1						Average Cortex - norm to TOTSal
2020-10-30	Sample	Actin	GLT1	GLT1/Actin	Norm GLT1	Norm toTotalSaline		Male				2020-10-30	Sample	Actin	GLT1	GLT1/Actin	Norm GLT1	Norm toTotalSaline		Male						Sample	Actin	GLT1	GLT1/Actin	Norm GLT1	Norm toTotalSaline		Female					Sample	Actin	GLT1	GLT1/Actin	Norm GLT1	Norm toTotalSaline		Female
	215	5228.38	23267.5	4.45024	1.69194	1.44203		Saline	50	100			215	5523.18	25150.3	4.5536	1.06045	0.903817		Saline	50	100				526	4688.6	16567.1	3.53349	1.0889	0.684846		Saline	50	100			78	3590.53	14353.6	3.99764	2.53015	1.59129	repeated later, so average was done	Saline	50	100
	100	7622.2	27258.7	3.57623	1.35964	1.15882		1.32376					100	3950.23	22184.1	5.61589	1.30784	1.11467		1.12943	0.903817	1.11467				538	4917.89	16239.4	3.3021	1.0176	0.639998		1.0176					803	3491.06	11093.8	3.17777	2.01125	1.26494		1.26494	1.60111	1.10106
	954	8160.79	28414.6	3.48185	1.32376	1.12824		1.48368					954	4482.41	25506.2	5.6903	1.32517	1.12943		0.874266	1.06572	1.10951				539	5351.01	19173.8	3.58322	1.10423	0.694483		1.62119					76	5495.55	15201.1	2.76607	1.75068	1.10106		1.2804	1.35632	1.48181
	129	9509.2	27984.2	2.94286	1.11884	0.953586		1.04461					129	4715.35	25318.1	5.36929	1.25041	1.06572		1.74116	1.03447	2.04732				61	4757.48	15556.7	3.26995	1.00769	0.633767		1.27961					130	4316.89	14709.1	3.40734	2.15654	1.35632		1.43456	1.03505	2.52985
	137	7923.55	23908.4	3.01739	1.14718	0.977738		1.10997					137	4604.35	25738.1	5.58994	1.30179	1.10951		2.35805	2.27868	1.6066				CTRL	5256.18	17056.3	3.245	1	0.628931		1.25001					CTRL	4754.77	7507.49	1.57894	0.999328	0.628508		1.00472	1.13495	1.62089
	CTRL	9129.55	24013.1	2.63027	1	0.852297		1.20877					CTRL	5069.72	21769.5	4.29403	1	0.852297		1.95141	1.91419	1.2491				66	3657.46	19241	5.26076	1.62119	1.01962		2.97107					133	4635.6	14910.9	3.21661	2.03583	1.2804		1.36402	1.23477	1.37737
	958	6143.43	23974.6	3.90248	1.48368	1.26454		1.13955					958	5322.89	23445.8	4.40471	1.02578	0.874266		1.37385	1.41066	1.48295				104	4156.41	16141.7	3.88358	1.19679	0.752697		2.44122					277	3607.94	13430.9	3.7226	2.35608	1.48181		1.40626	1.39384	1.20828
	138	7051.91	29144.7	4.13288	1.57128	1.33919		0.939285					138	4520.84	23562	5.21186	1.21375	1.03447		1.24441	1.44187					649	4364.48	16242.9	3.72161	1.14688	0.721306		1.62477					715	3699.18	9618.85	2.60026	1.64574	1.03505		1.39759	1.07905	0.892878
2020-11-04	Sample	Actin	GLT1	GLT1/Actin	Norm GLT1	Norm toTotalSaline		0.869201				2020-11-04	Sample	Actin	GLT1	GLT1/Actin	Norm GLT1	Norm toTotalSaline			1.31982					650	3730.89	15491.9	4.15234	1.27961	0.804788		1.09681					716	-	-	-	-	-	Part of bands lost at the end of the gel
	535	4923.35	13371.7	2.71597	1.04461	0.89032		1.17333					535	3872.99	12799.5	3.30481	2.04291	1.74116								Sample	Actin	GLT1	GLT1/Actin	Norm GLT1	Norm toTotalSaline		1.0331					Sample	Actin	GLT1	GLT1/Actin	Norm GLT1	Norm toTotalSaline
	59	4611.48	10876.7	2.3586	0.907162	0.773172							59	3199.28	13837	4.32504	2.67358	2.27868								803	-	9140.2	-	-	-	Damaged actin	1.59282					650	2616.6	4595.61	1.75633	2.28095	1.43456
	71	5047.94	14623.5	2.89693	1.11421	0.949639							71	3899.99	15155	3.88592	2.40213	2.04732								78	-	9555.85	-	-	-	Damaged actin						61	2941.41	4087.12	1.38951	1.80456	1.13495
	CTRL	5216.53	13562.9	2.59998	1	0.852297							CTRL	4416.46	7144.49	1.6177	0.999998	0.852296								76	3720.23	12012.8	3.22905	1.12951	0.710384		Average Cortex - norm to TOTSal					649	3293.58	15601.7	4.737	6.15195	3.86915	repeated later, so average was done
	860	4017.23	11593.4	2.88591	1.10997	0.946025							860	3192.87	14290.3	4.47569	2.7667	2.35805								133	3327.11	11889.5	3.57352	1.25001	0.786168		Female					716	3122.94	3841.47	1.23008	1.59751	1.00472
	74	4137.82	15255.4	3.68683	1.41802	1.20857		Average Cortex - norm to TOTSal					74	3712.87	13489.7	3.63321	2.24591	1.91419								CTRL	4560.94	13038.6	2.85876	0.999986	0.628922		Saline	50	100			CTRL	4441.6	3419.18	0.769807	0.99975	0.628774
	72	4589.94	12654.4	2.75699	1.06039	0.903766		Male					72	3489.46	10640.8	3.0494	1.88502	1.6066								130	3166.82	9863.39	3.1146	1.08948	0.685207		0.639998	0.684846	0.694483			78	2563.58	5056.07	1.97227	2.56139	1.61094	repeated earlier, so average was done
	891	4921.18	15466.3	3.14279	1.20877	1.03024		Saline	50	100			891	3753.41	13902.1	3.70387	2.28959	1.95141								277	2895.7	14615.4	5.04728	1.76553	1.11039		1.01962	0.633767	0.752697			725	2415.75	4793.95	1.98446	2.57722	1.62089
2020-07-06	Sample	Actin	GLT1	GLT1/Actin	Norm GLT1	Norm toTotalSaline		1.12824	1.44203	1.15882		2021-07-28	Sample	Actin	GluR1	GluR1/Actin	Norm Glur1	Norm toTotalSaline								715	2514.99	12023.8	4.78083	1.67232	1.05177		0.804788	0.685207	0.721306			526	2633.28	13455.2	5.10967	6.63594	4.17355
	553	3738.48	12727.6	3.40448	1.13955	0.971234		1.26454	0.953586	0.977738			801	5144.89	23106.7	4.4912	1.65513	1.41066								716	-	-	-	-	-	Damaged actin	0.786168	1.05177	0.710384			757	-	-	-	-	-	Part of bands lost at the end of the gel
	497	3655.23	11808.6	3.23061	1.08135	0.921631		0.89032	1.33919	0.949639			720	4356.65	19056	4.37401	1.61194	1.37385								Sample	Actin	GLT1	GLT1/Actin	Norm GLT1	Norm toTotalSaline		1.8686	1.54235	1.11039			Sample	Actin	GLT1	GLT1/Actin	Norm GLT1	Norm toTotalSaline
	570	3480.99	13269.2	3.81191	1.27592	1.08746		0.946025	0.773172	0.903766			766	5127.31	23537.1	4.59054	1.69174	1.44187								3	3910.23	11966.1	3.0602	2.97107	1.8686		1.53536	0.882015	1.00495			3	2730.94	13036.1	4.77347	2.54449	1.60031	repeated later, so average was done
	CTRL	4921.7	14703.9	2.98757	1	0.852297		1.03024	1.20857	1.08746			768	5107.6	20312	3.97682	1.46557	1.2491								36	3855.36	9738.27	2.52591	2.45234	1.54235		1.02187	0.901863	1.93031			36	3759.94	13365.5	3.5547	1.89483	1.19172	repeated later, so average was done
	959	4536.89	12731.3	2.80618	0.939285	0.80055		0.971234	0.921631				CTRL	5574.13	15125.5	2.71352	1.00001	0.852304								34	3837.23	11576.1	3.01679	2.92892	1.84209	spot on GLT1 band affecting quantification	0.689818	1.20289	0.770703			34	3624.94	15236.4	4.2032	2.24051	1.40913	repeated later, so average was done
	779	3797.99	13348.3	3.51458	1.1764	1.00264	bubble on GLT1 band	0.80055					763	5819.13	23054.7	3.96188	1.46006	1.24441								44	4076.65	10250.6	2.51446	2.44122	1.53536		0.64975					44	3016.3	12652.4	4.19466	2.23596	1.40626
	997	3872.77	10056.8	2.5968	0.869201	0.740817		0.740817					767	5212.38	21902.2	4.20196	1.54854	1.31982								CTRL	5584.38	5768.3	1.03293	1.00285	0.630723							CTRL	5229.31	9809.17	1.87581	1.01067	0.635643
													779	4499.77	21245	4.72134	1.73995	1.48295								400	5575.2	8068.42	1.4472	1.40505	0.883676	repeated later, so average was done						400	3848.41	-	-	-	-	Damaged bands because of defective transfer. Sample was repeated
																										42	4698.65	7733.07	1.64581	1.59787	1.00495							42	2991.94	-	-	-	-	Damaged bands because of defective transfer. Sample was repeated
																										399	4924.6	7273.54	1.47698	1.43396	0.901863							399	4440.99	18463.8	4.1576	2.2162	1.39384
																										771	4212.7	13317.4	3.16126	3.06919	1.93031							771	-	-	-	-	-	Damaged bands
																										Sample	Actin	GLT1	GLT1/Actin	Norm GLT1	Norm toTotalSaline							Sample	Actin	GLT1	GLT1/Actin	Norm GLT1	Norm toTotalSaline
																										803	2591.87	16451.1	6.34718	1.62477	1.02187							3	3777.36	12859.4	3.40434	1.79308	1.12772	repeated earlier, so average was done
																										716	3483.46	14925.5	4.28469	1.09681	0.689818							42	3535.7	12896.5	3.64752	1.92116	1.20828
																										776	4044.99	16324.8	4.03581	1.0331	0.64975							400	3907.94	12729.7	3.25739	1.71568	1.07905
																										78	1618.63	12093.6	7.47154	1.91259	1.20289							36	3821.41	14740.8	3.85743	2.03173	1.27781	repeated earlier, so average was done
																										CTRL	3959.7	15468.7	3.90652	1.00001	0.628935							CTRL	4086.82	7759.27	1.89861	1	0.628933
																										725	3467.99	16601.6	4.78709	1.22542	0.770703							771	4304.7	11602.9	2.6954	1.41968	0.892878
																										400	3306.41	18080	5.46818	1.39976	0.880355	repeated earlier, so average was done						757	3507.28	14797.3	4.21902	2.22217	1.39759
																																						34	3632.28	14754.8	4.06211	2.13953	1.34562	repeated earlier, so average was done
																																						649	3305.7	11880.7	3.594	1.89297	1.19055	repeated earlier, so average was done
HIPPOCAMPUS	Male	Total protein GLT1						Average Hippocampus				HIPPOCAMPUS	Male	SYNAPTONEUROSOMAL protein GLT1						Average Hipp - norm to TOTSal					HIPPOCAMPUS	Female	Total protein GLT1						Average Hippocampus				HIPPOCAMPUS	Female	SYNAPTONEUROSOMAL protein GLT1						Average Hipp - norm to TOTSal
2020-04-07	Sample	Actin	GLT1	GLT1/Actin	Norm GLT1	Norm toTotalSaline		Male				2020-04-07	Sample	Actin	GLT1	GLT1/Actin	Norm GLT1	Norm toTotalSaline		Male						Sample	Actin	GLT1	GLT1/Actin	Norm GLT1	Norm toTotalSaline		Female					Sample	Actin	GLT1	GLT1/Actin	Norm GLT1	Norm toTotalSaline		Female
	997	2847.01	10558.7	3.70868	1.53549	1.43504		Saline	50	100			59	4472.72	21003.6	4.69593	1.54291	1.42994		Saline	50	100				526	4728.13	14140.4	2.99068	0.821617	0.810273		Saline	50	100			526	6129.26	24234.8	3.95396	2.41537	2.38202		Saline	50	100
	129	3888.01	11244	2.89197	1.19735	1.11902		1.53549					997	4196.89	17991.4	4.28684	1.38688	1.28534		1.28534	1.44197	1.24367				539	4241.31	14159.9	3.33858	0.917193	0.904529		0.827494					539	5825.43	21463.6	3.68447	2.25075	2.21967		1.59367	2.38202	2.21967
	137	4353.31	12724.7	2.923	1.2102	1.13103		0.954754					129	5268.18	24979.4	4.74156	1.5579	1.44384		1.37591	1.45598	1.39243				803	3651.18	10997.7	3.01208	0.827494	0.816069		0.70226					803	5165.43	13664.4	2.64535	1.61598	1.59367		1.55356	1.57365	1.44922
	CTRL	5298.48	12797.5	2.41531	1	0.934583		0.831778					137	6394.13	25897.1	4.05013	1.33072	1.23329		1.52037	1.47043	2.04264				CTRL	4628.94	16858.2	3.64192	1.00053	0.986714		0.882503					694	4756.48	11442.1	2.40559	1.46951	1.44922		1.18379	1.78692	1.16892
	761	4142.35	9552.34	2.30602	0.954754	0.892293		0.882229					CTRL	6035.6	18369.7	3.04356	1	0.934579		1.54773	1.80847	1.35642				694	3442.36	16468	4.78395	1.31427	1.29613		0.878417					CTRL	5282.06	8648	1.63724	1.00015	0.986337		1.54652	1.24016	2.09777
	766	4218.6	8018.68	1.90079	0.78698	0.735495		1.77304					761	5404.72	24421.1	4.51847	1.4846	1.37591		1.89133	1.69278	1.70826				715	3574.82	17950.9	5.0215	1.37953	1.36049		1.30946					715	5234.89	13674.3	2.61214	1.59569	1.57365		1.32432	1.04571	1.91519
	954	4157.6	6318.15	1.51966	0.629182	0.58802		0.799219					766	3794.77	18171.7	4.78862	1.57336	1.45817		2.44478	1.49103	1.98181				Sample	Actin	GLT1	GLT1/Actin	Norm GLT1	Norm toTotalSaline		1.38417					716	5391.31	13903	2.57878	1.57531	1.55356		1.05872	1.55545	1.55488
	767	4696.31	21634.4	4.60668	1.90729	1.78251	repeated the next day, so avarage was done	0.776444					954	4967.89	22527.3	4.53459	1.4899	1.38081		2.27927	1.86591	3.77815				78	4381.6	13586.2	3.10075	1.06665	1.05192		0.997384					Sample	Actin	GLT1	GLT1/Actin	Norm GLT1	Norm toTotalSaline				1.39244
2020-04-21	Sample	Actin	GLT1	GLT1/Actin	Norm EphA4	Norm to TotalSaline		1.07899					767	4214.6	25208.6	5.98127	1.93506	1.79338		3.15116	1.6716					500	4185.35	10945.4	2.61517	0.899611	0.88719							78	4172.31	17564.1	4.20968	1.81194	1.78692
	720	2550.89	9467.29	3.71137	0.831778	0.777363						2020-04-21	Sample	Actin	GLT1	GLT1/Actin	Norm EphA4	Norm to TotalSaline								757	4945.48	10096	2.04147	0.70226	0.692564							500	4511.43	13180.6	2.92159	1.25752	1.24016
	557	2795.23	7975.27	2.85317	0.639442	0.597609		Average Hipp - norm to TOTSal					72	3527.11	17593.7	4.98814	2.18562	2.04264								CTRL	5079.65	14768.9	2.90746	1.00016	0.986349		Average Hipp - norm to TOTSal					757	4968.43	13856	2.7888	1.20036	1.18379
	CTRL	3615.18	16130.8	4.46196	1	0.934579		Male					720	4647.35	17254.4	3.71274	1.62679	1.52037								771	4262.06	11134.6	2.61249	0.898688	0.88628		Female					CTRL	5065.06	11767.7	2.32331	1	0.986197
	891	3395.11	13364.8	3.93647	0.882229	0.824513		Saline	50	100			646	3582.7	14810.1	4.13377	1.81127	1.69278								776	5166.38	11722.5	2.26899	0.780527	0.76975	Stripe on actin	Saline	50	100			771	4725.01	13011.6	2.75377	1.18528	1.16892
	74	3415.89	12489.4	3.65625	0.819427	0.765819		1.43504	1.11902	1.13103			557	3560.58	11794	3.31238	1.45137	1.35642								134	5333.55	14496.8	2.71803	0.934995	0.922086		0.816069	0.810273	0.904529			776	4454.6	16229.6	3.64333	1.56817	1.54652
	71	4965.43	16778.5	3.37906	0.757304	0.70776		0.892293	0.735495	0.58802			CTRL	5013.11	11441.2	2.28225	1	0.934579								277	5177.31	10945.6	2.11416	0.727264	0.717223		0.692564	1.36049	1.29613			134	3166.94	15651	4.94198	2.12714	2.09777
	767	5331.48	15424.2	2.89304	0.648379	0.605961	repeated the previous day, so avarage was done	0.777363	1.19424	0.597609			891	3001.7	11345.1	3.77957	1.65607	1.54773								Sample	Actin	GLT1	GLT1/Actin	Norm GLT1	Norm toTotalSaline		0.870318	1.05192	0.88628			277	3592.18	16207.4	4.51185	1.942	1.91519
2020-04-27	Sample	Actin	GLT1	GLT1/Actin	Norm EphA4	Norm to TotalSaline		0.824513	0.765819	0.70776			74	4812.94	17524.4	3.64111	1.5954	1.49103								76	4757.89	10927.2	2.29665	0.739901	0.729685		0.866289	0.88719	0.922086			Sample	Actin	GLT1	GLT1/Actin	Norm GLT1	Norm toTotalSaline
	535	4691.6	7107.22	1.51488	1.77304	1.65704		1.65704	1.46674	1.04186			71	3999.06	16682.4	4.17159	1.82784	1.70826								61	4096.06	10920.6	2.66611	0.858928	0.847069		1.29138	0.847069	0.717223			76	4133.77	17597.2	4.25694	1.57664	1.55488
	858	5418.84	7266.17	1.34091	1.56941	1.46674		0.746933	0.877568	0.831326			556	3544.65	16371.4	4.61863	2.02372	1.89133								66	3176.94	8702.56	2.73929	0.882503	0.870318		1.38417	0.935518	0.729685			61	5277.74	15109.8	2.86293	1.06035	1.04571
	861	6134.67	5843.15	0.952479	1.11479	1.04186		0.725648	0.844474	0.871782		2020-04-27	Sample	Actin	EphA4	EphA4/Actin	Norm EphA4	Norm to TotalSaline								CTRL	4696.94	14578.3	3.10378	0.999929	0.986123			0.986594	0.816489			66	3921.6	14218.7	3.62573	1.34286	1.32432
	CTRL	5459.18	4664.49	0.85443	1.00003	0.934612							535	3709.65	14809.7	3.99222	2.63791	2.44478								34	3553.18	9131.2	2.56986	0.82792	0.816489			1.25595	1.28184			CTRL	5501.89	14867.8	2.7023	1.00085	0.987033
2020-07-06	Sample	Actin	GLT1	GLT1/Actin	Norm EphA4	Norm to TotalSaline							497	3786.65	11441.5	3.02153	1.99652	1.85034								36	3556.65	10472.6	2.9445	0.948616	0.935518							34	4042.18	15409.7	3.81222	1.41193	1.39244
	553	3655.65	11847.3	3.24083	0.799219	0.746933							779	4172.01	13333.8	3.19601	2.10819	1.95383	Bubble on GLT1 band							44	3923.18	10697	2.72661	0.878417	0.866289							36	3964.18	16881.5	4.2585	1.57722	1.55545
	497	3609.01	13741.8	3.80764	0.938998	0.877568							CTRL	5778.94	8745.75	1.51338	0.999989	0.934569								399	3763.36	11686.2	3.10526	1.00041	0.986594							44	5665.01	16420.3	2.89855	1.07354	1.05872
	570	3579.7	12912	3.607	0.889519	0.831326							860	3482.41	12983.6	3.72834	2.45933	2.27927								Sample	Actin	GLT1	GLT1/Actin	Norm GLT1	Norm toTotalSaline							399	4375.41	-	-	-	-	Part of band lost at the end of the gel
	CTRL	3953.99	16033.8	4.05508	1.00002	0.934598							858	4297.53	11632.9	2.70689	1.78862	1.65766								538	3481.58	8406.85	2.41467	1.10866	1.09336	had to increase a lot the exposure, so it was repeated to check. Avarage was done
	556	3673.7	11566.6	3.14848	0.776444	0.725648							861	3827.23	12282.4	3.20922	2.12054	1.96528								650	2645.99	7305.44	2.76095	1.26765	1.25015	had to increase a lot the exposure, so it was repeated to check. Avarage was done
	552	4699.53	17219.3	3.66405	0.903587	0.844474						2020-04-27	Sample	Actin	GLT1	GLT1/Actin	Norm EphA4	Norm to TotalSaline								429	3736.87	10365.2	2.77376	1.27354	1.25595
	679	4249.94	16075.5	3.78253	0.932806	0.871782						From the Total membrane:														956	3776.41	10690.7	2.83093	1.29978	1.28184
													CTRL	5976.38	4664.49	0.780488	1.00063	0.935164								CTRL	4714.06	10267.2	2.17799	0.999997	0.98619
													851	5276.5	13993.7	2.65208	3.4001	3.15116								Sample	Actin	GLT1	GLT1/Actin	Norm GLT1	Norm toTotalSaline
													679	5049.01	15920.8	3.15325	4.04262	3.74664								538	3224.65	13071.2	4.05352	1.51025	1.4894	repeated
																										650	3125.11	12912.6	4.13189	1.53945	1.5182	repeated
																										CTRL	6039.94	16209.9	2.68378	0.999918	0.986113
