# Supplementary material for: Probing pathways by which rhynchophylline modifies sleep using spatial transcriptomics
Source: Biol Direct. 2023 May 5;18:21. doi: 10.1186/s13062-023-00377-7 (PMC10161643; doi:10.1186/s13062-023-00377-7)
Supplement: Supplementary file 3 — Supplementary Material 3 [file 13062_2023_377_MOESM3_ESM.xlsx]

## Sheet: Bulk ZT4
Table S2. Differentially expressed genes (DEGs) between RHY100 and saline at ZT4 and ZT14 in female and male brains.
Table S2A. DEGs at ZT4 in female and male full brains (bulk). The average number of counts per spot in the RHY condition, the log2 fold change in gene expression (RHY relative to saline), and the adjusted p-value (FDR) are shown.
ZT4 FEMALES - Bulk						ZT4 MALES - Bulk
FeatureID	FeatureName	ZT4RF count average	ZT4RF Log2FoldChange	ZT4RF FDR		FeatureID	FeatureName	ZT4RM count average	ZT4RM Log2FoldChange	ZT4RM FDR
ENSMUSG00000026822	Lcn2	0.869515	7.04153	8.25433e-61		ENSMUSG00000048572	Tmem252	0.301522	3.43633	9.1296e-40
ENSMUSG00000048572	Tmem252	0.406429	4.53003	7.47375e-60		ENSMUSG00000023067	Cdkn1a	0.728708	2.57539	2.57076e-38
ENSMUSG00000103034	Gm8797	0.258887	3.79268	9.85481e-49		ENSMUSG00000090137	Uba52	1.56671	-1.59259	1.9628e-24
ENSMUSG00000023067	Cdkn1a	0.692858	2.94734	1.66595e-40		ENSMUSG00000025591	Tma16	0.512623	1.98827	2.35032e-22
ENSMUSG00000019970	Sgk1	3.49734	2.68756	9.51568e-39		ENSMUSG00000019970	Sgk1	4.075	1.78337	2.35032e-22
ENSMUSG00000090137	Uba52	1.34912	-2.40103	5.14977e-35		ENSMUSG00000002910	Arrdc2	0.534339	1.97232	2.4024e-22
ENSMUSG00000002831	Plin4	0.199477	3.5661	1.18204e-34		ENSMUSG00000026822	Lcn2	0.318966	3.97681	4.16514e-21
ENSMUSG00000020713	Gh	0.127476	-7.0645	6.30449e-32		ENSMUSG00000020713	Gh	0.00249192	-4.90897	2.10465e-18
ENSMUSG00000021342	Prl	0.220723	-7.08125	2.23951e-30		ENSMUSG00000034936	Arl4d	0.67175	1.6034	4.72061e-16
ENSMUSG00000098234	Snhg6	0.114886	-2.38639	1.31535e-29		ENSMUSG00000070369	Itgad	0.129224	2.21621	2.98866e-15
ENSMUSG00000070369	Itgad	0.159345	3.1516	5.24894e-27		ENSMUSG00000005705	Agrp	0.00498384	-4.51023	3.50875e-13
ENSMUSG00000028298	Cga	0.0184919	-7.4472	3.47791e-26		ENSMUSG00000002831	Plin4	0.238868	1.67752	5.54416e-13
ENSMUSG00000002910	Arrdc2	0.566955	2.32804	6.44245e-26		ENSMUSG00000045005	Fzd5	0.00961169	-2.57939	1.37469e-12
ENSMUSG00000038489	Polr2l	0.499676	-1.98709	5.278e-24		ENSMUSG00000021025	Nfkbia	0.856864	1.34077	1.37469e-12
ENSMUSG00000113902	Ndufb1-ps	3.11137	-1.9343	1.40121e-23		ENSMUSG00000027301	Oxt	0.108932	-4.69224	4.48353e-12
ENSMUSG00000060143	Gm10076	5.25014	-1.90262	7.10562e-23		ENSMUSG00000030880	Polr3e	0.773207	1.37067	4.48353e-12
ENSMUSG00000074170	Plekhf1	0.270297	2.31779	2.535e-21		ENSMUSG00000024907	Gal	0.187962	-2.17735	4.48353e-12
ENSMUSG00000067288	Rps28	5.37092	-1.78021	4.0999e-20		ENSMUSG00000022114	Spry2	0.0761815	-1.45029	1.73023e-11
ENSMUSG00000028998	Tomm7	1.9629	-1.76783	9.48946e-20		ENSMUSG00000027483	Bpifa1	0.000355989	-5.41712	2.99229e-11
ENSMUSG00000104960	Snhg8	0.660202	-1.74573	8.21573e-19		ENSMUSG00000028298	Cga	0.00142395	-7.86117	4.38548e-11
ENSMUSG00000097383	1500026H17Rik	0.0594103	-2.05837	8.21573e-19		ENSMUSG00000074170	Plekhf1	0.279451	1.45531	6.23744e-11
ENSMUSG00000064360	mt-Nd3	10.1442	-1.71938	8.21573e-19		ENSMUSG00000017697	Ada	0.0715537	2.1822	4.90995e-10
ENSMUSG00000034936	Arl4d	0.535086	1.9004	5.34175e-18		ENSMUSG00000031431	Tsc22d3	2.74076	1.11921	6.33229e-10
ENSMUSG00000016427	Ndufa1	1.93615	-1.65905	1.88339e-17		ENSMUSG00000009630	Ppp2cb	0.106797	-1.26387	1.28236e-09
ENSMUSG00000046516	Cox17	1.95778	-1.64535	3.4674e-17		ENSMUSG00000031962	Cdh15	0.106797	1.75761	1.67321e-09
ENSMUSG00000030711	Sult1a1	0.318691	1.82789	1.92996e-16		ENSMUSG00000025509	Pnpla2	0.626184	1.17771	2.59802e-09
ENSMUSG00000021025	Nfkbia	0.755415	1.7117	2.58374e-16		ENSMUSG00000064220	Hist2h2aa1	0.0210033	-1.80791	5.91358e-09
ENSMUSG00000079641	Rpl39	5.94299	-1.56034	1.34817e-15		ENSMUSG00000024066	Xdh	0.141327	1.51907	9.67857e-09
ENSMUSG00000074754	Smim26	0.540988	-1.59494	1.78564e-15		ENSMUSG00000041378	Cldn5	0.380552	-1.0873	1.2652e-08
ENSMUSG00000090733	Rps27	6.48752	-1.551	2.17679e-15		ENSMUSG00000000567	Sox9	0.158415	-1.13716	1.59906e-08
ENSMUSG00000034892	Rps29	14.2353	-1.5167	9.24708e-15		ENSMUSG00000056973	Ces1d	0.00213593	-5.50862	4.77881e-08
ENSMUSG00000071528	Atp5md	11.9257	-1.51385	9.87152e-15		ENSMUSG00000034579	Pla2g3	0.0722657	1.79588	1.76116e-07
ENSMUSG00000038803	Ost4	0.446561	-1.55139	1.09321e-14		ENSMUSG00000025217	Btrc	0.445698	1.09269	2.16421e-07
ENSMUSG00000021290	Atp5mpl	4.96725	-1.50779	1.40945e-14		ENSMUSG00000040856	Dlk1	0.19971	-1.11979	2.36065e-07
ENSMUSG00000020018	Snrpf	0.538627	-1.55655	1.46713e-14		ENSMUSG00000024659	Anxa1	0.00996768	-2.44991	2.52211e-07
ENSMUSG00000048489	Depp1	0.0720005	2.71765	4.31224e-14		ENSMUSG00000022146	Osmr	0.0747576	1.71902	3.65805e-07
ENSMUSG00000024222	Fkbp5	0.474102	1.59552	4.9092e-14		ENSMUSG00000019960	Dusp6	0.184758	-1.02168	3.91831e-07
ENSMUSG00000050370	Ch25h	0.0334429	4.94228	4.9398e-14		ENSMUSG00000024222	Fkbp5	0.515471	1.04298	5.347e-07
ENSMUSG00000030880	Polr3e	0.710563	1.63264	5.23942e-14		ENSMUSG00000089661	Mia	0.124596	-1.61284	5.3474e-07
ENSMUSG00000057322	Rpl38	16.0002	-1.47102	5.23942e-14		ENSMUSG00000038059	Smim3	0.285147	1.1288	6.07004e-07
ENSMUSG00000025739	Gng13	1.67805	-1.48748	5.52036e-14		ENSMUSG00000096768	Gm47283	1.41078	-0.882581	7.69614e-07
ENSMUSG00000035674	Ndufa3	4.46167	-1.47023	5.94352e-14		ENSMUSG00000090247	Bloc1s1	0.295826	-0.94068	1.17646e-06
ENSMUSG00000060981	Hist1h4h	0.0440659	-1.8862	7.61688e-14		ENSMUSG00000026051	Ecrg4	0.220357	-1.5376	1.37974e-06
ENSMUSG00000071637	Cebpd	0.680661	1.59392	8.03251e-14		ENSMUSG00000066687	Zbtb16	0.0469905	2.0532	1.37974e-06
ENSMUSG00000064220	Hist2h2aa1	0.0228198	-2.16104	1.22362e-13		ENSMUSG00000020954	Strn3	0.158771	1.24405	1.79836e-06
ENSMUSG00000095366	Gm21860	0	-5.87631	1.52615e-13		ENSMUSG00000048108	Tmem72	0.00889971	-2.30164	1.96757e-06
ENSMUSG00000041841	Rpl37	14.4127	-1.41941	4.65333e-13		ENSMUSG00000048450	Msx1	0.0430746	-1.37715	2.75133e-06
ENSMUSG00000017778	Cox7c	11.1011	-1.41358	5.82646e-13		ENSMUSG00000023043	Krt18	0.0256312	-1.53715	3.27024e-06
ENSMUSG00000062997	Rpl35	6.17985	-1.40945	7.17019e-13		ENSMUSG00000021250	Fos	0.0640779	-1.15886	4.39028e-06
ENSMUSG00000050856	Atp5k	7.01395	-1.40456	8.58855e-13		ENSMUSG00000039672	Kcne2	0.0245632	-2.0516	4.76489e-06
ENSMUSG00000042737	Dpm3	0.733776	-1.44321	1.05969e-12		ENSMUSG00000056174	Col8a2	0.0206473	-1.56422	4.80369e-06
ENSMUSG00000078974	Sec61g	2.87923	-1.3883	2.04433e-12		ENSMUSG00000098234	Snhg6	0.198286	-0.934447	5.64636e-06
ENSMUSG00000028407	Smim27	0.158952	-1.52727	2.39313e-12		ENSMUSG00000021903	Galnt15	0.0722657	1.55487	5.64636e-06
ENSMUSG00000039001	Rps21	18.021	-1.37141	3.1534e-12		ENSMUSG00000056380	Gpr50	0.00996768	-2.1441	5.64636e-06
ENSMUSG00000037095	Lrg1	0.0822301	2.45767	5.0485e-12		ENSMUSG00000060143	Gm10076	4.76704	-0.807163	6.59757e-06
ENSMUSG00000025591	Tma16	0.346232	1.55754	6.07736e-12		ENSMUSG00000061517	Sox21	0.0334629	-1.34976	6.59757e-06
ENSMUSG00000038059	Smim3	0.36079	1.47572	1.64738e-11		ENSMUSG00000062960	Kdr	0.0355989	-1.44073	6.64928e-06
ENSMUSG00000023153	Tmem52	0.0920662	2.00021	1.80994e-11		ENSMUSG00000005057	Sh2b2	0.140615	1.21224	7.118e-06
ENSMUSG00000020108	Ddit4	0.682234	1.43333	1.83573e-11		ENSMUSG00000020108	Ddit4	0.792074	0.913043	7.43314e-06
ENSMUSG00000005057	Sh2b2	0.153444	1.76949	2.17421e-11		ENSMUSG00000021506	Pitx1	0.000355989	-5.35572	9.15131e-06
ENSMUSG00000031431	Tsc22d3	2.49562	1.32276	3.24659e-11		ENSMUSG00000086765	Gm11827	0.0217153	3.12204	1.15526e-05
ENSMUSG00000100916	Lhb	0.000393445	-5.68038	3.33812e-11		ENSMUSG00000027525	Phactr3	1.84972	0.859359	1.21847e-05
ENSMUSG00000027364	Usp50	0.0523283	-1.64351	3.82257e-11		ENSMUSG00000048489	Depp1	0.0566022	1.73488	1.27795e-05
ENSMUSG00000073412	Lst1	0.0940335	-1.5098	4.54067e-11		ENSMUSG00000064360	mt-Nd3	16.7404	-0.784468	1.33429e-05
ENSMUSG00000017697	Ada	0.0692464	2.24665	8.54096e-11		ENSMUSG00000021848	Otx2	0.0469905	-1.20314	1.34594e-05
ENSMUSG00000093565	Rab26os	0.0393445	-1.70434	8.54096e-11		ENSMUSG00000078640	Gm11627	0.171586	1.11794	1.39575e-05
ENSMUSG00000021903	Galnt15	0.0562627	2.22651	1.03519e-10		ENSMUSG00000016024	Lbp	0.061942	-1.22643	2.17263e-05
ENSMUSG00000090247	Bloc1s1	0.237641	-1.3742	1.09e-10		ENSMUSG00000045337	Defb11	0.0092557	-1.91016	2.17263e-05
ENSMUSG00000038570	Saxo2	0.143214	-1.40686	1.59074e-10		ENSMUSG00000021390	Ogn	0.0338189	-1.36613	2.18737e-05
ENSMUSG00000016252	Atp5e	7.4074	-1.2711	1.6124e-10		ENSMUSG00000021453	Gadd45g	0.756832	0.884827	2.23606e-05
ENSMUSG00000042541	Sem1	1.56355	-1.28102	1.61632e-10		ENSMUSG00000095845	Gm5741	0.246344	-1.51827	2.25552e-05
ENSMUSG00000064356	mt-Atp8	1.61824	-1.28502	1.61632e-10		ENSMUSG00000048583	Igf2	0.212525	-1.10001	2.26312e-05
ENSMUSG00000057278	Snrpg	1.47581	-1.2744	2.13945e-10		ENSMUSG00000066196	Spag8	0.0192234	-1.51023	2.82838e-05
ENSMUSG00000089665	Fcor	0.204592	-1.35569	2.98945e-10		ENSMUSG00000036169	Sostdc1	0.0872172	-1.31591	3.1342e-05
ENSMUSG00000079523	Tmsb10	10.8233	-1.25532	3.35808e-10		ENSMUSG00000020660	Pomc	0.146311	-1.69062	3.15718e-05
ENSMUSG00000046330	Rpl37a	8.86039	-1.24946	3.58252e-10		ENSMUSG00000066363	Serpina3f	0.0135276	4.45325	4.10844e-05
ENSMUSG00000056023	Gm9989	0.0350166	-1.68794	4.18119e-10		ENSMUSG00000034227	Foxj1	0.0790294	-1.13454	4.12766e-05
ENSMUSG00000087687	Pet100	0.98322	-1.25156	5.86739e-10		ENSMUSG00000028294	Cfap206	0.0188674	-1.50353	4.29179e-05
ENSMUSG00000024778	Fas	0.0838039	1.79805	7.9994e-10		ENSMUSG00000031875	Cmtm3	0.253464	0.973177	5.05313e-05
ENSMUSG00000025509	Pnpla2	0.643677	1.31429	8.39378e-10		ENSMUSG00000051367	Six1	0.00142395	-3.15408	5.33756e-05
ENSMUSG00000090101	Snhg9	0.0849842	-1.43897	8.66369e-10		ENSMUSG00000038418	Egr1	0.549646	-0.814304	5.72994e-05
ENSMUSG00000014313	Cox6c	15.7457	-1.2235	8.76123e-10		ENSMUSG00000024610	Cd74	0.0722657	-1.50403	5.85769e-05
ENSMUSG00000036372	Tmem258	1.21732	-1.24233	9.04911e-10		ENSMUSG00000005994	Tyrp1	0.00533983	-2.18971	6.04408e-05
ENSMUSG00000034579	Pla2g3	0.0680661	2.02036	1.43156e-09		ENSMUSG00000066720	Cldn9	0.00391587	-2.8619	6.06954e-05
ENSMUSG00000096956	Snhg18	0.0562627	-1.53967	2.05925e-09		ENSMUSG00000099553	Gm29538	0.00640779	-2.04366	8.82731e-05
ENSMUSG00000047721	Bola2	1.66113	-1.20812	2.20024e-09		ENSMUSG00000025915	Sgk3	0.273399	0.934505	8.88497e-05
ENSMUSG00000057863	Rpl36	7.55258	-1.19873	2.21783e-09		ENSMUSG00000039202	Abhd2	0.171586	-0.858791	9.47284e-05
ENSMUSG00000045394	Epcam	0.00393445	-3.16751	2.41404e-09		ENSMUSG00000022595	Lypd2	0.00249192	-3.00208	9.56135e-05
ENSMUSG00000031760	Mt3	16.5814	-1.18634	3.43045e-09		ENSMUSG00000028341	Nr4a3	0.092201	-0.954446	9.77541e-05
ENSMUSG00000021040	Slirp	0.707415	-1.19979	4.83897e-09		ENSMUSG00000024903	Lao1	0.0128156	4.3773	9.77541e-05
ENSMUSG00000093674	Rpl41	15.3086	-1.17437	5.10875e-09		ENSMUSG00000075224	Lrrc55	0.153787	-1.05977	0.000101629
ENSMUSG00000097162	2310010J17Rik	0.0790825	-1.3931	7.19531e-09		ENSMUSG00000032246	Calml4	0.112848	-1.25398	0.000101629
ENSMUSG00000070394	Tmem256	1.91805	-1.17392	7.36663e-09		ENSMUSG00000043020	Wdr63	0.00462785	-2.51665	0.000111217
ENSMUSG00000027857	Tshb	0.00196723	-7.45745	1.17424e-08		ENSMUSG00000024835	Coro1b	0.06123	-1.03415	0.000122781
ENSMUSG00000067847	Romo1	1.99477	-1.15845	1.22189e-08		ENSMUSG00000087627	A230059L01Rik	0.030971	-1.25537	0.000123194
ENSMUSG00000024066	Xdh	0.12787	1.50719	1.35919e-08		ENSMUSG00000023964	Calcr	0.0153075	-1.54265	0.000123194
ENSMUSG00000073616	Cops9	5.00541	-1.14671	1.50878e-08		ENSMUSG00000001827	Folr1	0.0843693	-1.34673	0.000123194
ENSMUSG00000030677	Kif22	0.106624	-1.31141	1.51529e-08		ENSMUSG00000032231	Anxa2	0.122104	-0.933368	0.000123194
ENSMUSG00000066363	Serpina3f	0.0243936	4.49329	1.51529e-08		ENSMUSG00000052974	Cyp2f2	0.000355989	-6.15408	0.000126909
ENSMUSG00000091050	9330020H09Rik	0.0598037	-1.41642	1.75697e-08		ENSMUSG00000092035	Peg10	0.0719097	-1.01231	0.000127046
ENSMUSG00000041431	Ccnb1	0.0145575	-1.91788	1.99112e-08		ENSMUSG00000030087	Klf15	0.487704	0.844023	0.000127046
ENSMUSG00000024175	Tekt4	0.0680661	1.76256	2.04384e-08		ENSMUSG00000020424	Castor1	0.104305	1.15806	0.000140193
ENSMUSG00000065947	mt-Nd4l	2.77733	-1.13767	2.42635e-08		ENSMUSG00000041323	Ak7	0.0224273	-1.58704	0.000144921
ENSMUSG00000031875	Cmtm3	0.303346	1.26717	2.6655e-08		ENSMUSG00000073421	H2-Ab1	0.0281231	-1.49891	0.000184153
ENSMUSG00000035048	Anapc13	1.04814	-1.14253	2.6655e-08		ENSMUSG00000052384	Nrros	0.13492	1.0512	0.000186427
ENSMUSG00000112639	A730063M14Rik	0.0283281	-1.61609	3.00992e-08		ENSMUSG00000118506	1700094D03Rik	0.122104	-1.10633	0.000188448
ENSMUSG00000068240	Gm11808	0.335216	-1.17595	3.15183e-08		ENSMUSG00000028645	Slc2a1	1.69949	0.763421	0.000192821
ENSMUSG00000058351	Smim4	0.310428	-1.18171	3.68849e-08		ENSMUSG00000059325	Hopx	0.184402	-0.843232	0.000192821
ENSMUSG00000050288	Fzd2	0.17587	1.34609	4.37185e-08		ENSMUSG00000054360	Bsx	0.00213593	-2.72524	0.000214234
ENSMUSG00000037152	Ndufc1	4.96607	-1.10617	5.60726e-08		ENSMUSG00000031167	Rbm3	2.73613	0.746253	0.000223529
ENSMUSG00000060636	Rpl35a	11.5398	-1.10437	5.60726e-08		ENSMUSG00000038007	Acer2	0.166603	0.986006	0.000228951
ENSMUSG00000078747	Gm20878	0.0440659	-1.44517	6.60183e-08		ENSMUSG00000033737	Fndc3c1	0	-5.29159	0.000236008
ENSMUSG00000078784	Rbis	1.39044	-1.10924	6.6794e-08		ENSMUSG00000045394	Epcam	0.00462785	-3.00208	0.000264381
ENSMUSG00000020163	Uqcr11	7.33855	-1.09199	8.61124e-08		ENSMUSG00000024053	Emilin2	0.119968	1.10929	0.000285141
ENSMUSG00000033715	Akr1c14	0.00314756	-3.05103	8.7689e-08		ENSMUSG00000034467	Dynlrb2	0.0904211	-1.27243	0.000296056
ENSMUSG00000109118	Gm32031	0.0424921	-1.43918	1.13337e-07		ENSMUSG00000054160	Nkx2-4	0.00640779	-1.97655	0.000307222
ENSMUSG00000021506	Pitx1	0	-5.06895	1.15238e-07		ENSMUSG00000031737	Irx5	0.0113916	-1.62065	0.000314815
ENSMUSG00000027525	Phactr3	1.80434	1.10318	1.34584e-07		ENSMUSG00000068323	Slc4a5	0.0192234	-1.47706	0.000351498
ENSMUSG00000022146	Osmr	0.0637382	1.74926	1.358e-07		ENSMUSG00000110500	Gm32568	0.0135276	3.45325	0.000376839
ENSMUSG00000058626	Capn11	0.00236067	-2.99856	1.43649e-07		ENSMUSG00000024175	Tekt4	0.0825893	1.17405	0.000421777
ENSMUSG00000038690	Atp5j2	8.29619	-1.06363	2.15611e-07		ENSMUSG00000074637	Sox2	0.373788	-0.731247	0.000431586
ENSMUSG00000085035	Gm12031	0.014164	-1.82912	2.4187e-07		ENSMUSG00000050105	Grrp1	0.151651	0.975199	0.000431586
ENSMUSG00000079435	Rpl36a	4.48095	-1.05898	2.67751e-07		ENSMUSG00000089809	Rasgef1b	0.264855	-0.756625	0.000431586
ENSMUSG00000028645	Slc2a1	1.49981	1.08704	3.3358e-07		ENSMUSG00000071497	Nutf2-ps1	0.0224273	-1.29159	0.000434378
ENSMUSG00000028655	Mfsd2a	0.464659	1.12311	3.71767e-07		ENSMUSG00000022194	Pabpn1	0.701297	0.763828	0.00045181
ENSMUSG00000046768	Rhoj	0.110165	1.46722	4.32626e-07		ENSMUSG00000035615	Frmpd1	0.211813	0.887167	0.000568897
ENSMUSG00000087336	Gm15860	0.0499676	-1.34197	4.40353e-07		ENSMUSG00000027857	Tshb	0.00142395	-5.16844	0.000585174
ENSMUSG00000106918	Mrpl33	1.15634	-1.05272	4.54798e-07		ENSMUSG00000023153	Tmem52	0.0672818	1.24585	0.000586609
ENSMUSG00000110156	Gm42067	0.180985	-1.15106	4.55776e-07		ENSMUSG00000022376	Adcy8	0.101813	-0.862006	0.000627491
ENSMUSG00000023089	Ndufa5	5.28909	-1.03932	4.88508e-07		ENSMUSG00000042607	Asb4	0.0270551	-1.20923	0.000679898
ENSMUSG00000020424	Castor1	0.116853	1.34286	5.89433e-07		ENSMUSG00000068566	Myadm	0.103593	-0.851784	0.000685141
ENSMUSG00000087590	Epb41l4aos	0.27974	-1.09925	5.90408e-07		ENSMUSG00000033453	Adamts15	0.0484144	-1.01953	0.000685141
ENSMUSG00000019689	Fmc1	1.13509	-1.04238	6.24909e-07		ENSMUSG00000043102	Qrfp	0.0227833	3.19021	0.000693471
ENSMUSG00000053113	Socs3	0.0621644	1.65897	6.24909e-07		ENSMUSG00000045903	Npas4	0.0217153	-1.28735	0.000718836
ENSMUSG00000006360	Crip1	0.212067	-1.30502	6.76147e-07		ENSMUSG00000034640	Tiparp	0.198998	0.887736	0.000728276
ENSMUSG00000028862	Map3k6	0.132198	1.29791	6.89845e-07		ENSMUSG00000050335	Lgals3	0.0266991	-1.19894	0.000728276
ENSMUSG00000025362	Rps26	7.84058	-1.02055	8.50403e-07		ENSMUSG00000050370	Ch25h	0.031683	1.85234	0.000764233
ENSMUSG00000059534	Uqcr10	6.64529	-1.01398	1.05263e-06		ENSMUSG00000047793	Sned1	0.032039	-1.13172	0.00076572
ENSMUSG00000085255	Taco1os	0.0365904	-1.39428	1.11407e-06		ENSMUSG00000020922	Lsm12	0.25916	0.838416	0.00076572
ENSMUSG00000041481	Serpina3g	0.0330494	2.34044	1.15979e-06		ENSMUSG00000045382	Cxcr4	0.0032039	-2.31758	0.000813882
ENSMUSG00000030087	Klf15	0.472135	1.08544	1.22572e-06		ENSMUSG00000075514	Gm13375	0.0644339	1.24937	0.000813882
ENSMUSG00000025508	Rplp2	6.01539	-1.00632	1.31949e-06		ENSMUSG00000019997	Ccn2	0.0658579	-1.08741	0.000815926
ENSMUSG00000025915	Sgk3	0.249444	1.19727	1.34258e-06		ENSMUSG00000017723	Wfdc2	0.0252752	-1.50772	0.000886336
ENSMUSG00000052384	Nrros	0.12787	1.28983	1.39616e-06		ENSMUSG00000046470	Sox18	0.0092557	-1.66223	0.000886336
ENSMUSG00000086765	Gm11827	0.0240002	2.59574	1.83032e-06		ENSMUSG00000096225	Lhx8	0.0366668	1.69836	0.000900497
ENSMUSG00000117662	Gm4013	0.0161313	-1.66658	1.99355e-06		ENSMUSG00000054256	Msi1	0.0672818	-0.955787	0.000989788
ENSMUSG00000085241	Snhg3	0.34033	-1.04091	2.36533e-06		ENSMUSG00000027435	Cd93	0.0263431	-1.1883	0.00100529
ENSMUSG00000034634	Ly6d	0.0306887	2.23483	2.36533e-06		ENSMUSG00000079436	Kcnj13	0.0384468	-1.32136	0.00104499
ENSMUSG00000010406	Mrpl52	1.61313	-0.993157	2.48107e-06		ENSMUSG00000032303	Chrna3	0.0779615	-1.22572	0.00111163
ENSMUSG00000062006	Rpl34	10.3181	-0.978616	2.95411e-06		ENSMUSG00000021806	Nid2	0.0121036	-1.56085	0.00112129
ENSMUSG00000084786	Ubl5	4.5502	-0.980208	2.96554e-06		ENSMUSG00000022425	Enpp2	3.57946	-0.788756	0.00112758
ENSMUSG00000102014	2900009J06Rik	0.0385577	-1.33576	2.99722e-06		ENSMUSG00000030125	Lrrc23	0.0217153	-1.253	0.00112843
ENSMUSG00000053332	Gas5	5.64043	-0.978124	3.20372e-06		ENSMUSG00000027597	Ahcy	0.0818774	-0.86915	0.00125693
ENSMUSG00000108668	Gm32816	0.00354101	-2.50783	3.24725e-06		ENSMUSG00000039155	Cdh26	0.00818774	-1.70662	0.00125693
ENSMUSG00000030827	Fgf21	0.0129837	4.18844	4.52289e-06		ENSMUSG00000048416	Mlf1	0.0544662	-1.04918	0.00127101
ENSMUSG00000045106	Ccdc73	0.0306887	-1.4026	4.6959e-06		ENSMUSG00000017144	Rnd3	0.0687058	-0.897579	0.00139399
ENSMUSG00000041378	Cldn5	0.288789	-1.04897	4.72941e-06		ENSMUSG00000036598	Ccdc113	0.0391587	-1.03774	0.00139399
ENSMUSG00000024018	Ccdc167	0.277773	-1.0203	5.55073e-06		ENSMUSG00000020182	Ddc	0.378416	0.771916	0.00139669
ENSMUSG00000050105	Grrp1	0.158165	1.17065	5.59129e-06		ENSMUSG00000071637	Cebpd	0.441426	0.765652	0.00139669
ENSMUSG00000002289	Angptl4	0.0979679	1.33884	6.40808e-06		ENSMUSG00000015652	Steap1	0.0174434	-1.35822	0.00140283
ENSMUSG00000021453	Gadd45g	0.871088	0.984045	7.96896e-06		ENSMUSG00000027985	Lef1	0.187606	-0.767901	0.00142424
ENSMUSG00000114639	Gm31946	0.0173116	-1.56704	8.11466e-06		ENSMUSG00000031492	Chrnb3	0.0202913	-1.25958	0.00142424
ENSMUSG00000002416	Ndufb2	4.40934	-0.939201	1.03328e-05		ENSMUSG00000006386	Tek	0.0469905	-0.986327	0.00150014
ENSMUSG00000096887	Gm20594	0.0125903	-1.70012	1.06054e-05		ENSMUSG00000070436	Serpinh1	0.166247	-0.765922	0.00150014
ENSMUSG00000084883	Ccdc85c	0.0629513	-1.17544	1.07705e-05		ENSMUSG00000022096	Hr	0.159483	0.890953	0.00150014
ENSMUSG00000086943	4732414G09Rik	0.0224264	-1.4589	1.09512e-05		ENSMUSG00000000530	Acvrl1	0.0715537	-0.881303	0.00158008
ENSMUSG00000098120	Gm5914	0.149903	-1.0427	1.0983e-05		ENSMUSG00000028023	Pitx2	0.00676378	-2.06482	0.00160243
ENSMUSG00000050423	Ppp1r3g	0.207346	1.10097	1.13638e-05		ENSMUSG00000052957	Gas1	0.0466345	-0.977586	0.00160923
ENSMUSG00000046991	Wdr27	0.0389511	-1.27754	1.13638e-05		ENSMUSG00000062456	Rpl9-ps6	0.108221	-0.803492	0.00166093
ENSMUSG00000070637	Srarp	0.166427	1.13541	1.2508e-05		ENSMUSG00000026546	Cfap45	0.0338189	-1.08008	0.0016732
ENSMUSG00000014294	Ndufa2	4.82285	-0.921272	1.64541e-05		ENSMUSG00000045690	Wdr89	0.0786735	-0.857919	0.00176381
ENSMUSG00000000739	Sult5a1	0.0192788	-1.51256	2.11233e-05		ENSMUSG00000050423	Ppp1r3g	0.184758	0.859295	0.00185737
ENSMUSG00000084843	B230312C02Rik	0.029115	-1.32842	2.34453e-05		ENSMUSG00000030888	Rrp8	0.161975	0.871451	0.00192023
ENSMUSG00000054312	Mrps21	2.19661	-0.913038	2.35774e-05		ENSMUSG00000036594	H2-Aa	0.0327509	-1.42228	0.00192023
ENSMUSG00000038357	Camp	0	-4.75701	2.47341e-05		ENSMUSG00000075602	Ly6a	1.32392	0.690195	0.00198464
ENSMUSG00000028967	Errfi1	0.381642	1.01587	2.49489e-05		ENSMUSG00000084989	Crocc2	0.00284791	-2.30609	0.00208556
ENSMUSG00000074218	Cox7a1	0.121968	-1.0508	2.51183e-05		ENSMUSG00000064057	Scgb3a1	0.0167315	2.43088	0.00208556
ENSMUSG00000024038	Ndufv3	3.73616	-0.907734	2.51183e-05		ENSMUSG00000017754	Pltp	0.673174	-0.68624	0.00209919
ENSMUSG00000052974	Cyp2f2	0.000786891	-3.40153	2.88874e-05		ENSMUSG00000003477	Inmt	0.0121036	-1.48423	0.00211071
ENSMUSG00000087627	A230059L01Rik	0.0137706	-1.59946	3.00443e-05		ENSMUSG00000058488	Kl	0.117832	-1.14362	0.00220136
ENSMUSG00000034390	Cmip	0.142821	1.10097	3.67067e-05		ENSMUSG00000039543	Cfap70	0.00640779	-1.79368	0.00220136
ENSMUSG00000024517	Grp	0.301773	1.06023	4.26963e-05		ENSMUSG00000035202	Lars2	1.84936	-0.629161	0.00250439
ENSMUSG00000048603	Gm9828	0.0236067	-1.36917	4.71687e-05		ENSMUSG00000034738	Nostrin	0.0843693	1.04029	0.00251559
ENSMUSG00000087269	D330023K18Rik	0.120788	-1.00728	4.8092e-05		ENSMUSG00000024176	Sox8	0.368448	0.745861	0.00251597
ENSMUSG00000062960	Kdr	0.0267543	-1.3374	5.35042e-05		ENSMUSG00000052861	Dnah6	0.0213593	-1.22335	0.00253317
ENSMUSG00000080727	C920021L13Rik	0.0247871	-1.34197	5.42366e-05		ENSMUSG00000019982	Myb	0.00427186	-2.03861	0.00259386
ENSMUSG00000086841	2410006H16Rik	1.12053	-0.890136	5.42366e-05		ENSMUSG00000024778	Fas	0.0662139	1.12978	0.00259386
ENSMUSG00000056313	Tcim	0.0413118	1.54349	6.832e-05		ENSMUSG00000025795	Rassf3	0.190098	-0.70834	0.00289275
ENSMUSG00000045996	Polr2k	1.39752	-0.874661	7.82529e-05		ENSMUSG00000097451	Rian	2.4193	0.642908	0.00289275
ENSMUSG00000038393	Txnip	0.333642	0.981973	7.89443e-05		ENSMUSG00000044177	Wfikkn2	0.0153075	-1.32692	0.00297103
ENSMUSG00000038717	Atp5l	8.3977	-0.863513	7.98101e-05		ENSMUSG00000049382	Krt8	0.0106797	-1.52182	0.00301693
ENSMUSG00000022820	Ndufb4	5.20882	-0.864342	8.01877e-05		ENSMUSG00000073079	Srp54a	0.213949	-0.693933	0.0030698
ENSMUSG00000004328	Hif3a	0.0491807	1.4344	8.91632e-05		ENSMUSG00000037235	Mxd4	0.904567	0.66101	0.00307791
ENSMUSG00000073702	Rpl31	5.57945	-0.858116	9.46912e-05		ENSMUSG00000043164	Tmem212	0.111068	-1.22513	0.0031149
ENSMUSG00000078879	Zfp973	0.00354101	-2.27754	0.000100197		ENSMUSG00000030093	Wnt7a	0.0772495	-0.832156	0.00320015
ENSMUSG00000047369	Dnah14	0.0554758	1.5783	0.000104079		ENSMUSG00000018569	Cldn7	0.00106797	-3.08008	0.00320015
ENSMUSG00000052296	Ppp6r1	0.209313	-0.925842	0.000105902		ENSMUSG00000061808	Ttr	28.6653	-1.31382	0.00320015
ENSMUSG00000024903	Lao1	0.00944269	3.74483	0.000110064		ENSMUSG00000023267	Gabrr2	0.0395147	1.39024	0.00344292
ENSMUSG00000072844	G530011O06Rik	0.0798694	1.21881	0.000113581		ENSMUSG00000015812	Gnrh1	0.00427186	-4.51542	0.00344292
ENSMUSG00000047021	Cfap65	0.0330494	1.65238	0.000116238		ENSMUSG00000026638	Irf6	0.00106797	-2.91962	0.00346215
ENSMUSG00000022114	Spry2	0.0499676	-1.10848	0.000126035		ENSMUSG00000031170	Slc38a5	0.0291911	-1.08647	0.00346215
ENSMUSG00000042312	S100a13	0.84158	-0.87146	0.000136403		ENSMUSG00000021263	Degs2	0.0199354	-1.24719	0.00353013
ENSMUSG00000063714	Sp3os	0.189641	-0.922725	0.000136573		ENSMUSG00000032135	Mcam	0.110356	-0.780204	0.00353511
ENSMUSG00000079480	Pin4	0.998171	-0.853698	0.000146024		ENSMUSG00000059991	Nptx2	0.404759	-0.655719	0.00368243
ENSMUSG00000039960	Rhou	0.774301	0.879315	0.000146285		ENSMUSG00000026579	F5	0.0259872	-1.37759	0.00405032
ENSMUSG00000026500	Cox20	0.920662	-0.853639	0.000154244		ENSMUSG00000000275	Trim25	0.030971	-1.04515	0.00405032
ENSMUSG00000022861	Dgkg	0.029115	1.74483	0.000155836		ENSMUSG00000044988	Ucn3	0.0177994	2.25531	0.00405032
ENSMUSG00000032807	Alox12b	0.032656	1.63531	0.000161436		ENSMUSG00000037086	Prr32	0.0192234	-1.24062	0.00414917
ENSMUSG00000020954	Strn3	0.111345	1.10097	0.000169339		ENSMUSG00000021913	Ogdhl	0.223917	-0.675055	0.0042711
ENSMUSG00000039911	Spsb1	0.202624	0.993261	0.000172519		ENSMUSG00000048234	Rnf149	0.060518	1.12627	0.0044798
ENSMUSG00000070858	Gm1673	2.59202	-0.837748	0.000174248		ENSMUSG00000050288	Fzd2	0.217865	0.769376	0.0044798
ENSMUSG00000051243	Islr2	0.254559	0.93303	0.000189654		ENSMUSG00000087211	Lhx1os	0.0715537	1.0447	0.00451392
ENSMUSG00000055148	Klf2	0.281707	0.939346	0.000191847		ENSMUSG00000039004	Bmp6	0.0662139	-0.870224	0.00451392
ENSMUSG00000051439	Cd14	0.0613775	1.3512	0.00019471		ENSMUSG00000027654	Fam83d	0.0644339	1.15208	0.00457301
ENSMUSG00000054256	Msi1	0.0267543	-1.24993	0.000213737		ENSMUSG00000043415	Otud1	0.11712	-0.741958	0.00458283
ENSMUSG00000066687	Zbtb16	0.0224264	1.95896	0.000220351		ENSMUSG00000003469	Phyhip	0.689906	-0.613231	0.00489483
ENSMUSG00000028936	Rpl22	3.48868	-0.825093	0.000230581		ENSMUSG00000096215	Smim22	0.0202913	-1.18363	0.00489483
ENSMUSG00000009630	Ppp2cb	0.121968	-0.937927	0.000248744		ENSMUSG00000046768	Rhoj	0.108576	0.90167	0.00503335
ENSMUSG00000022194	Pabpn1	0.705841	0.850047	0.00025596		ENSMUSG00000030711	Sult1a1	0.278027	0.729021	0.0050647
ENSMUSG00000029062	Cdk11b	0.435151	-0.852002	0.000261776		ENSMUSG00000032081	Apoc3	0.031683	-1.51023	0.0050647
ENSMUSG00000032330	Cox7a2	10.3838	-0.815682	0.000266864		ENSMUSG00000046242	Nme9	0.0234952	-1.30523	0.0050647
ENSMUSG00000030790	Adm	0.0767219	1.1611	0.000270422		ENSMUSG00000090698	Apold1	0.0761815	1.00915	0.00511558
ENSMUSG00000059412	Fxyd2	0.170362	-0.900686	0.000280856		ENSMUSG00000012123	Crybg2	0.0587381	1.11662	0.00516573
ENSMUSG00000036781	Rps27l	0.755415	-0.832948	0.000281941		ENSMUSG00000041616	Nppa	0.0331069	-1.24335	0.00516639
ENSMUSG00000027456	Sdcbp2	0.0373773	1.47648	0.000282284		ENSMUSG00000015112	Slc25a13	0.0872172	1.17962	0.00516639
ENSMUSG00000033685	Ucp2	0.56184	0.865803	0.000290139		ENSMUSG00000048154	Kmt2d	0.135988	-0.718561	0.00516639
ENSMUSG00000041789	2700046A07Rik	0.0920662	1.17014	0.000312281		ENSMUSG00000015970	Chdh	0.0256312	-1.08527	0.00537166
ENSMUSG00000020660	Pomc	0.273838	-1.20806	0.00033871		ENSMUSG00000028967	Errfi1	0.484856	0.670521	0.00557818
ENSMUSG00000110834	Gm39469	0.129444	-0.916407	0.000355028		ENSMUSG00000028998	Tomm7	2.69697	-0.579102	0.00557818
ENSMUSG00000005580	Adcy9	0.0409183	1.6453	0.000355569		ENSMUSG00000031537	Ikbkb	0.309354	-0.63714	0.00567831
ENSMUSG00000042699	Dhx9	0.202231	-0.877861	0.000366251		ENSMUSG00000104960	Snhg8	1.07402	-0.590191	0.00569217
ENSMUSG00000029313	Aff1	0.108591	1.05485	0.000407986		ENSMUSG00000091705	H2-Q2	0.0434306	-0.977104	0.00585103
ENSMUSG00000008090	Fgfrl1	0.0550824	-1.03094	0.000409763		ENSMUSG00000031762	Mt2	4.54455	0.608917	0.00585625
ENSMUSG00000027133	Nop10	2.07661	-0.803856	0.000410839		ENSMUSG00000021095	Gsc	0.00854372	3.8117	0.00585625
ENSMUSG00000054514	Atad3aos	0.0208526	-1.29388	0.000411113		ENSMUSG00000027400	Pdyn	0.347801	-0.712246	0.00601562
ENSMUSG00000037235	Mxd4	0.808137	0.823967	0.000417412		ENSMUSG00000039391	Ccdc81	0.0113916	-1.43162	0.00601562
ENSMUSG00000016942	Tmprss6	0.025574	1.75305	0.000417412		ENSMUSG00000090101	Snhg9	0.19081	-0.670268	0.00611853
ENSMUSG00000079017	Ifi27l2a	0.0668857	-1.60271	0.000470096		ENSMUSG00000068240	Gm11808	0.530423	-0.605241	0.0061495
ENSMUSG00000040429	Mterf1a	0.0519348	-1.0385	0.000490845		ENSMUSG00000029380	Cxcl1	0.00854372	3.8117	0.0061495
ENSMUSG00000027654	Fam83d	0.0448528	1.48703	0.000501026		ENSMUSG00000024206	Rfx2	0.0213593	-1.14935	0.00624113
ENSMUSG00000000791	Il12rb1	0.0224264	1.95896	0.000572874		ENSMUSG00000090061	Nwd2	0.324662	-0.788848	0.00630159
ENSMUSG00000014198	Zfp385c	0.0365904	1.44611	0.000577166		ENSMUSG00000026525	Opn3	0.0800974	-0.786764	0.00635885
ENSMUSG00000106583	4930447N08Rik	0.0125903	-1.46934	0.000612318		ENSMUSG00000031927	1700012B09Rik	0.0377348	-1.18872	0.00635885
ENSMUSG00000041957	Pkp2	0.189247	0.910576	0.000618255		ENSMUSG00000096887	Gm20594	0.0170874	-1.23981	0.00657787
ENSMUSG00000046470	Sox18	0.0086558	-1.64225	0.000632867		ENSMUSG00000047712	Ust	0.0889971	-0.767503	0.00664694
ENSMUSG00000078572	Ndufaf8	0.849055	-0.796216	0.000632867		ENSMUSG00000035621	Midn	0.105373	-0.736778	0.00692716
ENSMUSG00000039221	Rpl22l1	6.01932	-0.780728	0.000656288		ENSMUSG00000027217	Tspan18	0.0719097	-0.803444	0.00698225
ENSMUSG00000008601	Rab25	0.00275412	-2.39088	0.000656288		ENSMUSG00000019929	Dcn	0.117476	-0.82779	0.00721717
ENSMUSG00000096215	Smim22	0.0169182	-1.41687	0.000667518		ENSMUSG00000035539	Ccdc180	0.00498384	-1.83216	0.00733302
ENSMUSG00000095385	D630033O11Rik	0.00786891	-1.86426	0.000670749		ENSMUSG00000033006	Sox10	0.336765	-0.638422	0.00733302
ENSMUSG00000029570	Lfng	0.183739	0.910644	0.000671056		ENSMUSG00000052539	Magi3	0.062654	-0.823982	0.00750463
ENSMUSG00000015112	Slc25a13	0.0684595	1.21234	0.000675827		ENSMUSG00000060586	H2-Eb1	0.0352429	-1.1883	0.00753844
ENSMUSG00000026072	Il1r1	0.0542955	1.21992	0.000699939		ENSMUSG00000074794	Arrdc3	0.590229	0.654489	0.00773138
ENSMUSG00000023019	Gpd1	0.734563	0.808382	0.000742081		ENSMUSG00000031216	Stard8	0.0573141	-0.841034	0.00815863
ENSMUSG00000097467	Gm26737	0.00472135	-1.92651	0.000798246		ENSMUSG00000045930	Clec14a	0.0188674	-1.18579	0.00833602
ENSMUSG00000078640	Gm11627	0.183346	0.902164	0.000798246		ENSMUSG00000084883	Ccdc85c	0.187606	-0.658126	0.00841913
ENSMUSG00000039903	Eva1c	0.053902	1.2095	0.000807349		ENSMUSG00000039304	Tnfsf10	0.00569582	-1.74469	0.00864627
ENSMUSG00000038067	Csf3	0.00983614	3.80141	0.000813072		ENSMUSG00000041479	Syt15	0.00569582	-1.74469	0.00864627
ENSMUSG00000011154	Cfap161	0.032656	1.5864	0.000915655		ENSMUSG00000070643	Sox13	0.0423626	-0.902545	0.00872168
ENSMUSG00000054364	Rhob	4.92594	0.763575	0.000952155		ENSMUSG00000042213	Zfand4	0.0761815	0.961841	0.00898854
ENSMUSG00000104675	Gm43689	0.00668857	-1.7291	0.000986939		ENSMUSG00000032595	Cdhr4	0.0384468	-1.26364	0.00901949
ENSMUSG00000034640	Tiparp	0.142034	0.928395	0.00105458		ENSMUSG00000033731	3300002A11Rik	0.0149515	-1.38317	0.00934155
ENSMUSG00000068523	Gng5	1.62729	-0.768827	0.00106309		ENSMUSG00000057836	Xlr3a	0.0338189	1.36049	0.00934155
ENSMUSG00000038418	Egr1	0.387544	-0.80455	0.00107018		ENSMUSG00000103502	9330121J05Rik	0.030259	1.42418	0.00935227
ENSMUSG00000035828	Pim3	0.742038	0.788097	0.00114219		ENSMUSG00000097842	9330104G04Rik	0.030615	1.44086	0.00960603
ENSMUSG00000085348	Myhas	0.0216395	1.7384	0.00116282		ENSMUSG00000026301	Iqca	0.0135276	-1.30164	0.00960989
ENSMUSG00000026525	Opn3	0.0625578	-0.956476	0.0011742		ENSMUSG00000026679	Enkur	0.060518	-0.881909	0.00960989
ENSMUSG00000037820	Tgm2	0.151477	0.945239	0.00117769		ENSMUSG00000064280	Ccdc146	0.0135276	-1.30164	0.00960989
ENSMUSG00000050397	Foxl2	0.00157378	-2.62149	0.00124538		ENSMUSG00000039477	Tnrc18	0.211457	-0.640549	0.0096618
ENSMUSG00000034161	Scx	0.100329	0.982034	0.00124538		ENSMUSG00000078302	Foxd1	0.0131716	-1.41712	0.00981546
ENSMUSG00000032766	Gng11	0.863613	-0.785627	0.00126244		ENSMUSG00000037095	Lrg1	0.0644339	1.24937	0.00981546
ENSMUSG00000041881	Ndufa7	3.91793	-0.751185	0.00127202		ENSMUSG00000096753	Fam181a	0.0231393	-1.07316	0.00982956
ENSMUSG00000032278	Paqr5	0.09364	1.02456	0.00132938		ENSMUSG00000026840	Lamc3	0.0185114	-1.1917	0.00995886
ENSMUSG00000046916	Myct1	0.00393445	-1.99418	0.0013411		ENSMUSG00000029056	Pank4	0.113916	-0.734545	0.00995886
ENSMUSG00000008683	Rps15a	8.46695	-0.74539	0.00140701		ENSMUSG00000086742	Gm16201	0.0259872	-1.04897	0.00995886
ENSMUSG00000051851	Rtl8c	0.0204592	-1.2155	0.00140701		ENSMUSG00000032232	Cgnl1	0.0391587	-0.920383	0.00995886
ENSMUSG00000027907	S100a11	0.0645251	-0.979786	0.0014497		ENSMUSG00000096140	Ankrd66	0.00889971	-1.48927	0.00995886
ENSMUSG00000025730	Rab40c	0.641316	0.776749	0.0014497		ENSMUSG00000045817	Zfp36l2	0.217153	-0.661935	0.00995886
ENSMUSG00000024521	Pmaip1	0.0629513	1.10996	0.00147998		ENSMUSG00000041789	2700046A07Rik	0.0840133	0.927305	0.00995886
ENSMUSG00000031231	Cox7b	8.43862	-0.741924	0.00152697		ENSMUSG00000118332	Fam220a	0.0106797	-1.43255	0.0100946
ENSMUSG00000059852	Kcng2	0.232133	0.848557	0.00155881		ENSMUSG00000029843	Slc13a4	0.0587381	-0.948969	0.0102401
ENSMUSG00000020940	1700023F06Rik	0.169968	-0.82204	0.00156772		ENSMUSG00000052085	Dock8	0.0138836	-1.26512	0.0106201
ENSMUSG00000029182	1700001C02Rik	0.0350166	1.73485	0.00157411		ENSMUSG00000031075	Ano1	0.0537543	-0.832156	0.0106629
ENSMUSG00000016179	Camk1g	0.317117	0.814885	0.00161338		ENSMUSG00000031871	Cdh5	0.0380908	-0.922758	0.0107151
ENSMUSG00000041966	Dcaf17	0.0775088	-0.924305	0.00168177		ENSMUSG00000022949	Clic6	0.13314	-0.925265	0.0107151
ENSMUSG00000107219	Gm42738	0.00826236	-1.56888	0.00171941		ENSMUSG00000040562	Gstm2	0.029903	-1.10927	0.0107268
ENSMUSG00000038745	Nlrp6	0.014164	2.1405	0.00171941		ENSMUSG00000070473	Cldn3	0.0060518	-1.70662	0.0112856
ENSMUSG00000090553	Snrpe	1.25981	-0.745921	0.00182178		ENSMUSG00000060429	Sntb1	0.0719097	-0.77415	0.0116012
ENSMUSG00000018585	Atox1	2.33431	-0.737917	0.00182178		ENSMUSG00000039911	Spsb1	0.221425	0.70274	0.0119164
ENSMUSG00000103502	9330121J05Rik	0.0322625	1.47601	0.00186141		ENSMUSG00000047804	Akap10	0.0249192	-1.03996	0.0120037
ENSMUSG00000035615	Frmpd1	0.160526	0.876065	0.0018711		ENSMUSG00000079018	Ly6c1	1.80557	0.591534	0.0120037
ENSMUSG00000061787	Rps17	4.79767	-0.731095	0.00194812		ENSMUSG00000023034	Nr4a1	0.193302	-0.636477	0.0120967
ENSMUSG00000074578	Zfas1	0.740858	-0.749063	0.00197772		ENSMUSG00000053747	Sox14	0.00462785	-1.83216	0.0123588
ENSMUSG00000040856	Dlk1	0.238428	-0.904955	0.00197772		ENSMUSG00000085069	Prdm16os	0.0391587	-0.895721	0.0127878
ENSMUSG00000059278	Naa38	2.37366	-0.731907	0.00203518		ENSMUSG00000037846	Rtkn2	0.0448546	1.15653	0.0128491
ENSMUSG00000043102	Qrfp	0.000786891	-2.95792	0.00204745		ENSMUSG00000086284	Frmpd1os	0.00640779	-1.62862	0.0136942
ENSMUSG00000046707	Csnk2a2	0.335216	-0.775492	0.00207601		ENSMUSG00000027134	Lpcat4	0.182978	-0.634299	0.0137313
ENSMUSG00000104444	Gm33051	0.0121968	2.29362	0.0020848		ENSMUSG00000018604	Tbx3	0.0092557	-2.07727	0.0138124
ENSMUSG00000032083	Apoa1	0.0460331	-0.982166	0.00210234		ENSMUSG00000090439	Gm17455	0.0177994	-1.20412	0.0140295
ENSMUSG00000022220	Adcy4	0.00826236	-1.54812	0.00221746		ENSMUSG00000026814	Eng	0.136344	-0.665046	0.0140919
ENSMUSG00000027120	Fshb	0.000393445	-4.48399	0.00222096		ENSMUSG00000021466	Ptch1	0.32039	-0.59042	0.0140919
ENSMUSG00000012483	Rpa3	0.0944269	-0.85958	0.00222096		ENSMUSG00000026303	Mlph	0.0259872	1.47041	0.0142251
ENSMUSG00000022651	Retnlg	0.0169182	2.97544	0.0022218		ENSMUSG00000047228	A2ml1	0.493044	0.618714	0.0142251
ENSMUSG00000095362	Gm14325	0.00708202	-1.62838	0.00225727		ENSMUSG00000046886	Zfp474	0.00427186	-1.83216	0.0142251
ENSMUSG00000027434	Nkx2-2	0.0515414	-0.957919	0.00226527		ENSMUSG00000108634	Gm38534	0.0249192	-1.02226	0.0146202
ENSMUSG00000001768	Rin2	0.260854	0.810678	0.00232385		ENSMUSG00000040420	Cdh18	0.0391587	1.20737	0.0146202
ENSMUSG00000022096	Hr	0.0995417	0.939912	0.00243985		ENSMUSG00000053414	Hunk	0.062654	-0.782403	0.0147358
ENSMUSG00000020399	Havcr2	0.032656	1.36401	0.00244208		ENSMUSG00000041577	Prelp	0.175502	-0.671691	0.0147551
ENSMUSG00000072473	1700024G13Rik	0.036197	2.11657	0.00247906		ENSMUSG00000016427	Ndufa1	2.62186	-0.535275	0.0147655
ENSMUSG00000023267	Gabrr2	0.0318691	1.50433	0.00249196		ENSMUSG00000030376	Slc8a2	0.347089	-0.580898	0.0154885
ENSMUSG00000044894	Uqcrq	9.42223	-0.71726	0.00249546		ENSMUSG00000022805	Maats1	0.0174434	-1.1425	0.0156611
ENSMUSG00000032394	Igdcc3	0.00944269	2.74483	0.00262754		ENSMUSG00000001029	Icam2	0.0338189	-0.919619	0.0162457
ENSMUSG00000034317	Trim59	0.079476	-0.951366	0.00264207		ENSMUSG00000027845	Dclre1b	0.103593	0.81851	0.0163966
ENSMUSG00000094786	Gm14403	0.0165247	-1.24094	0.00280113		ENSMUSG00000074892	B3galt5	0.434306	0.620792	0.0163966
ENSMUSG00000005705	Agrp	0.102689	1.83062	0.00287741		ENSMUSG00000074274	D930028M14Rik	0.0348869	1.27364	0.0165039
ENSMUSG00000042622	Maff	0.0200657	1.80141	0.00288383		ENSMUSG00000054146	Krt15	0.00284791	-2.18579	0.0165219
ENSMUSG00000031609	Sap30	0.138493	0.871012	0.00289433		ENSMUSG00000058443	Rpl10-ps3	0.0533983	-0.803204	0.0170566
ENSMUSG00000060404	Olfr1369-ps1	0.00275412	-2.14695	0.0028954		ENSMUSG00000070306	Ccdc153	0.1367	-1.01163	0.0179768
ENSMUSG00000032902	Slc16a1	0.125116	-0.831911	0.00300149		ENSMUSG00000053161	Daw1	0.00747576	-1.50201	0.01798
ENSMUSG00000035885	Cox8a	20.1153	-0.708165	0.00300149		ENSMUSG00000037738	Nek5	0.00747576	-1.50201	0.01798
ENSMUSG00000073877	Gm13306	0.00590168	-1.70638	0.00302705		ENSMUSG00000115625	2900040C04Rik	0.0854372	-1.06901	0.01798
ENSMUSG00000045690	Wdr89	0.0786891	-0.862683	0.00320115		ENSMUSG00000030551	Nr2f2	0.429678	-0.572461	0.0185889
ENSMUSG00000089768	Tmsb15b1	0.112525	-0.818927	0.00324658		ENSMUSG00000038011	Dnah10	0.0131716	-1.25665	0.0188127
ENSMUSG00000030048	Gkn3	0.0271477	-1.17913	0.00342378		ENSMUSG00000016028	Celsr1	0.0124596	-1.27694	0.0190079
ENSMUSG00000086340	1810059C17Rik	0	-3.98649	0.0034647		ENSMUSG00000056313	Tcim	0.0352429	1.22674	0.0191425
ENSMUSG00000057963	Itpk1	0.698759	0.746456	0.0034647		ENSMUSG00000039720	Got1l1	0.0149515	-1.18725	0.0198427
ENSMUSG00000021520	Uqcrb	5.04673	-0.703099	0.0034647		ENSMUSG00000059854	Hydin	0.0153075	-1.20561	0.0198834
ENSMUSG00000012123	Crybg2	0.0523283	1.10097	0.0035515		ENSMUSG00000001247	Lsr	0.06301	-0.765813	0.0206691
ENSMUSG00000035621	Midn	0.0480004	-0.939504	0.00357697		ENSMUSG00000039865	Slc44a3	0.000355989	-3.29159	0.0207209
ENSMUSG00000038332	Sesn1	0.788858	0.724567	0.00357769		ENSMUSG00000047281	Sfn	0.00533983	-1.69014	0.021068
ENSMUSG00000048731	Ggnbp1	0.050361	-0.932192	0.003638		ENSMUSG00000031488	Rab11fip1	0.0128156	-1.23741	0.0214659
ENSMUSG00000026580	Selp	0.00708202	4.3489	0.00366107		ENSMUSG00000020904	Cfap52	0.0128156	-1.23741	0.0214659
ENSMUSG00000032595	Cdhr4	0.0310822	1.83794	0.00369698		ENSMUSG00000004266	Ptpn6	0.0213593	-1.11087	0.0215262
ENSMUSG00000039202	Abhd2	0.112132	-0.842442	0.00401647		ENSMUSG00000053175	Bcl3	0.029547	1.31223	0.0215262
ENSMUSG00000114018	Gm36495	0.00629513	-1.64445	0.00401647		ENSMUSG00000032511	Scn5a	0.100745	0.809797	0.0215262
ENSMUSG00000030748	Il4ra	0.0767219	0.987764	0.00406108		ENSMUSG00000038485	Socs7	0.229969	-0.592566	0.0215262
ENSMUSG00000070306	Ccdc153	0.142034	1.53473	0.00406108		ENSMUSG00000020799	Tekt1	0.0412947	-0.915987	0.0217998
ENSMUSG00000024208	Uqcc2	5.06679	-0.694538	0.0041473		ENSMUSG00000015950	Ncf1	0.0900651	0.871127	0.022105
ENSMUSG00000048015	Neurod4	0.00275412	-2.10848	0.00415204		ENSMUSG00000037727	Avp	0.736896	-1.73342	0.024579
ENSMUSG00000034064	Poglut1	0.585447	-0.715899	0.00415204		ENSMUSG00000022758	P2rx6	0.0131716	-1.22808	0.024579
ENSMUSG00000118107	Gm34455	0.00314756	-2.08665	0.00418508		ENSMUSG00000070866	Zfp804a	0.129936	-0.651846	0.0246348
ENSMUSG00000036751	Cox6b1	7.61317	-0.690692	0.00437049		ENSMUSG00000014158	Trpv4	0.0199354	-1.06535	0.0246694
ENSMUSG00000028211	Trp53inp1	0.0747546	0.977964	0.00445144		ENSMUSG00000047502	Mroh7	0.0245632	-0.988275	0.0247787
ENSMUSG00000097032	4930539J05Rik	0.0188854	-1.16696	0.00450308		ENSMUSG00000052387	Trpm3	0.455309	-0.554622	0.0247787
ENSMUSG00000070866	Zfp804a	0.0672792	-0.869365	0.0045333		ENSMUSG00000042699	Dhx9	0.3834	-0.55243	0.0249132
ENSMUSG00000029380	Cxcl1	0.00786891	2.90833	0.00468022		ENSMUSG00000039349	C130074G19Rik	0.0523303	-0.908105	0.0249132
ENSMUSG00000026388	3110009E18Rik	0.0334429	-0.996322	0.00471533		ENSMUSG00000030827	Fgf21	0.00889971	2.86828	0.0249132
ENSMUSG00000113769	5033406O09Rik	0.025574	1.50151	0.00477237		ENSMUSG00000027276	Jag1	0.032395	-0.908507	0.0249779
ENSMUSG00000058600	Rpl30	10.5424	-0.686024	0.00479263		ENSMUSG00000057914	Cacnb2	0.200066	-0.59301	0.0254869
ENSMUSG00000055839	Elob	9.73424	-0.684372	0.0048984		ENSMUSG00000035357	Pdzrn3	0.0793854	-0.704281	0.0254869
ENSMUSG00000027985	Lef1	0.10387	-0.835019	0.00491994		ENSMUSG00000027737	Slc7a11	0.181198	-0.612589	0.0257471
ENSMUSG00000021099	Six6	0.0133771	-1.36966	0.00500027		ENSMUSG00000041930	Fam222a	0.113204	-0.654294	0.0257471
ENSMUSG00000030785	Cox6a2	0.674759	-0.722147	0.00501888		ENSMUSG00000051041	Olfml1	0.0655019	-0.760206	0.0257471
ENSMUSG00000063320	1190007I07Rik	0.159739	-0.761522	0.00526713		ENSMUSG00000113902	Ndufb1-ps	4.08853	-0.506171	0.0259048
ENSMUSG00000075602	Ly6a	1.61549	0.704498	0.00526713		ENSMUSG00000034041	Lyl1	0.0142395	-1.17504	0.0260289
ENSMUSG00000040055	Gjb6	1.25903	0.695433	0.00555306		ENSMUSG00000047420	Fam180a	0.00569582	-1.60267	0.0260316
ENSMUSG00000091625	Lsm5	0.354494	-0.714128	0.00558664		ENSMUSG00000067288	Rps28	7.95029	-0.504467	0.0260316
ENSMUSG00000001025	S100a6	0.58348	-0.714137	0.00570808		ENSMUSG00000057068	Fam47e	0.00818774	-1.41712	0.0264675
ENSMUSG00000039634	Zfp189	0.079476	0.933421	0.00583717		ENSMUSG00000050721	Plekho2	0.0562462	-0.7672	0.0264675
ENSMUSG00000036915	Kirrel2	0.0637382	0.990271	0.00583717		ENSMUSG00000057722	Lepr	0.00355989	-1.89629	0.0265584
ENSMUSG00000048807	Slc35e4	0.412331	0.724263	0.00583717		ENSMUSG00000017756	Slc12a7	0.0160195	-1.14148	0.0272429
ENSMUSG00000085691	Gm14216	0	-3.98649	0.00587433		ENSMUSG00000050397	Foxl2	0.00391587	-1.89105	0.0273579
ENSMUSG00000074521	Gm14327	0.0192788	-1.13781	0.00602167		ENSMUSG00000098176	Ccdc166	0.145955	0.711288	0.0273579
ENSMUSG00000024176	Sox8	0.274625	0.778634	0.00618055		ENSMUSG00000025494	Sigirr	0.0128156	-1.20766	0.0276144
ENSMUSG00000014846	Tppp3	1.76972	0.737514	0.00631862		ENSMUSG00000048655	Ccdc169	0.00142395	-2.41712	0.0276515
ENSMUSG00000086939	Gm13530	0.00747546	-1.50783	0.00641152		ENSMUSG00000063975	Slco1a5	0.00142395	-2.41712	0.0276515
ENSMUSG00000097333	Zfp87	0.118034	-0.776541	0.00641152		ENSMUSG00000042379	Esm1	0.00142395	-2.41712	0.0276515
ENSMUSG00000064057	Scgb3a1	0.0200657	1.55349	0.00647896		ENSMUSG00000021194	Chga	2.05548	-0.60743	0.0276788
ENSMUSG00000043164	Tmem212	0.100722	1.66366	0.00687256		ENSMUSG00000090877	Hspa1b	0.0491264	-0.79003	0.0278502
ENSMUSG00000110500	Gm32568	0.00904925	3.10097	0.00704571		ENSMUSG00000024033	Rsph1	0.1367	-0.801862	0.0281052
ENSMUSG00000086003	B230206L02Rik	0.0554758	-0.888829	0.00709332		ENSMUSG00000035200	Chrnb4	0.0270551	-1.08893	0.0281553
ENSMUSG00000066170	E230001N04Rik	0.0184919	1.59847	0.00709332		ENSMUSG00000048349	Pou4f1	0.0469905	-0.92662	0.0284059
ENSMUSG00000048416	Mlf1	0.0708202	1.10897	0.00729424		ENSMUSG00000026565	Pou2f1	0.0836573	-0.69098	0.0286492
ENSMUSG00000034855	Cxcl10	0.00236067	-3.22095	0.00729424		ENSMUSG00000027360	Hdc	0.0355989	-1.03193	0.0287006
ENSMUSG00000071451	Psmg4	0.465053	-0.692199	0.00729424		ENSMUSG00000024521	Pmaip1	0.0658579	0.899648	0.0287006
ENSMUSG00000056501	Cebpb	0.488266	0.708768	0.00734501		ENSMUSG00000050199	Lgr4	0.149515	-0.610334	0.0291423
ENSMUSG00000025993	Slc40a1	0.0251805	-1.03653	0.00758571		ENSMUSG00000075703	Selenoi	0.154499	-0.606443	0.0292503
ENSMUSG00000046683	0610025J13Rik	0.00747546	2.83794	0.00758571		ENSMUSG00000037206	Islr	0.0398707	-0.918867	0.0292503
ENSMUSG00000020562	Efcab10	0.175083	-0.736561	0.00758571		ENSMUSG00000084843	B230312C02Rik	0.0430746	-0.820282	0.0292886
ENSMUSG00000035215	Lsm7	2.18874	-0.667181	0.00761137		ENSMUSG00000035686	Thrsp	0.499808	0.58254	0.0294764
ENSMUSG00000024535	Snx24	0.289969	0.730606	0.00763278		ENSMUSG00000021638	Ocln	0.0587381	-0.751737	0.0300991
ENSMUSG00000036596	Cpz	0.000786891	-2.77349	0.00785662		ENSMUSG00000061086	Myl4	0.259872	-0.633578	0.0302138
ENSMUSG00000085037	4933421O10Rik	0.0963941	-0.786233	0.0078624		ENSMUSG00000027111	Itga6	0.11178	-0.641472	0.0304183
ENSMUSG00000030494	Rhpn2	0.0763284	0.980385	0.00794214		ENSMUSG00000048807	Slc35e4	0.459225	0.577305	0.0304183
ENSMUSG00000033126	Ybey	0.0598037	-0.851091	0.00830501		ENSMUSG00000030494	Rhpn2	0.114272	0.757294	0.031103
ENSMUSG00000034271	Jdp2	0.321445	0.71894	0.00830501		ENSMUSG00000046402	Rbp1	0.357056	-0.588533	0.0311955
ENSMUSG00000001029	Icam2	0.029115	-0.992135	0.00836354		ENSMUSG00000038331	Satb2	0.109288	-0.647518	0.0312946
ENSMUSG00000026335	Pam	0.320265	-0.695975	0.00857358		ENSMUSG00000028655	Mfsd2a	0.468481	0.573782	0.0324228
ENSMUSG00000044734	Serpinb1a	0.218756	-0.764756	0.00860738		ENSMUSG00000025352	Gdf11	0.169095	-0.591974	0.0324228
ENSMUSG00000098332	2310009A05Rik	0.471348	-0.682637	0.00860782		ENSMUSG00000026875	Traf1	0.0110356	-1.25842	0.0324845
ENSMUSG00000052336	Cx3cr1	0.0708202	-0.829632	0.00860782		ENSMUSG00000004655	Aqp1	0.0213593	-1.09124	0.0324845
ENSMUSG00000026126	Ptpn18	0.0771153	-0.812249	0.00871736		ENSMUSG00000041431	Ccnb1	0.0135276	-1.27467	0.0328544
ENSMUSG00000024033	Rsph1	0.167214	0.96532	0.00888163		ENSMUSG00000047109	Cldn14	0.0459225	1.02029	0.0333972
ENSMUSG00000043773	1700048O20Rik	0.128263	0.810265	0.00889632		ENSMUSG00000031340	Gabre	0.031327	-0.895581	0.0333972
ENSMUSG00000096768	Gm47283	1.54191	0.663117	0.00893031		ENSMUSG00000039001	Rps21	24.6376	-0.489045	0.0339254
ENSMUSG00000054091	1810037I17Rik	2.00854	-0.659031	0.00895703		ENSMUSG00000038738	Shank1	0.852948	-0.510528	0.0339254
ENSMUSG00000086682	Gm16023	0.00393445	-1.79715	0.00933471		ENSMUSG00000038489	Polr2l	0.761459	-0.512753	0.0344775
ENSMUSG00000043832	Clec4a3	0.00550824	-1.60684	0.00933471		ENSMUSG00000030111	A2m	0.0697737	-0.725804	0.034632
ENSMUSG00000009079	Ewsr1	0.987548	-0.662632	0.00959201		ENSMUSG00000037868	Egr2	0.00391587	-1.77076	0.0346826
ENSMUSG00000037279	Ovol2	0.113312	0.892196	0.00964209		ENSMUSG00000014686	Ceacam16	0.000711977	-2.83216	0.0351509
ENSMUSG00000000567	Sox9	0.0924597	-0.787872	0.00968238		ENSMUSG00000046516	Cox17	2.88101	-0.494051	0.0353577
ENSMUSG00000091255	Speer4e	0	-3.80592	0.0099071		ENSMUSG00000047867	Gimap6	0.063366	0.896773	0.0354278
ENSMUSG00000063316	Rpl27	5.08882	-0.649424	0.0099071		ENSMUSG00000022861	Dgkg	0.0477025	0.996732	0.0355453
ENSMUSG00000009585	Apobec3	0.0354101	1.1825	0.010079		ENSMUSG00000027434	Nkx2-2	0.0676378	-0.762521	0.0363188
ENSMUSG00000009281	Rarres2	0.384396	0.805847	0.010122		ENSMUSG00000092384	Gm4189	0.0163755	-1.08492	0.0363188
ENSMUSG00000050621	Rps27rt	0.0720005	-0.805916	0.010122		ENSMUSG00000038765	Lmx1b	0.00106797	-2.63951	0.0363538
ENSMUSG00000040564	Apoc1	0.105443	-0.761254	0.0103923		ENSMUSG00000022656	Nectin3	0.114272	-0.62536	0.0377723
ENSMUSG00000050721	Plekho2	0.0476069	-0.875179	0.0104229		ENSMUSG00000026833	Olfm1	12.4799	-0.495835	0.0378974
ENSMUSG00000041870	Ankrd13a	0.50125	0.703011	0.010533		ENSMUSG00000059343	Aldoart1	0.00640779	-1.49112	0.0378974
ENSMUSG00000044145	1810024B03Rik	0.0409183	-0.899025	0.0108128		ENSMUSG00000086013	Gm15706	0.118544	0.718659	0.0378974
ENSMUSG00000055652	Klhl25	0.09364	0.852094	0.0108227		ENSMUSG00000057534	Elobl	0	-5.91962	0.0378974
ENSMUSG00000041930	Fam222a	0.0692464	-0.815124	0.0108695		ENSMUSG00000043091	Tuba1c	0.0274111	-0.921793	0.0378974
ENSMUSG00000022324	Matn2	0.308461	0.703503	0.0109437		ENSMUSG00000024513	Mbd2	0.292623	-0.54187	0.0378974
ENSMUSG00000020672	Sntg2	0.0499676	1.01351	0.0110119		ENSMUSG00000008090	Fgfrl1	0.0708417	-0.696094	0.0381222
ENSMUSG00000079657	Rab26	0.619283	0.676351	0.0112076		ENSMUSG00000098051	Gm27032	0.285859	0.599728	0.0382178
ENSMUSG00000092341	Malat1	2.29025	0.655533	0.0112076		ENSMUSG00000060981	Hist1h4h	0.0637219	-0.715342	0.0382178
ENSMUSG00000078234	Klhdc7a	0.04682	1.03059	0.0113974		ENSMUSG00000074207	Adh1	0.00355989	-1.83216	0.0383631
ENSMUSG00000097848	Gm807	0.0118034	2.05517	0.0114087		ENSMUSG00000046280	She	0.00783175	-1.39606	0.038501
ENSMUSG00000072674	Plac9b	0.00590168	-1.65391	0.0118862		ENSMUSG00000044921	Rassf9	0.00783175	-1.39606	0.038501
ENSMUSG00000110716	Gm39271	0.000786891	-2.70638	0.0121798		ENSMUSG00000049521	Cdc42ep1	0.19437	-0.588508	0.0385775
ENSMUSG00000023034	Nr4a1	0.15069	-0.723454	0.0124883		ENSMUSG00000030849	Fgfr2	0.332493	-0.552048	0.038592
ENSMUSG00000113722	Snhg10	0.0786891	-0.783249	0.0125836		ENSMUSG00000037490	Slc2a12	0.0989648	-0.644672	0.0386289
ENSMUSG00000033731	3300002A11Rik	0.0149509	2.38638	0.0126223		ENSMUSG00000054364	Rhob	5.27112	0.505002	0.0391674
ENSMUSG00000112117	Rmst	0.107411	0.815303	0.0126523		ENSMUSG00000019178	Styxl1	0.00106797	-2.5326	0.0395784
ENSMUSG00000025652	Tmem89	0.00354101	-1.8625	0.0127446		ENSMUSG00000093507	Gm20627	0.000355989	-3.15408	0.0398057
ENSMUSG00000009210	Prr29	0.0153444	1.96347	0.0127666		ENSMUSG00000025094	Slc18a2	0.0363108	1.09946	0.0410323
ENSMUSG00000074768	Bhmt	0.00590168	3.10097	0.013103		ENSMUSG00000021222	Dcaf4	0.25204	0.604063	0.041064
ENSMUSG00000051159	Cited1	0.30256	0.721023	0.0135226		ENSMUSG00000089889	0610040B10Rik	0.119968	0.710743	0.0412938
ENSMUSG00000096974	Gm26881	0.201051	-0.691816	0.0138871		ENSMUSG00000055235	Wdr86	0.0170874	-1.10009	0.0417475
ENSMUSG00000109556	Gm38843	0.0110165	-1.26986	0.014135		ENSMUSG00000026447	Pik3c2b	0.0384468	-0.818859	0.0420232
ENSMUSG00000032135	Mcam	0.0645251	-0.831911	0.0144277		ENSMUSG00000045613	Chrm2	0.0384468	-0.818859	0.0420232
ENSMUSG00000047109	Cldn14	0.0499676	1.05658	0.0144371		ENSMUSG00000034656	Cacna1a	0.523659	-0.514387	0.0420232
ENSMUSG00000091329	1700112D23Rik	0.0220329	-1.02033	0.0149175		ENSMUSG00000028139	Riiad1	0.180486	-0.57479	0.042286
ENSMUSG00000118038	Gm9895	0.0299019	1.36776	0.0152029		ENSMUSG00000040809	Chil3	0	-3.83216	0.042286
ENSMUSG00000001506	Col1a1	0.025574	-1.09304	0.015372		ENSMUSG00000029236	Nmu	0	-3.83216	0.042286
ENSMUSG00000064179	Tnnt1	1.15004	0.692118	0.0153977		ENSMUSG00000025511	Tspan4	0.42149	0.561532	0.0424601
ENSMUSG00000025163	Cd7	0.0133771	1.77083	0.0154262		ENSMUSG00000018581	Dnah11	0.0060518	-1.52021	0.0425499
ENSMUSG00000074001	Klhl40	0.0637382	0.910544	0.0156125		ENSMUSG00000091378	Gm4219	0.00640779	3.41577	0.0428549
ENSMUSG00000020182	Ddc	0.24551	0.730476	0.0157506		ENSMUSG00000027364	Usp50	0.0786735	-0.667096	0.0429633
ENSMUSG00000074637	Sox2	0.337183	-0.667919	0.0158221		ENSMUSG00000063594	Gng8	0.211101	-0.710594	0.0429997
ENSMUSG00000062931	Zfp938	0.266363	-0.668809	0.0161077		ENSMUSG00000030235	Slco1c1	0.30259	-0.533769	0.0439776
ENSMUSG00000029499	Pxmp2	0.206559	0.722041	0.0161516		ENSMUSG00000024985	Tcf7l2	1.44069	-0.51583	0.0439776
ENSMUSG00000046806	Cyren	0.104263	-0.735527	0.0162875		ENSMUSG00000022701	Ccdc191	0.0373788	-0.832156	0.0441016
ENSMUSG00000009927	Rps25	4.97669	-0.6227	0.0162875		ENSMUSG00000026227	2810459M11Rik	0.0434306	-0.784459	0.0442699
ENSMUSG00000114241	Gm30108	0.00590168	-1.54288	0.0163774		ENSMUSG00000039485	Tspyl4	2.0569	-0.481802	0.0446312
ENSMUSG00000045930	Clec14a	0.0153444	-1.13169	0.0167368		ENSMUSG00000047671	Tctex1d4	0.0220713	-1.00462	0.0447
ENSMUSG00000029255	Gnrhr	0	-3.70638	0.0168612		ENSMUSG00000018919	Tm4sf5	0.0509064	0.945452	0.0449421
ENSMUSG00000045854	Lyrm2	0.354101	-0.652548	0.0174964		ENSMUSG00000034634	Ly6d	0.0185114	1.57384	0.0450266
ENSMUSG00000081683	Fzd10	0.00747546	-1.40999	0.0176764		ENSMUSG00000041624	Gucy1a2	0.00783175	2.69141	0.0464344
ENSMUSG00000106951	5930430L01Rik	0.0121968	-1.20281	0.0180233		ENSMUSG00000015890	Amdhd1	0.00783175	2.69141	0.0464344
ENSMUSG00000010122	Slc47a1	0.0043279	-1.74033	0.0182037		ENSMUSG00000025225	Nfkb2	0.159839	-0.607089	0.0470764
ENSMUSG00000097360	9430065F17Rik	0.0133771	-1.16206	0.0184022		ENSMUSG00000045193	Cirbp	1.71978	0.503874	0.0471051
ENSMUSG00000031700	Gpt2	0.62125	0.644535	0.0184173		ENSMUSG00000020848	Doc2b	0.138124	-0.590473	0.0471051
ENSMUSG00000054428	Atpif1	9.06223	-0.615249	0.0184782		ENSMUSG00000073125	Xlr3b	0.06301	0.862218	0.0473728
ENSMUSG00000095620	Csta2	0.00708202	-1.43246	0.0185353		ENSMUSG00000029718	Pcolce	0.093981	-0.67105	0.0485528
ENSMUSG00000046500	Tafa4	0.0818367	0.865819	0.0189042		ENSMUSG00000027744	Stoml3	0.0128156	-1.17729	0.0493994
ENSMUSG00000084849	Gm16105	0.0086558	2.30261	0.0189042		ENSMUSG00000027386	Fbln7	0.0206473	-0.97188	0.0496
ENSMUSG00000014361	Mertk	0.121968	0.759694	0.0195378
ENSMUSG00000019738	Polr2i	1.1524	-0.621044	0.0195378
ENSMUSG00000025810	Nrp1	0.0373773	1.07123	0.0195378
ENSMUSG00000053907	Mat2a	1.6985	0.618223	0.0201823
ENSMUSG00000113186	A330076C08Rik	0.0417052	-0.851045	0.0203028
ENSMUSG00000004654	Ghrhr	0.000393445	-2.98649	0.0205521
ENSMUSG00000027333	Smox	0.79594	0.632757	0.0206883
ENSMUSG00000071653	1810009A15Rik	0.00983614	-1.28605	0.0211376
ENSMUSG00000027173	Depdc7	0.0133771	-1.19601	0.0213819
ENSMUSG00000029056	Pank4	0.0798694	-0.754077	0.0213819
ENSMUSG00000020327	Fgf22	0.0826236	0.822074	0.0213819
ENSMUSG00000033863	Klf9	1.27516	0.617711	0.0213819
ENSMUSG00000074794	Arrdc3	0.311609	0.693233	0.0214064
ENSMUSG00000089996	Tmsb15b2	0.319478	-0.642365	0.0223968
ENSMUSG00000020722	Cacng1	0.0114099	1.83794	0.0224233
ENSMUSG00000093483	AA465934	0.00747546	-1.38445	0.0226356
ENSMUSG00000109089	4833411C07Rik	0.0102296	2.04851	0.0226869
ENSMUSG00000035860	Cdhr3	0.0448528	0.992268	0.0231638
ENSMUSG00000025488	Cox8b	0.0558693	-1.05657	0.0233102
ENSMUSG00000031962	Cdh15	0.114099	0.754469	0.0239287
ENSMUSG00000089809	Rasgef1b	0.231346	-0.654003	0.0241802
ENSMUSG00000053198	Prx	0	-3.70638	0.024521
ENSMUSG00000117674	Gm31087	0.00747546	2.4229	0.0249771
ENSMUSG00000032680	6820408C15Rik	0.0401314	1.00612	0.0250279
ENSMUSG00000031827	Cotl1	0.81994	0.616042	0.0253223
ENSMUSG00000029394	Cdk2ap1	0.461118	0.633404	0.0257108
ENSMUSG00000033326	Kdm4a	0.20892	0.688652	0.0265492
ENSMUSG00000026032	Ndufb3	2.797	-0.597247	0.0267105
ENSMUSG00000003309	Ap1m2	0.00786891	-1.3396	0.0275868
ENSMUSG00000105703	Gm43305	0.057443	0.891256	0.0275868
ENSMUSG00000079018	Ly6c1	1.88106	0.607982	0.0278154
ENSMUSG00000003541	Ier3	0.32892	0.647667	0.0278154
ENSMUSG00000052310	Slc39a1	0.108984	-0.695964	0.02893
ENSMUSG00000006386	Tek	0.0389511	-0.855082	0.02893
ENSMUSG00000109080	Gm38944	0.0129837	-1.13349	0.02893
ENSMUSG00000021414	Fam217a	0.0121968	1.77905	0.0290311
ENSMUSG00000068079	Tcf15	0.0358035	1.03957	0.0296502
ENSMUSG00000062077	Trim54	0.0236067	-0.956973	0.0296502
ENSMUSG00000025496	Drd4	0.017705	1.45461	0.0296502
ENSMUSG00000089736	Tgfbr3l	0.0472135	-0.813052	0.029652
ENSMUSG00000040447	Spns2	0.376134	0.637028	0.0297121
ENSMUSG00000021913	Ogdhl	0.105837	-0.695654	0.0297121
ENSMUSG00000024076	Vit	0.0542955	0.953129	0.0297121
ENSMUSG00000006958	Chrd	0.160526	0.694783	0.0298482
ENSMUSG00000059854	Hydin	0.0129837	2.01851	0.0305424
ENSMUSG00000021215	Net1	0.214821	0.668895	0.0307741
ENSMUSG00000068263	Efcc1	0.0118034	1.73324	0.0310752
ENSMUSG00000051367	Six1	0.00196723	-2.0145	0.0313083
ENSMUSG00000025511	Tspan4	0.36315	0.630796	0.031313
ENSMUSG00000071202	Ccdc78	0.00983614	2.47949	0.031313
ENSMUSG00000015981	Stk32c	1.16302	0.600226	0.0317377
ENSMUSG00000059991	Nptx2	0.365511	-0.624778	0.0324738
ENSMUSG00000105881	4932422M17Rik	0.00393445	-1.64905	0.0328265
ENSMUSG00000027845	Dclre1b	0.0775088	0.835514	0.0328644
ENSMUSG00000006205	Htra1	2.6113	0.58775	0.0329409
ENSMUSG00000051989	Smim11	0.417052	-0.609368	0.0329409
ENSMUSG00000039646	Vasn	0.0928531	0.760899	0.0335781
ENSMUSG00000050074	Spink8	0.474495	0.696133	0.0335845
ENSMUSG00000038587	Akap12	0.217969	0.670424	0.0335845
ENSMUSG00000019947	Arid5b	0.268723	0.654641	0.0335845
ENSMUSG00000064141	Zfp69	0.00275412	-1.85322	0.0339611
ENSMUSG00000097511	Gm16677	0.00275412	-1.85322	0.0339611
ENSMUSG00000053161	Daw1	0.00904925	2.36401	0.0341726
ENSMUSG00000059498	Fcgr3	0.289969	0.654037	0.0341944
ENSMUSG00000034906	Ncaph	0.0216395	1.26447	0.034668
ENSMUSG00000095115	Itpripl2	0.0153444	-1.06895	0.0352816
ENSMUSG00000110427	4933406B17Rik	0.00275412	-1.85322	0.036247
ENSMUSG00000000031	H19	0.00118034	-2.29134	0.0365918
ENSMUSG00000045662	Henmt1	0.0173116	1.4229	0.0369026
ENSMUSG00000049517	Rps23	9.69489	-0.574783	0.0371715
ENSMUSG00000030708	Dnajb13	0.0121968	1.77905	0.0373976
ENSMUSG00000020155	Kcnmb1	0.0169182	1.47294	0.0373976
ENSMUSG00000044243	Bhlha9	0.0637382	0.834993	0.0373976
ENSMUSG00000026344	Lypd1	1.3086	0.619829	0.0384359
ENSMUSG00000037419	Endod1	2.00657	0.590593	0.0385289
ENSMUSG00000047205	Dusp18	0.155411	0.680483	0.0389859
ENSMUSG00000089812	Gm15867	0.00708202	-1.35154	0.0392446
ENSMUSG00000117437	Gm33727	0.0393445	-0.848144	0.039282
ENSMUSG00000049751	Rpl36al	4.53997	-0.572245	0.0395278
ENSMUSG00000035183	Slc24a5	0.142427	0.691911	0.0399045
ENSMUSG00000079484	Phyhd1	0.201051	0.666347	0.03994
ENSMUSG00000087178	A230056P14Rik	0.0330494	-0.847186	0.03994
ENSMUSG00000038135	Crygn	0.0318691	1.2886	0.0402828
ENSMUSG00000030888	Rrp8	0.139673	0.687965	0.040368
ENSMUSG00000096753	Fam181a	0.0192788	-0.98309	0.0407971
ENSMUSG00000110462	Gm35572	0.0121968	1.64154	0.0410312
ENSMUSG00000005413	Hmox1	0.0621644	0.828895	0.041259
ENSMUSG00000085260	Med9os	0.0318691	-0.854356	0.0417773
ENSMUSG00000047617	Paxx	1.96526	0.571349	0.0419909
ENSMUSG00000044197	Gpr146	0.219936	0.641543	0.0419909
ENSMUSG00000035673	Sbno2	0.101115	0.790274	0.0419909
ENSMUSG00000098087	Gm17750	0.123935	-0.666707	0.0419909
ENSMUSG00000067071	Hes6	0.283674	0.625286	0.0420022
ENSMUSG00000030747	Dgat2	0.987155	0.587897	0.0425197
ENSMUSG00000021091	Serpina3n	0.236067	0.642198	0.0429635
ENSMUSG00000020027	Socs2	0.159345	0.668279	0.0429829
ENSMUSG00000034923	Ly6g6f	0.0247871	-0.965114	0.0429855
ENSMUSG00000036114	Rpp25l	0.575611	0.590151	0.0442271
ENSMUSG00000056973	Ces1d	0.00314756	-1.77349	0.0442271
ENSMUSG00000113707	Gm10457	0.00196723	-1.95792	0.0442596
ENSMUSG00000095562	Gm21887	0.086558	0.749326	0.044685
ENSMUSG00000092593	Gm20492	0.00354101	-1.66456	0.0450628
ENSMUSG00000117069	Gm49894	0.000786891	-2.48399	0.0450628
ENSMUSG00000086771	1700080G11Rik	0.0086558	2.03957	0.0452138
ENSMUSG00000110332	Gm19935	0.165641	0.794168	0.0452138
ENSMUSG00000046242	Nme9	0.0232133	1.54843	0.0452138
ENSMUSG00000026874	Hc	0.00983614	1.80141	0.0457833
ENSMUSG00000031765	Mt1	18.6851	-0.562265	0.0462144
ENSMUSG00000109006	B230209E15Rik	0.0845908	0.747338	0.0465687
ENSMUSG00000025006	Sorbs1	0.0779022	0.771815	0.047061
ENSMUSG00000040710	St8sia4	0.0515414	-0.749449	0.0471247
ENSMUSG00000044156	Hepacam2	0.00236067	-1.89903	0.0471247
ENSMUSG00000015575	Atp6v0e	1.46204	0.56858	0.0475123
ENSMUSG00000114780	AI197445	0	-3.48399	0.0477707
ENSMUSG00000116097	Gm36738	0.00550824	-1.4184	0.0478942
ENSMUSG00000044786	Zfp36	0.0601972	0.859967	0.0485779
ENSMUSG00000087466	A330041J22Rik	0.0767219	-0.693706	0.0489428
ENSMUSG00000056043	Rgs9bp	0.00590168	2.51601	0.0493352

## Sheet: Bulk ZT14
Table S2B. DEGs at ZT14 in female and male full brains (bulk). The average number of counts per spot in the RHY condition, the log2 fold change in gene expression (RHY relative to saline), and the adjusted p-value (FDR) are shown.
ZT14 FEMALES - Bulk						ZT14 MALES - Bulk
FeatureID	FeatureName	ZT14RF count average	ZT14RF Log2FoldChange	ZT14RF FDR		FeatureID	FeatureName	ZT14RM count average	ZT14RM Log2FoldChange	ZT14RM FDR
ENSMUSG00000026822	Lcn2	0.55326	7.4663	2.3751e-46		ENSMUSG00000035383	Pmch	1.99871	-2.35317	2.35485e-28
ENSMUSG00000048572	Tmem252	0.267647	4.5717	3.05839e-45		ENSMUSG00000098178	Gm42418	4.12971	-1.22767	4.22846e-27
ENSMUSG00000019970	Sgk1	3.1982	2.08445	1.75882e-21		ENSMUSG00000030711	Sult1a1	0.22955	1.37187	8.90599e-22
ENSMUSG00000095366	Gm21860	0.031531	6.67084	2.99987e-20		ENSMUSG00000028656	Cap1	0.169504	-1.22252	8.32202e-20
ENSMUSG00000023067	Cdkn1a	0.437402	2.18269	3.5189e-20		ENSMUSG00000071753	Cdr1os	0.156369	-1.11641	9.7768e-16
ENSMUSG00000020713	Gh	0.0054996	-5.42853	1.95465e-17		ENSMUSG00000090137	Uba52	1.98558	0.882789	9.68068e-15
ENSMUSG00000021342	Prl	0.0054996	-5.62386	1.95465e-17		ENSMUSG00000020922	Lsm12	0.0315866	-1.5332	3.1847e-14
ENSMUSG00000037727	Avp	0.0494964	-6.887	4.31384e-15		ENSMUSG00000095041	AC149090.1	0.823441	0.923804	7.65731e-14
ENSMUSG00000002910	Arrdc2	0.477732	1.69704	1.60202e-12		ENSMUSG00000117465	Gm49980	0.106957	1.31206	4.90829e-13
ENSMUSG00000027301	Oxt	0.00329976	-9.86367	8.54863e-12		ENSMUSG00000027875	Hmgcs2	0.0531656	1.75998	8.52135e-13
ENSMUSG00000017697	Ada	0.0945931	2.2447	9.0161e-12		ENSMUSG00000092274	Neat1	0.236743	1.12682	8.52135e-13
ENSMUSG00000021025	Nfkbia	0.762611	1.47617	1.17651e-10		ENSMUSG00000037095	Lrg1	0.0400305	2.20135	2.58136e-12
ENSMUSG00000050370	Ch25h	0.0428969	3.30318	1.32257e-10		ENSMUSG00000002910	Arrdc2	0.116026	1.23103	2.69212e-12
ENSMUSG00000048489	Depp1	0.0535295	2.67268	2.61866e-10		ENSMUSG00000064356	mt-Atp8	0.61891	-0.848698	4.09293e-12
ENSMUSG00000020108	Ddit4	0.749412	1.43951	4.45124e-10		ENSMUSG00000019970	Sgk1	0.764646	0.870413	7.05283e-12
ENSMUSG00000034936	Arl4d	0.470766	1.47064	1.70947e-09		ENSMUSG00000015090	Ptgds	15.697	0.809235	3.03677e-11
ENSMUSG00000002289	Angptl4	0.104126	1.68227	2.3496e-08		ENSMUSG00000001827	Folr1	0.110397	1.18524	4.01792e-11
ENSMUSG00000030711	Sult1a1	0.414303	1.34061	2.63538e-08		ENSMUSG00000022949	Clic6	0.161373	1.05034	4.44441e-11
ENSMUSG00000066363	Serpina3f	0.0245649	5.31536	2.72284e-08		ENSMUSG00000018339	Gpx3	0.217353	-0.892848	5.89498e-11
ENSMUSG00000037095	Lrg1	0.0861604	2.1798	1.07656e-07		ENSMUSG00000027570	Col9a3	0.13698	1.07581	1.43951e-10
ENSMUSG00000056054	S100a8	0.0392305	5.39782	2.56181e-07		ENSMUSG00000026822	Lcn2	0.0325248	3.52586	2.0377e-10
ENSMUSG00000071637	Cebpd	0.576725	1.25379	3.27299e-07		ENSMUSG00000090101	Snhg9	0.0906942	1.2623	2.39549e-10
ENSMUSG00000041481	Serpina3g	0.0260314	3.39782	6.98299e-07		ENSMUSG00000031765	Mt1	12.0054	0.719345	3.3024e-10
ENSMUSG00000034579	Pla2g3	0.0667285	1.6992	1.16082e-06		ENSMUSG00000042524	Sun2	0.110397	1.12791	3.41145e-10
ENSMUSG00000029380	Cxcl1	0.0150322	4.62021	1.66657e-06		ENSMUSG00000048583	Igf2	0.162311	0.979828	9.61704e-10
ENSMUSG00000002831	Plin4	0.189186	1.35317	1.98523e-06		ENSMUSG00000024176	Sox8	0.0484745	-1.14506	1.15979e-09
ENSMUSG00000031765	Mt1	57.2175	1.08143	3.30897e-06		ENSMUSG00000032246	Calml4	0.133852	1.02806	1.21155e-09
ENSMUSG00000048001	Hes5	0.32301	-1.15238	3.9046e-06		ENSMUSG00000115625	2900040C04Rik	0.110709	1.08891	1.35036e-09
ENSMUSG00000090137	Uba52	8.57278	1.06721	4.58418e-06		ENSMUSG00000062591	Tubb4a	1.21405	-0.743815	1.79123e-09
ENSMUSG00000103034	Gm8797	0.111092	-1.18951	1.29675e-05		ENSMUSG00000020681	Ace	0.171068	0.948303	1.90505e-09
ENSMUSG00000043102	Qrfp	0	-6.48635	3.31648e-05		ENSMUSG00000021268	Meg3	3.17148	0.70441	2.07384e-09
ENSMUSG00000033585	Ndn	2.10671	-1.0273	4.19956e-05		ENSMUSG00000029843	Slc13a4	0.0706789	1.26178	3.05532e-09
ENSMUSG00000034317	Trim59	0.0758945	-1.23908	4.26826e-05		ENSMUSG00000050063	Klk6	0.033463	-1.28381	4.57522e-09
ENSMUSG00000029394	Cdk2ap1	0.201652	-1.07134	4.93272e-05		ENSMUSG00000068240	Gm11808	0.290534	0.824314	4.70221e-09
ENSMUSG00000064220	Hist2h2aa1	0.13199	1.20805	5.41386e-05		ENSMUSG00000011884	Gltp	0.134165	-0.87803	4.70221e-09
ENSMUSG00000090247	Bloc1s1	0.87297	1.0081	5.41386e-05		ENSMUSG00000021647	Cartpt	0.440961	-1.18815	4.85206e-09
ENSMUSG00000035383	Pmch	22.1359	1.66321	5.56116e-05		ENSMUSG00000079484	Phyhd1	0.124157	1.04539	5.37025e-09
ENSMUSG00000039634	Zfp189	0.0865271	1.29646	5.97694e-05		ENSMUSG00000030048	Gkn3	0.0106331	-1.76806	5.37025e-09
ENSMUSG00000060143	Gm10076	19.8902	0.964531	7.51305e-05		ENSMUSG00000048572	Tmem252	0.0234554	2.75998	5.37025e-09
ENSMUSG00000025591	Tma16	0.290012	1.07589	0.000122527		ENSMUSG00000006522	Itih3	0.348704	0.790681	7.62815e-09
ENSMUSG00000031762	Mt2	4.71646	0.95202	0.000143684		ENSMUSG00000022194	Pabpn1	0.132288	-0.868555	8.23329e-09
ENSMUSG00000027173	Depdc7	0.0120991	-1.72904	0.00025382		ENSMUSG00000004655	Aqp1	0.034714	1.70469	1.28307e-08
ENSMUSG00000050105	Grrp1	0.134924	1.13332	0.000349249		ENSMUSG00000025225	Nfkb2	0.120717	1.14245	1.709e-08
ENSMUSG00000095845	Gm5741	0.14299	2.90818	0.000358858		ENSMUSG00000021913	Ogdhl	0.136041	1.05141	1.9524e-08
ENSMUSG00000079484	Phyhd1	0.273147	1.02273	0.000385329		ENSMUSG00000025488	Cox8b	0.056293	1.28397	4.76328e-08
ENSMUSG00000062960	Kdr	0.0168654	-1.47491	0.000385329		ENSMUSG00000115783	Bc1	0.41	0.714783	5.21375e-08
ENSMUSG00000074170	Plekhf1	0.188453	1.09677	0.000403887		ENSMUSG00000020660	Pomc	0.0866286	-1.17797	5.21375e-08
ENSMUSG00000024778	Fas	0.0689283	1.3144	0.000411708		ENSMUSG00000090247	Bloc1s1	0.219543	0.817145	5.34821e-08
ENSMUSG00000044258	Ctla2a	0.328876	0.996806	0.000702791		ENSMUSG00000062456	Rpl9-ps6	0.055042	1.27922	7.27189e-08
ENSMUSG00000027875	Hmgcs2	0.0854271	1.19137	0.000713274		ENSMUSG00000030108	Slc6a13	0.068177	1.1679	2.29048e-07
ENSMUSG00000060377	Rpl36a-ps1	0.0201652	-1.33979	0.00079943		ENSMUSG00000075514	Gm13375	0.0056293	-2.02138	2.5302e-07
ENSMUSG00000115783	Bc1	0.403671	-0.916496	0.000832887		ENSMUSG00000046516	Cox17	1.19372	0.638749	2.5302e-07
ENSMUSG00000037279	Ovol2	0.211551	0.980755	0.00103897		ENSMUSG00000020954	Strn3	0.0187643	-1.35811	2.59061e-07
ENSMUSG00000027525	Phactr3	1.96042	0.877121	0.00117086		ENSMUSG00000035202	Lars2	0.607338	-0.671098	2.74678e-07
ENSMUSG00000041378	Cldn5	0.239416	-0.932687	0.00127374		ENSMUSG00000043164	Tmem212	0.0672388	1.12739	2.74908e-07
ENSMUSG00000006154	Eps8l1	0.0175987	-1.36685	0.00127493		ENSMUSG00000043091	Tuba1c	0.0293974	1.68959	3.12461e-07
ENSMUSG00000037169	Mycn	0.0293312	-1.17372	0.00230904		ENSMUSG00000022763	Aifm3	0.342449	0.700188	4.78133e-07
ENSMUSG00000051851	Rtl8c	0.0758945	1.10815	0.0025245		ENSMUSG00000025739	Gng13	1.39231	0.621384	4.78133e-07
ENSMUSG00000034634	Ly6d	0.0256648	1.62275	0.00266195		ENSMUSG00000058488	Kl	0.102266	0.944789	4.82413e-07
ENSMUSG00000074896	Ifit3	0.0524295	-1.07791	0.00340721		ENSMUSG00000064057	Scgb3a1	0.0112586	3.13654	8.36427e-07
ENSMUSG00000028967	Errfi1	0.383506	0.874077	0.00393642		ENSMUSG00000039218	Srrm2	0.395927	0.677143	8.99303e-07
ENSMUSG00000022651	Retnlg	0.0073328	4.62021	0.00397088		ENSMUSG00000021750	Fam107a	1.03391	0.6264	1.02581e-06
ENSMUSG00000025509	Pnpla2	0.55436	0.84711	0.00412533		ENSMUSG00000036504	Phpt1	0.219855	0.745069	1.1906e-06
ENSMUSG00000066170	E230001N04Rik	0.0139323	2.19137	0.00437436		ENSMUSG00000030088	Aldh1l1	0.324935	0.736756	1.33083e-06
ENSMUSG00000069806	Cacng7	0.107426	-0.914509	0.00445269		ENSMUSG00000073616	Cops9	3.41041	0.577678	2.05911e-06
ENSMUSG00000071497	Nutf2-ps1	0.00329976	-2.06489	0.00445269		ENSMUSG00000063594	Gng8	0.111648	0.876924	2.15525e-06
ENSMUSG00000042622	Maff	0.027498	1.52162	0.00507851		ENSMUSG00000061086	Myl4	0.247689	0.710684	2.50986e-06
ENSMUSG00000056071	S100a9	0.0403304	2.77438	0.00531419		ENSMUSG00000021290	Atp5mpl	3.3144	0.573787	2.66964e-06
ENSMUSG00000039883	Lrrc17	0.0659952	-0.958761	0.00587864		ENSMUSG00000061436	Hipk2	0.00875668	-1.6412	2.72464e-06
ENSMUSG00000038489	Polr2l	2.03522	0.790169	0.00587864		ENSMUSG00000031760	Mt3	12.7344	0.565756	2.76693e-06
ENSMUSG00000021903	Galnt15	0.0373973	1.35981	0.0071582		ENSMUSG00000044349	Snhg11	2.27861	0.583686	3.1732e-06
ENSMUSG00000053175	Bcl3	0.0227317	1.56132	0.00736037		ENSMUSG00000055235	Wdr86	0.0290847	1.54308	3.46799e-06
ENSMUSG00000033006	Sox10	0.242716	-0.878011	0.00737621		ENSMUSG00000031425	Plp1	5.60553	-0.60723	3.84772e-06
ENSMUSG00000027845	Dclre1b	0.096793	1.02035	0.00763533		ENSMUSG00000027245	Hypk	0.400305	0.653952	4.07452e-06
ENSMUSG00000055172	C1ra	0.0216318	1.61122	0.00776518		ENSMUSG00000076498	Trbc2	0.164813	0.762028	4.10072e-06
ENSMUSG00000045664	Cdc42ep2	0.184053	-0.867813	0.00873732		ENSMUSG00000008682	Rpl10	2.47345	-0.576379	4.55077e-06
ENSMUSG00000044734	Serpinb1a	0.189553	-0.883292	0.0099088		ENSMUSG00000030677	Kif22	0.0856904	0.928837	4.63103e-06
ENSMUSG00000074521	Gm14327	0.0502297	1.12696	0.0105128		ENSMUSG00000074754	Smim26	0.284279	0.676436	4.73898e-06
ENSMUSG00000005892	Trh	0.105226	-1.22423	0.0106696		ENSMUSG00000089661	Mia	0.104767	0.859973	5.28161e-06
ENSMUSG00000045471	Hcrt	2.72487	-1.27398	0.0106696		ENSMUSG00000048756	Foxo3	0.195774	0.724886	5.44325e-06
ENSMUSG00000021453	Gadd45g	0.639787	0.785843	0.0106696		ENSMUSG00000014313	Cox6c	9.78372	0.55122	5.44325e-06
ENSMUSG00000021250	Fos	0.0403304	-1.00006	0.0113851		ENSMUSG00000097767	Miat	0.299604	0.66422	5.69631e-06
ENSMUSG00000113902	Ndufb1-ps	12.1915	0.740739	0.0129641		ENSMUSG00000026830	Ermn	0.208909	-0.680461	5.79327e-06
ENSMUSG00000020469	Myl7	0.00146656	-2.73558	0.0132188		ENSMUSG00000038570	Saxo2	0.0875668	0.911766	6.21466e-06
ENSMUSG00000024066	Xdh	0.0931266	0.964859	0.0135757		ENSMUSG00000020713	Gh	0.0856904	1.59297	6.24537e-06
ENSMUSG00000044792	Isca1	0.837406	0.755605	0.0147634		ENSMUSG00000028998	Tomm7	1.16526	0.570911	8.21102e-06
ENSMUSG00000004328	Hif3a	0.0553627	1.10078	0.0151715		ENSMUSG00000029697	Fezf1	0.0125095	-1.40652	8.36044e-06
ENSMUSG00000030413	Pglyrp1	0.580391	0.7791	0.0151715		ENSMUSG00000086841	2410006H16Rik	0.729932	0.584262	8.86285e-06
ENSMUSG00000098234	Snhg6	0.454634	0.770472	0.0151897		ENSMUSG00000032579	Hemk1	0.160122	0.810961	1.24127e-05
ENSMUSG00000032854	Ugt8a	0.312377	-0.826867	0.0151897		ENSMUSG00000118506	1700094D03Rik	0.0794356	0.913946	1.27317e-05
ENSMUSG00000105703	Gm43305	0.0615955	-0.906502	0.0151897		ENSMUSG00000021133	Susd6	0.0828757	0.901996	1.32626e-05
ENSMUSG00000031255	Sytl4	0.0054996	-1.679	0.0152212		ENSMUSG00000073424	Cyp4f15	0.0978872	0.846668	1.32626e-05
ENSMUSG00000049649	Gpr3	0.0117325	-1.32762	0.0157709		ENSMUSG00000019230	Lhx9	0.0672388	0.963156	1.77824e-05
ENSMUSG00000025652	Tmem89	0.0135657	1.89086	0.0157972		ENSMUSG00000070306	Ccdc153	0.0866286	1.05356	1.79897e-05
ENSMUSG00000020473	Aebp1	0.0670951	-1.02333	0.016177		ENSMUSG00000044258	Ctla2a	0.115088	0.815525	2.01407e-05
ENSMUSG00000085896	5330429C05Rik	0.0117325	2.10236	0.0163715		ENSMUSG00000003469	Phyhip	0.491625	0.599971	2.42144e-05
ENSMUSG00000097383	1500026H17Rik	0.266914	0.792225	0.0167008		ENSMUSG00000091705	H2-Q2	0.0156369	-1.25847	2.42144e-05
ENSMUSG00000033213	AA467197	0.0304311	1.26266	0.018751		ENSMUSG00000016024	Lbp	0.0553547	1.022	2.78065e-05
ENSMUSG00000078193	Gm2000	0.126857	-0.815114	0.0196555		ENSMUSG00000022425	Enpp2	2.5557	0.639105	2.84733e-05
ENSMUSG00000090698	Apold1	0.0447301	1.12601	0.0207462		ENSMUSG00000030905	Crym	0.530092	0.597016	3.478e-05
ENSMUSG00000086765	Gm11827	0.0128324	1.93839	0.0217019		ENSMUSG00000095366	Gm21860	0.0222044	1.59451	3.57624e-05
ENSMUSG00000024534	Sncaip	0.0135657	-1.23842	0.0238172		ENSMUSG00000059361	Nrsn2	0.654562	-0.562468	3.76873e-05
ENSMUSG00000070369	Itgad	0.0861604	0.970985	0.0240857		ENSMUSG00000115008	4933429O19Rik	0.00875668	3.0481	3.77952e-05
ENSMUSG00000049521	Cdc42ep1	0.13199	-0.821216	0.0240857		ENSMUSG00000056054	S100a8	0.0140732	2.86569	4.18574e-05
ENSMUSG00000059325	Hopx	0.217051	-0.776964	0.0263934		ENSMUSG00000003526	Prodh	0.214226	0.651026	4.80423e-05
ENSMUSG00000028128	F3	0.388272	0.75418	0.0269721		ENSMUSG00000061751	Kalrn	0.800298	0.552047	5.69023e-05
ENSMUSG00000030048	Gkn3	0.0469299	-0.994499	0.0270984		ENSMUSG00000025006	Sorbs1	0.0159497	-1.22214	5.85989e-05
ENSMUSG00000036362	P2ry13	0.0395971	-0.946436	0.0271668		ENSMUSG00000035048	Anapc13	0.755577	0.564937	6.315e-05
ENSMUSG00000024835	Coro1b	0.150322	0.807601	0.0321447		ENSMUSG00000030541	Idh2	0.335569	0.582237	6.97845e-05
ENSMUSG00000019577	Pdk4	0.0230983	1.52745	0.0332383		ENSMUSG00000021957	Tkt	0.27521	0.643996	8.17182e-05
ENSMUSG00000078879	Zfp973	0.0216318	1.3799	0.0351217		ENSMUSG00000040147	Maob	0.160122	0.681974	8.17182e-05
ENSMUSG00000038067	Csf3	0.00879936	4.87175	0.0367053		ENSMUSG00000013523	Bcas1	0.352144	-0.570057	8.67591e-05
ENSMUSG00000028927	Padi2	0.0938599	-0.83526	0.0392908		ENSMUSG00000032060	Cryab	1.34134	-0.53428	8.74608e-05
ENSMUSG00000017754	Pltp	0.41687	-0.743296	0.0402454		ENSMUSG00000032595	Cdhr4	0.0268955	1.37003	8.85379e-05
ENSMUSG00000046470	Sox18	0.0054996	-1.57946	0.0406624		ENSMUSG00000044734	Serpinb1a	0.0669261	-0.764897	8.85379e-05
ENSMUSG00000024650	Slc22a6	0.0197986	-1.30363	0.0409509		ENSMUSG00000032766	Gng11	0.217353	-0.648634	9.55167e-05
ENSMUSG00000018604	Tbx3	0.0073328	-1.42418	0.0476084		ENSMUSG00000079523	Tmsb10	7.10167	0.496254	9.82204e-05
						ENSMUSG00000022860	Chodl	0.00875668	-1.47546	9.91667e-05
						ENSMUSG00000032115	Hyou1	0.0428452	-0.863242	0.000104961
						ENSMUSG00000017778	Cox7c	5.76784	0.500519	0.000104961
						ENSMUSG00000038489	Polr2l	0.414066	0.566413	0.000107476
						ENSMUSG00000019874	Fabp7	0.122281	-0.657876	0.000108519
						ENSMUSG00000026641	Usf1	0.0547293	-0.800009	0.000111291
						ENSMUSG00000098234	Snhg6	0.0606713	0.919707	0.0001124
						ENSMUSG00000054667	Irs4	0.0165751	-1.16769	0.00011502
						ENSMUSG00000096768	Gm47283	0.315241	0.594427	0.000116302
						ENSMUSG00000097162	2310010J17Rik	0.0625477	0.905713	0.000120053
						ENSMUSG00000070780	Rbm47	0.0140732	1.94815	0.000120617
						ENSMUSG00000029499	Pxmp2	0.0985127	0.765982	0.000130584
						ENSMUSG00000093674	Rpl41	11.2317	0.484437	0.000135837
						ENSMUSG00000052188	Gm14964	0.0541038	0.954993	0.000136405
						ENSMUSG00000030600	Lrfn1	0.0697407	-0.738587	0.000151592
						ENSMUSG00000023084	Lrrc71	0.00719299	3.09701	0.000173905
						ENSMUSG00000048108	Tmem72	0.0297102	1.23903	0.000173905
						ENSMUSG00000035545	Leng8	0.120404	0.707902	0.000173905
						ENSMUSG00000104960	Snhg8	0.460039	0.541756	0.000182657
						ENSMUSG00000031239	Itm2a	0.246751	-0.567874	0.000210328
						ENSMUSG00000027562	Car2	0.91351	-0.510729	0.000213504
						ENSMUSG00000052861	Dnah6	0.0209535	1.47023	0.000243966
						ENSMUSG00000052397	Ezr	0.242685	0.588299	0.000243966
						ENSMUSG00000037490	Slc2a12	0.0684898	0.842198	0.000260933
						ENSMUSG00000002625	Akap8l	0.450031	0.550632	0.000261055
						ENSMUSG00000020018	Snrpf	0.288971	0.567697	0.00026617
						ENSMUSG00000063714	Sp3os	0.122906	0.687018	0.000267226
						ENSMUSG00000025597	Klhl4	0.0381541	-0.853775	0.000270806
						ENSMUSG00000026575	Nme7	0.577628	0.641845	0.000283073
						ENSMUSG00000044988	Ucn3	0.00844394	-1.69182	0.000283073
						ENSMUSG00000057103	Nat8f1	0.168879	0.62575	0.000344376
						ENSMUSG00000034209	Rasl10a	0.241434	-0.554513	0.000354247
						ENSMUSG00000027199	Gatm	0.401244	-0.544145	0.000357013
						ENSMUSG00000030329	Pianp	0.293036	-0.552616	0.000375308
						ENSMUSG00000105361	AY036118	0.0218917	-1.22695	0.000375891
						ENSMUSG00000040420	Cdh18	0.00312739	-1.95926	0.000410016
						ENSMUSG00000015806	Qdpr	1.5074	-0.489745	0.000418312
						ENSMUSG00000036833	Pnpla7	0.0591076	0.862736	0.000424732
						ENSMUSG00000018217	Pmp22	0.103516	-0.659806	0.000424732
						ENSMUSG00000056553	Ptprn2	0.013135	-1.20124	0.000424732
						ENSMUSG00000026051	Ecrg4	0.24206	0.715639	0.000458861
						ENSMUSG00000020163	Uqcr11	4.92219	0.458783	0.000472897
						ENSMUSG00000110710	C78859	0.0487872	0.936305	0.000478578
						ENSMUSG00000042541	Sem1	0.747133	0.493457	0.000484587
						ENSMUSG00000034059	Ypel4	0.222044	0.599893	0.00048802
						ENSMUSG00000033208	S100b	0.80624	-0.485431	0.000488474
						ENSMUSG00000022122	Ednrb	0.102266	-0.811637	0.00049888
						ENSMUSG00000030000	Add2	0.301793	0.552947	0.000532345
						ENSMUSG00000038861	Pi4kb	0.0309611	-0.883013	0.000551735
						ENSMUSG00000033731	3300002A11Rik	0.0175134	1.53758	0.000578644
						ENSMUSG00000058740	Kcnt1	0.237994	0.562135	0.000592219
						ENSMUSG00000021848	Otx2	0.0350267	1.06544	0.000608137
						ENSMUSG00000037086	Prr32	0.0222044	1.36005	0.000608137
						ENSMUSG00000038685	Rtel1	0.0437834	0.9651	0.000608812
						ENSMUSG00000073702	Rpl31	3.75537	0.453545	0.000646113
						ENSMUSG00000068196	Col8a1	0.0256446	1.24323	0.000646113
						ENSMUSG00000061808	Ttr	37.4035	0.866886	0.000646113
						ENSMUSG00000020889	Nr1d1	0.139481	-0.587702	0.000646546
						ENSMUSG00000038690	Atp5j2	4.89373	0.449977	0.000658401
						ENSMUSG00000019146	Cacng2	0.055042	-0.734591	0.000658401
						ENSMUSG00000073982	Rhog	0.167628	-0.580304	0.00066331
						ENSMUSG00000052353	Cemip	0.0369032	1.03183	0.000680675
						ENSMUSG00000038068	Rnf144b	0.0744318	0.76906	0.000684822
						ENSMUSG00000064220	Hist2h2aa1	0.0325248	1.09701	0.000732423
						ENSMUSG00000025350	Rdh5	0.0913197	0.712453	0.000732423
						ENSMUSG00000022982	Sod1	1.6081	0.461878	0.000732423
						ENSMUSG00000041841	Rpl37	11.3352	0.442088	0.000816002
						ENSMUSG00000030315	Vgll4	0.00500382	-1.62931	0.000842971
						ENSMUSG00000019890	Nts	0.12103	-0.597122	0.000879735
						ENSMUSG00000087075	Lbhd2	0.0738063	-0.665297	0.000880836
						ENSMUSG00000022805	Maats1	0.0187643	1.44279	0.000917948
						ENSMUSG00000025199	Chuk	0.0703662	0.769986	0.000938979
						ENSMUSG00000072473	1700024G13Rik	0.0193898	1.40187	0.000959897
						ENSMUSG00000062328	Rpl17	5.35971	-0.44671	0.0010061
						ENSMUSG00000028139	Riiad1	0.105393	0.665001	0.00100919
						ENSMUSG00000035370	Gm49322	0.0056293	3.17501	0.00109881
						ENSMUSG00000034227	Foxj1	0.0541038	0.846468	0.00111393
						ENSMUSG00000004567	Mcoln1	0.160748	0.589741	0.00114179
						ENSMUSG00000046711	Hmga1	0.104142	-0.600101	0.00126686
						ENSMUSG00000016427	Ndufa1	1.03235	0.455499	0.00127095
						ENSMUSG00000025241	Fyco1	0.104142	0.662134	0.00127376
						ENSMUSG00000006360	Crip1	0.180137	0.570735	0.0012782
						ENSMUSG00000064345	mt-Nd2	23.6731	-0.438661	0.00128367
						ENSMUSG00000022843	Clcn2	0.0944471	0.678408	0.00128925
						ENSMUSG00000044709	Gemin7	0.253944	-0.510837	0.00135243
						ENSMUSG00000032295	Man2c1	0.168566	0.574844	0.00136819
						ENSMUSG00000024810	Il33	0.240809	-0.512993	0.00139849
						ENSMUSG00000045027	Prss22	0.00281465	-1.92091	0.00141178
						ENSMUSG00000020634	Ubxn2a	0.0528528	-0.707916	0.00144608
						ENSMUSG00000034796	Cpne7	0.323997	0.510659	0.00144947
						ENSMUSG00000028957	Per3	0.118215	0.626892	0.00152917
						ENSMUSG00000045318	Adra2c	0.0547293	-0.700944	0.0015996
						ENSMUSG00000032554	Trf	1.09677	-0.462015	0.0015996
						ENSMUSG00000029516	Cit	0.271144	0.537199	0.00180522
						ENSMUSG00000048794	Cfap100	0.0312739	1.04098	0.00186374
						ENSMUSG00000078974	Sec61g	1.82076	0.439809	0.00186374
						ENSMUSG00000041736	Tspo	0.0910069	0.673968	0.00186374
						ENSMUSG00000024033	Rsph1	0.0850649	0.685943	0.00186374
						ENSMUSG00000017723	Wfdc2	0.0394051	0.930878	0.00188746
						ENSMUSG00000060671	Atp8b2	0.0268955	1.1221	0.00202393
						ENSMUSG00000026579	F5	0.0422197	0.899072	0.00205906
						ENSMUSG00000023089	Ndufa5	3.32942	0.421839	0.00220761
						ENSMUSG00000064354	mt-Co2	41.3922	-0.424374	0.00222679
						ENSMUSG00000032399	Rpl4	5.69247	0.441445	0.00223397
						ENSMUSG00000040506	Ambra1	0.149176	0.573712	0.0022999
						ENSMUSG00000029817	Tra2a	0.246751	0.608328	0.00236211
						ENSMUSG00000086370	Ftx	0.0400305	0.908567	0.00237771
						ENSMUSG00000087590	Epb41l4aos	0.212662	0.526956	0.00240168
						ENSMUSG00000026668	Ucma	0.0190771	1.55936	0.00241749
						ENSMUSG00000021879	Dnah12	0.00375286	4.21249	0.00241749
						ENSMUSG00000060377	Rpl36a-ps1	0.0128223	1.65644	0.00241749
						ENSMUSG00000023943	Sult1c1	0.00375286	4.21249	0.00241749
						ENSMUSG00000026255	Efhd1	0.0941343	-0.589396	0.00247934
						ENSMUSG00000042073	Abhd14b	0.0941343	0.652422	0.0025502
						ENSMUSG00000028763	Hspg2	0.0250191	1.12398	0.00272107
						ENSMUSG00000026034	Clk1	0.323997	0.481763	0.00304722
						ENSMUSG00000113722	Snhg10	0.0487872	0.817985	0.00309272
						ENSMUSG00000024516	Sec11c	0.937278	-0.431771	0.00309631
						ENSMUSG00000064357	mt-Atp6	58.6851	-0.413428	0.00323062
						ENSMUSG00000053475	Tnfaip6	0.069428	-0.689866	0.00325926
						ENSMUSG00000020108	Ddit4	0.191396	0.528619	0.00330769
						ENSMUSG00000040759	Cmtm5	0.377788	-0.4517	0.00331469
						ENSMUSG00000029718	Pcolce	0.0728681	0.695913	0.00334684
						ENSMUSG00000024186	Rgs11	0.083814	0.664648	0.00334684
						ENSMUSG00000060780	Lrrtm1	0.239558	-0.486069	0.00340548
						ENSMUSG00000029060	Mib2	0.230488	0.506197	0.00359018
						ENSMUSG00000062031	Pgghg	0.0240809	1.12503	0.0035904
						ENSMUSG00000070304	Scn2b	0.646431	0.436619	0.00360193
						ENSMUSG00000022861	Dgkg	0.00500382	-1.50901	0.00363007
						ENSMUSG00000010044	Zmynd10	0.0372159	0.911145	0.00374744
						ENSMUSG00000026247	Ecel1	0.076621	-0.632899	0.00379001
						ENSMUSG00000070637	Srarp	0.0487872	0.80667	0.00379001
						ENSMUSG00000033061	Resp18	1.87456	-0.435884	0.00400794
						ENSMUSG00000037152	Ndufc1	3.04389	0.406755	0.00406947
						ENSMUSG00000035896	Rnase1	0.00156369	-2.18839	0.00410505
						ENSMUSG00000087269	D330023K18Rik	0.0653624	0.7185	0.00410682
						ENSMUSG00000028248	Pnisr	0.260199	0.488004	0.00411517
						ENSMUSG00000069917	Hba-a2	1.58715	0.582225	0.00415262
						ENSMUSG00000028495	Rps6	2.24359	-0.412415	0.00419127
						ENSMUSG00000041354	Rgl2	0.145111	0.552957	0.00420937
						ENSMUSG00000024985	Tcf7l2	0.41344	0.495784	0.00423427
						ENSMUSG00000042647	Acad12	0.027521	1.03359	0.00423694
						ENSMUSG00000023764	Sfi1	0.0587949	0.743375	0.00423832
						ENSMUSG00000027133	Nop10	1.10303	0.420551	0.00429747
						ENSMUSG00000030499	Kctd15	0.0475363	0.803653	0.00436112
						ENSMUSG00000057322	Rpl38	11.8153	0.396798	0.00436112
						ENSMUSG00000110332	Gm19935	0.089756	0.632126	0.00438617
						ENSMUSG00000078771	Evi2a	0.150115	-0.621085	0.00438617
						ENSMUSG00000036568	Bicral	0.12447	0.574865	0.00438617
						ENSMUSG00000054091	1810037I17Rik	0.91132	0.419095	0.00457959
						ENSMUSG00000068323	Slc4a5	0.0293974	0.994442	0.00459469
						ENSMUSG00000017167	Cntnap1	0.233929	0.492915	0.00459469
						ENSMUSG00000025266	Gnl3l	0.477239	0.439277	0.00459469
						ENSMUSG00000039004	Bmp6	0.0372159	0.895378	0.00471403
						ENSMUSG00000036181	Hist1h1c	0.144485	0.546739	0.00474764
						ENSMUSG00000066129	Kndc1	0.388421	0.478777	0.00478987
						ENSMUSG00000037625	Cldn11	1.04079	0.509451	0.00480241
						ENSMUSG00000024299	Adamts10	0.0491	0.793462	0.00480241
						ENSMUSG00000034936	Arl4d	0.129787	0.561437	0.0048578
						ENSMUSG00000023826	Prkn	0.0356522	0.914596	0.0048578
						ENSMUSG00000098332	2310009A05Rik	0.220793	0.495816	0.00487884
						ENSMUSG00000028128	F3	0.150427	0.539242	0.00489883
						ENSMUSG00000066687	Zbtb16	0.00437834	-1.55834	0.00491445
						ENSMUSG00000069833	Ahnak	0.0972617	0.612576	0.00495333
						ENSMUSG00000034317	Trim59	0.0400305	-0.710343	0.00519319
						ENSMUSG00000036138	Acaa1a	0.352769	0.47546	0.00519319
						ENSMUSG00000021495	Fam193b	0.172006	0.519926	0.00519319
						ENSMUSG00000036814	Slc6a20a	0.0728681	0.668169	0.00529151
						ENSMUSG00000029311	Hsd17b11	0.107269	0.589586	0.00530634
						ENSMUSG00000040690	Col16a1	0.0591076	0.724353	0.00531447
						ENSMUSG00000028936	Rpl22	1.80263	0.400601	0.00531447
						ENSMUSG00000020799	Tekt1	0.0281465	0.997476	0.00532948
						ENSMUSG00000009281	Rarres2	0.182952	0.526897	0.00539216
						ENSMUSG00000059412	Fxyd2	0.117277	0.574785	0.00541748
						ENSMUSG00000071528	Atp5md	7.40471	0.390632	0.00541748
						ENSMUSG00000039307	Hexdc	0.137918	0.548408	0.0054376
						ENSMUSG00000033697	Arhgap39	0.172944	0.517267	0.0054376
						ENSMUSG00000064360	mt-Nd3	6.39081	0.391433	0.0054376
						ENSMUSG00000039485	Tspyl4	0.629543	0.426526	0.00552355
						ENSMUSG00000085251	Gm12326	0.0184516	1.24901	0.00553183
						ENSMUSG00000051166	Eml5	0.126346	0.559118	0.00565156
						ENSMUSG00000103181	A330069K06Rik	0.00750573	2.15591	0.00572443
						ENSMUSG00000054312	Mrps21	1.27535	0.404073	0.00575148
						ENSMUSG00000029455	Aldh2	0.48537	0.431653	0.00575148
						ENSMUSG00000028234	Rps20	7.41191	0.388676	0.00576632
						ENSMUSG00000034467	Dynlrb2	0.0606713	0.709989	0.00581346
						ENSMUSG00000001930	Vwf	0.0606713	0.880975	0.00598174
						ENSMUSG00000048058	Ldlrad3	0.0165751	-0.952232	0.0061312
						ENSMUSG00000038300	Pth2	0.0040656	3.3194	0.00648293
						ENSMUSG00000015341	Golga7	0.279901	-0.452085	0.00659525
						ENSMUSG00000031189	Aff2	0.000312739	-3.07291	0.00659525
						ENSMUSG00000053644	Aldh7a1	0.233303	0.477698	0.00665121
						ENSMUSG00000029994	Anxa4	0.021579	1.11777	0.00667476
						ENSMUSG00000025492	Ifitm3	0.159184	0.520561	0.00667476
						ENSMUSG00000038060	Dlec1	0.0118841	1.54952	0.00690845
						ENSMUSG00000017639	Rab11fip4	0.41344	0.428376	0.00699729
						ENSMUSG00000053646	Plxnb1	0.222357	0.479988	0.00724769
						ENSMUSG00000041607	Mbp	9.07411	-0.404119	0.00731576
						ENSMUSG00000047230	Cldn2	0.0218917	1.10721	0.0074382
						ENSMUSG00000037111	Setd7	0.319619	0.444551	0.00744233
						ENSMUSG00000031762	Mt2	1.26565	0.394709	0.00787379
						ENSMUSG00000025422	Agap2	0.139169	-0.499228	0.00795596
						ENSMUSG00000030279	C2cd5	0.0916324	0.597979	0.00800261
						ENSMUSG00000028907	Utp11	0.083814	-0.558595	0.00810225
						ENSMUSG00000075266	Cenpw	0.0594203	0.697161	0.00810225
						ENSMUSG00000074207	Adh1	0.0081312	1.94501	0.00826141
						ENSMUSG00000052387	Trpm3	0.227048	0.585319	0.00826141
						ENSMUSG00000049721	Gal3st1	0.0906942	-0.543867	0.00833003
						ENSMUSG00000048731	Ggnbp1	0.0387796	1.0021	0.00833512
						ENSMUSG00000015647	Lama5	0.0322121	0.908708	0.00848281
						ENSMUSG00000062115	Rai1	0.124157	0.575027	0.00848281
						ENSMUSG00000058669	Nkx2-9	0.00187643	-1.966	0.00869797
						ENSMUSG00000057969	Sema3b	0.0340885	0.884018	0.00871659
						ENSMUSG00000025645	Ccdc51	0.0278337	0.959508	0.00871659
						ENSMUSG00000005580	Adcy9	0.0081312	-1.2088	0.00871659
						ENSMUSG00000015401	Cltrn	0.0109459	1.59451	0.00871659
						ENSMUSG00000015652	Steap1	0.0206408	1.11871	0.00872763
						ENSMUSG00000031170	Slc38a5	0.02627	0.990703	0.00878144
						ENSMUSG00000099632	2900093K20Rik	0.103516	0.569676	0.00882778
						ENSMUSG00000024579	Pcyox1l	0.0672388	0.659606	0.00885028
						ENSMUSG00000062488	Ifit3b	0.0121968	-1.03639	0.00885028
						ENSMUSG00000072214	Sept5	0.0637987	-0.593105	0.00908676
						ENSMUSG00000023150	Ivns1abp	0.680519	0.43025	0.00910086
						ENSMUSG00000047228	A2ml1	0.125095	-0.500488	0.00963503
						ENSMUSG00000024897	Apba1	0.181388	0.487429	0.00967348
						ENSMUSG00000047904	Sstr2	0.0465981	-0.647149	0.00972743
						ENSMUSG00000004980	Hnrnpa2b1	1.5934	0.384774	0.00977188
						ENSMUSG00000044033	Ccdc141	0.0534783	0.709495	0.00980997
						ENSMUSG00000039001	Rps21	12.7447	0.370988	0.00980997
						ENSMUSG00000031537	Ikbkb	0.174195	0.732289	0.00980997
						ENSMUSG00000025451	Paip1	0.156057	-0.479268	0.00980997
						ENSMUSG00000085133	B930095G15Rik	0.15074	0.551412	0.00980997
						ENSMUSG00000032988	Slc16a8	0.0165751	1.26694	0.00980997
						ENSMUSG00000017344	Vtn	0.397804	0.428391	0.00992846
						ENSMUSG00000079304	Tex52	0.000312739	-3.01151	0.0100453
						ENSMUSG00000113029	Gm40578	0.0165751	-0.912972	0.0100453
						ENSMUSG00000032968	Inha	0.0950725	0.57489	0.0103126
						ENSMUSG00000037820	Tgm2	0.0541038	0.745539	0.0103666
						ENSMUSG00000030638	Sh3gl3	0.232052	-0.445588	0.0103666
						ENSMUSG00000070394	Tmem256	1.11523	0.387361	0.010372
						ENSMUSG00000054428	Atpif1	4.64135	0.373062	0.0104866
						ENSMUSG00000047557	Lxn	0.326812	-0.423068	0.0107031
						ENSMUSG00000026500	Cox20	0.499756	0.414379	0.0107712
						ENSMUSG00000092626	9130230N09Rik	0.0137605	1.36005	0.0107953
						ENSMUSG00000040618	Pck2	0.131663	0.522342	0.0107953
						ENSMUSG00000020439	Smtn	0.0328376	0.90012	0.0107993
						ENSMUSG00000091955	Gm9844	0.0375286	0.816203	0.0108412
						ENSMUSG00000031775	Pllp	0.384669	-0.416477	0.0110928
						ENSMUSG00000087211	Lhx1os	0.00688025	-1.24979	0.0110928
						ENSMUSG00000059970	Hspa2	0.258322	0.448905	0.0110928
						ENSMUSG00000036561	Ppp6r2	0.0725554	-0.560402	0.0111481
						ENSMUSG00000023043	Krt18	0.0312739	0.884859	0.0111481
						ENSMUSG00000113186	A330076C08Rik	0.0040656	-1.51349	0.0112681
						ENSMUSG00000037126	Psd	1.38137	0.382225	0.0113406
						ENSMUSG00000002007	Srpk3	0.0268955	1.02426	0.0113761
						ENSMUSG00000017009	Sdc4	0.386232	0.444776	0.0113938
						ENSMUSG00000029068	Ccnl2	0.290847	0.442472	0.0114189
						ENSMUSG00000042628	Zfyve1	0.053791	0.69875	0.0120019
						ENSMUSG00000024903	Lao1	0.00781847	1.89056	0.0121816
						ENSMUSG00000045690	Wdr89	0.0362777	0.827825	0.0121816
						ENSMUSG00000047842	Diras2	0.816561	0.391821	0.0121816
						ENSMUSG00000042369	Rbm45	0.014386	-0.944589	0.0123105
						ENSMUSG00000112343	Sfta3-ps	0.00281465	-1.68958	0.0123105
						ENSMUSG00000030111	A2m	0.0300229	0.902509	0.0124819
						ENSMUSG00000092627	D130058E05Rik	0.021579	1.05637	0.0128053
						ENSMUSG00000060424	Pantr1	0.82219	0.385056	0.0128495
						ENSMUSG00000037852	Cpe	12.011	0.362464	0.0128495
						ENSMUSG00000038564	Ift172	0.143547	0.502671	0.0130844
						ENSMUSG00000020272	Stk10	0.0190771	1.25679	0.0132882
						ENSMUSG00000025856	Pdgfa	0.146049	-0.470896	0.0132896
						ENSMUSG00000087196	Gm13373	0.0103204	1.59951	0.0133477
						ENSMUSG00000042707	Dnali1	0.0209535	1.07595	0.0133477
						ENSMUSG00000046160	Olig1	0.609215	-0.394298	0.0133477
						ENSMUSG00000074922	Fam122a	0.0096949	-1.08786	0.0133477
						ENSMUSG00000017677	Wsb1	0.202967	0.461883	0.013352
						ENSMUSG00000015850	Adamtsl4	0.00875668	-1.12182	0.0137235
						ENSMUSG00000024076	Vit	0.0293974	0.89208	0.014059
						ENSMUSG00000036687	Tmem184a	0.00594203	2.24901	0.0141261
						ENSMUSG00000050370	Ch25h	0.00594203	2.24901	0.0141261
						ENSMUSG00000056201	Cfl1	4.72048	-0.366784	0.0141925
						ENSMUSG00000038354	Ankrd35	0.107582	0.53736	0.0142077
						ENSMUSG00000030168	Adipor2	0.2455	0.458009	0.0142077
						ENSMUSG00000021702	Thbs4	0.0322121	0.854937	0.0142077
						ENSMUSG00000036880	Acaa2	0.186705	0.466924	0.0145891
						ENSMUSG00000024830	Rps6kb2	0.0944471	0.560466	0.0148065
						ENSMUSG00000090071	Cdk5r2	0.261762	0.434953	0.0149255
						ENSMUSG00000062729	Ppox	0.0831885	0.578392	0.0150483
						ENSMUSG00000038803	Ost4	0.197964	0.458445	0.0150483
						ENSMUSG00000074676	Foxs1	0.00531656	2.36005	0.0150644
						ENSMUSG00000019831	Wasf1	0.868162	0.386259	0.0150644
						ENSMUSG00000038936	Sccpdh	0.397178	-0.399601	0.0151772
						ENSMUSG00000074457	S100a16	0.445653	-0.389029	0.0152041
						ENSMUSG00000039740	Alg2	0.293974	-0.426883	0.0152041
						ENSMUSG00000019984	Med23	0.128223	0.508543	0.0152041
						ENSMUSG00000030757	Zkscan2	0.0459726	0.721503	0.0152664
						ENSMUSG00000066705	Fxyd6	0.622037	-0.39281	0.0152664
						ENSMUSG00000071637	Cebpd	0.160122	0.478691	0.0152664
						ENSMUSG00000109394	A230057D06Rik	0.0381541	0.782138	0.0153251
						ENSMUSG00000086859	Snhg20	0.444402	0.405496	0.0153251
						ENSMUSG00000033880	Lgals3bp	0.0791229	0.587845	0.0153251
						ENSMUSG00000050856	Atp5k	5.16832	0.35709	0.0154766
						ENSMUSG00000032590	Apeh	0.101953	0.543268	0.0154766
						ENSMUSG00000006456	Rbm14	0.134478	0.498722	0.0156009
						ENSMUSG00000109006	B230209E15Rik	0.0153242	-0.899377	0.0157722
						ENSMUSG00000033386	Frrs1	0.0125095	1.41017	0.0160842
						ENSMUSG00000057729	Prtn3	0.0096949	-1.07291	0.0160842
						ENSMUSG00000053964	Lgals4	0.013135	1.35335	0.0161023
						ENSMUSG00000030792	Dkkl1	0.0594203	-0.575858	0.0161531
						ENSMUSG00000024665	Fads2	0.311175	-0.409063	0.0162926
						ENSMUSG00000092341	Malat1	2.33897	0.365457	0.0163072
						ENSMUSG00000029154	Cwh43	0.014386	1.25928	0.0163572
						ENSMUSG00000046242	Nme9	0.0153242	1.24901	0.0163572
						ENSMUSG00000069919	Hba-a1	2.04281	0.499298	0.0166339
						ENSMUSG00000020697	Lig3	0.0806866	0.586343	0.0166339
						ENSMUSG00000004328	Hif3a	0.0231427	0.98598	0.0168133
						ENSMUSG00000028962	Slc4a2	0.190771	0.614793	0.0169542
						ENSMUSG00000006651	Aplp1	3.69563	-0.361199	0.0171719
						ENSMUSG00000045996	Polr2k	0.669261	0.383826	0.0173832
						ENSMUSG00000041957	Pkp2	0.0894433	0.558015	0.017464
						ENSMUSG00000063320	1190007I07Rik	0.0691152	0.606025	0.0174715
						ENSMUSG00000039323	Igfbp2	0.391549	0.421677	0.0177039
						ENSMUSG00000018395	Kif3a	0.0794356	-0.529771	0.0177073
						ENSMUSG00000034390	Cmip	0.0234554	-1.66209	0.01814
						ENSMUSG00000034486	Gbx2	0.0675515	0.907278	0.0181461
						ENSMUSG00000024660	Incenp	0.0553547	0.656866	0.0181961
						ENSMUSG00000112454	Gm48619	0.0100076	1.55644	0.018344
						ENSMUSG00000062997	Rpl35	4.46153	0.351718	0.0184386
						ENSMUSG00000014294	Ndufa2	3.12144	0.353571	0.0184386
						ENSMUSG00000030701	Plekhb1	1.12586	-0.372907	0.0185737
						ENSMUSG00000002831	Plin4	0.0719299	0.595614	0.0185737
						ENSMUSG00000003778	Brd8	0.167628	0.464484	0.0189449
						ENSMUSG00000049755	Zfp672	0.113837	0.512049	0.0194293
						ENSMUSG00000024610	Cd74	0.033463	0.807505	0.0196961
						ENSMUSG00000020810	Cygb	0.217353	-0.423302	0.0197047
						ENSMUSG00000021099	Six6	0.00375286	-1.48795	0.0197047
						ENSMUSG00000032128	Robo3	0.0497254	0.68423	0.0200157
						ENSMUSG00000028463	Car9	0.00469108	2.51205	0.0200868
						ENSMUSG00000020776	Fbf1	0.146674	0.475677	0.0201075
						ENSMUSG00000092074	Dynlt1a	0.0559802	0.64635	0.0201075
						ENSMUSG00000031441	Atp11a	0.15762	0.467049	0.020115
						ENSMUSG00000055200	Sertad3	0.00875668	-1.0894	0.020326
						ENSMUSG00000044986	Tst	0.14386	-0.453109	0.0204871
						ENSMUSG00000037706	Cd81	2.84467	0.392491	0.0206447
						ENSMUSG00000097383	1500026H17Rik	0.0456598	0.700494	0.0206805
						ENSMUSG00000056155	Nanos3	0.0228299	0.966615	0.0207081
						ENSMUSG00000027429	Sec23b	0.341511	0.446256	0.0208096
						ENSMUSG00000024268	Celf4	0.819375	-0.37284	0.0208096
						ENSMUSG00000022974	Paxbp1	0.131663	0.488315	0.020811
						ENSMUSG00000052296	Ppp6r1	0.14386	0.478029	0.020832
						ENSMUSG00000095845	Gm5741	0.127285	0.716869	0.0208716
						ENSMUSG00000033526	Ppip5k1	0.118528	0.500704	0.0209889
						ENSMUSG00000093989	Rnasek	1.51491	-0.360551	0.0212697
						ENSMUSG00000103034	Gm8797	0.0134478	1.27104	0.021329
						ENSMUSG00000028843	Sh3bgrl3	1.38793	-0.361326	0.021329
						ENSMUSG00000017165	Gast	0.00187643	-1.85052	0.021329
						ENSMUSG00000008658	Rbfox1	0.0856904	-0.506196	0.0217879
						ENSMUSG00000073627	C130036L24Rik	0.0566057	0.63614	0.0219236
						ENSMUSG00000087336	Gm15860	0.0400305	0.741917	0.0219604
						ENSMUSG00000016346	Kcnq2	0.65206	0.371782	0.0223493
						ENSMUSG00000037221	Mospd3	0.0325248	-0.674572	0.0226704
						ENSMUSG00000039108	Lsm14b	0.246125	0.421574	0.0228157
						ENSMUSG00000046999	1110032F04Rik	0.0947598	0.531158	0.0231638
						ENSMUSG00000020027	Socs2	0.0350267	-0.656456	0.0232021
						ENSMUSG00000030125	Lrrc23	0.0159497	1.16809	0.0233761
						ENSMUSG00000060636	Rpl35a	7.14795	0.341402	0.0235041
						ENSMUSG00000086040	Wipf3	0.524463	0.392477	0.0235176
						ENSMUSG00000026841	Fibcd1	0.0763082	0.566044	0.0238425
						ENSMUSG00000048234	Rnf149	0.0096949	-1.04254	0.0238824
						ENSMUSG00000029797	Sspo	0.00844394	1.85997	0.0239819
						ENSMUSG00000036241	Ube2r2	0.404684	-0.386424	0.0241534
						ENSMUSG00000032854	Ugt8a	0.137292	-0.474775	0.0242601
						ENSMUSG00000001248	Gramd1a	0.481305	0.382231	0.0242601
						ENSMUSG00000034587	8430429K09Rik	0.0394051	0.73255	0.0242904
						ENSMUSG00000071604	Fam189a2	0.114775	0.563936	0.024371
						ENSMUSG00000049892	Rasd1	0.113211	0.504122	0.024601
						ENSMUSG00000073125	Xlr3b	0.00938216	1.76581	0.0246939
						ENSMUSG00000001014	Icam4	0.021579	0.968907	0.0247437
						ENSMUSG00000030761	Myo7a	0.0469108	0.684365	0.0248019
						ENSMUSG00000090002	Gm16006	0.013135	1.29446	0.0248573
						ENSMUSG00000034064	Poglut1	0.332128	0.458758	0.0251682
						ENSMUSG00000006333	Rps9	3.14334	-0.346624	0.0252243
						ENSMUSG00000003934	Efnb3	0.249878	-0.404427	0.0252243
						ENSMUSG00000001103	Sebox	0.0184516	1.06139	0.0252243
						ENSMUSG00000015377	Dennd6b	0.167002	0.451323	0.0252243
						ENSMUSG00000040225	Prrc2c	0.0835012	-0.501346	0.0253572
						ENSMUSG00000045608	Dbx2	0.102891	-0.47698	0.0255075
						ENSMUSG00000017376	Nlk	0.298665	0.411508	0.0255361
						ENSMUSG00000078193	Gm2000	0.0900687	0.532157	0.0255374
						ENSMUSG00000006476	Nsmf	1.61748	0.35623	0.0261937
						ENSMUSG00000026751	Nr5a1	0.00344013	-1.48795	0.0264611
						ENSMUSG00000085084	4930570G19Rik	0.0559802	0.628863	0.0266752
						ENSMUSG00000020919	Stat5b	0.118528	0.485715	0.0274881
						ENSMUSG00000039883	Lrrc17	0.0756828	0.560345	0.0281606
						ENSMUSG00000029104	Htt	0.214539	0.422488	0.0281667
						ENSMUSG00000021186	Fbln5	0.0390923	0.721145	0.0281986
						ENSMUSG00000000732	Icosl	0.0278337	1.30346	0.0282516
						ENSMUSG00000095789	Nupr1l	0.0212662	0.976718	0.0284983
						ENSMUSG00000035133	Arhgap5	0.283967	-0.387735	0.0285108
						ENSMUSG00000041577	Prelp	0.111335	0.909681	0.0285114
						ENSMUSG00000041444	Arhgap32	0.101015	-0.472281	0.0285114
						ENSMUSG00000039648	Kyat1	0.060984	0.603197	0.0287992
						ENSMUSG00000026727	Rsu1	0.0706789	-0.516271	0.02885
						ENSMUSG00000008958	Vps72	0.0947598	-0.478428	0.0289813
						ENSMUSG00000041264	Uspl1	0.103516	0.503384	0.0289974
						ENSMUSG00000027860	Vangl1	0.0293974	0.815118	0.029574
						ENSMUSG00000048029	Eno4	0.020328	0.971481	0.0300809
						ENSMUSG00000028441	1110017D15Rik	0.0728681	0.562235	0.030154
						ENSMUSG00000037664	Cdkn1c	0.0713044	0.678828	0.030154
						ENSMUSG00000004626	Stxbp2	0.0569184	0.618358	0.030154
						ENSMUSG00000023952	Gtpbp2	0.0809993	0.540064	0.030154
						ENSMUSG00000002210	Smg9	0.156369	0.447293	0.0303317
						ENSMUSG00000027327	1700037H04Rik	0.359962	-0.386132	0.0307075
						ENSMUSG00000117172	A230051N06Rik	0.0268955	1.0481	0.0311779
						ENSMUSG00000074466	Gm15417	0.106331	0.520536	0.0313941
						ENSMUSG00000089669	Tnfsf13	0.028772	0.822389	0.0313941
						ENSMUSG00000076439	Mog	0.658628	-0.376974	0.0313941
						ENSMUSG00000078202	Nrarp	0.0425325	-0.59449	0.0315518
						ENSMUSG00000035674	Ndufa3	2.8381	0.334866	0.0315781
						ENSMUSG00000049932	H2afx	0.117277	-0.451031	0.0315854
						ENSMUSG00000031309	Rps6ka3	0.104767	0.499225	0.0316093
						ENSMUSG00000034156	Tspoap1	0.281778	0.401255	0.0316547
						ENSMUSG00000073418	C4b	0.0913197	0.516982	0.0318638
						ENSMUSG00000026072	Il1r1	0.0206408	0.963429	0.0320329
						ENSMUSG00000055723	Rras2	0.0806866	0.540173	0.0320985
						ENSMUSG00000050732	Vamp8	0.207971	0.438157	0.0321018
						ENSMUSG00000005268	Prlr	0.0369032	0.734442	0.0321707
						ENSMUSG00000039904	Gpr37	0.187643	-0.414076	0.0323091
						ENSMUSG00000019232	Etnppl	0.210786	0.451361	0.0323716
						ENSMUSG00000037029	Zfp146	0.00688025	-1.13431	0.0323716
						ENSMUSG00000074748	Atxn7l3b	0.417193	-0.372113	0.032789
						ENSMUSG00000006676	Usp19	0.294287	0.394453	0.032792
						ENSMUSG00000117979	Gm50341	0.00250191	3.68197	0.0329013
						ENSMUSG00000027087	Itgav	0.284592	0.38916	0.0341861
						ENSMUSG00000008136	Fhl2	0.249565	0.400884	0.034229
						ENSMUSG00000034271	Jdp2	0.0800611	0.53468	0.0342777
						ENSMUSG00000085241	Snhg3	0.179512	0.426802	0.0345483
						ENSMUSG00000042258	Isl1	0.0193898	-0.777457	0.0345483
						ENSMUSG00000032621	Srek1	0.197964	0.419509	0.0348071
						ENSMUSG00000034312	Iqsec1	0.487872	0.360416	0.0348504
						ENSMUSG00000047671	Tctex1d4	0.014386	1.15975	0.0350039
						ENSMUSG00000089997	1810020O05Rik	0.00938216	1.46625	0.0350826
						ENSMUSG00000041559	Fmod	0.0534783	0.616386	0.0351664
						ENSMUSG00000021700	Rab3c	0.411877	0.369381	0.0352957
						ENSMUSG00000041084	Ostc	0.281152	-0.383253	0.0353844
						ENSMUSG00000064210	Ano6	0.0128223	-0.890049	0.0353844
						ENSMUSG00000060429	Sntb1	0.0300229	0.864035	0.0355715
						ENSMUSG00000024018	Ccdc167	0.182952	0.423718	0.0356419
						ENSMUSG00000035781	R3hdm4	0.53666	0.362906	0.0358646
						ENSMUSG00000052248	Zeb2os	0.0159497	1.08321	0.0359326
						ENSMUSG00000020888	Dvl2	0.0628605	0.577804	0.0359326
						ENSMUSG00000050335	Lgals3	0.0159497	1.08321	0.0359326
						ENSMUSG00000020752	Recql5	0.0713044	0.556837	0.0360834
						ENSMUSG00000024038	Ndufv3	2.30613	0.331535	0.0360834
						ENSMUSG00000071424	Grid2	0.0234554	-0.715757	0.0363364
						ENSMUSG00000056537	Rlim	0.200465	0.414313	0.0363536
						ENSMUSG00000036353	P2ry12	0.069428	-0.504034	0.0363721
						ENSMUSG00000097573	G730003C15Rik	0.0100076	1.38652	0.0368021
						ENSMUSG00000027900	Dram2	0.0878796	-0.480256	0.0370307
						ENSMUSG00000052087	Rgs14	0.106957	0.482903	0.0370307
						ENSMUSG00000036606	Plxnb2	0.180137	0.424734	0.0370307
						ENSMUSG00000037683	Armc3	0.0109459	1.36005	0.0371846
						ENSMUSG00000039720	Got1l1	0.0109459	1.36005	0.0371846
						ENSMUSG00000035725	Prkx	0.00125095	-1.97338	0.0371846
						ENSMUSG00000029189	Sel1l3	0.122281	0.464981	0.0371889
						ENSMUSG00000055912	Tmem150a	0.0484745	0.63758	0.0371889
						ENSMUSG00000054509	Parp4	0.0168879	1.04548	0.0373701
						ENSMUSG00000022415	Syngr1	0.918826	0.344035	0.0373701
						ENSMUSG00000073678	Pgap1	0.14042	0.449314	0.0374734
						ENSMUSG00000113902	Ndufb1-ps	1.50115	0.334432	0.0377191
						ENSMUSG00000024907	Gal	0.163875	0.602779	0.0378415
						ENSMUSG00000026632	Tatdn3	0.0612968	0.579512	0.0386158
						ENSMUSG00000018909	Arrb1	0.343074	0.373113	0.0386158
						ENSMUSG00000027434	Nkx2-2	0.0209535	-0.740338	0.0396228
						ENSMUSG00000003974	Grm3	0.0240809	-0.702394	0.04035
						ENSMUSG00000045282	Tmem86b	0.0137605	1.14592	0.04035
						ENSMUSG00000086775	Snhg7os	0.00656751	1.80156	0.0404397
						ENSMUSG00000079659	Tmem243	0.0372159	-0.603428	0.0404569
						ENSMUSG00000064370	mt-Cytb	49.0662	-0.324251	0.0410317
						ENSMUSG00000028245	Nsmaf	0.0797484	0.523365	0.0410498
						ENSMUSG00000052605	Isoc2b	0.0541038	0.624076	0.0411138
						ENSMUSG00000061576	Dpp6	0.404997	-0.364847	0.0411922
						ENSMUSG00000039682	Lap3	0.165751	-0.408362	0.0413587
						ENSMUSG00000053877	Srcap	0.0109459	-0.932736	0.0415066
						ENSMUSG00000086943	4732414G09Rik	0.0256446	0.887089	0.0416672
						ENSMUSG00000027858	Tspan2	0.402495	-0.365268	0.0416678
						ENSMUSG00000079427	Mthfsl	0.068177	0.803021	0.0417148
						ENSMUSG00000021902	Phf7	0.02627	0.833977	0.0421303
						ENSMUSG00000024339	Tap2	0.021579	0.913412	0.0421321
						ENSMUSG00000000787	Ddx3x	0.622975	0.347362	0.0421321
						ENSMUSG00000020695	Mrc2	0.0253318	0.847233	0.04227
						ENSMUSG00000020961	Ston2	0.0444089	0.753057	0.0426128
						ENSMUSG00000050074	Spink8	0.156995	0.428472	0.0426537
						ENSMUSG00000007872	Id3	0.425637	-0.352564	0.0429661
						ENSMUSG00000021032	Ngb	0.142296	-0.470444	0.0434717
						ENSMUSG00000022623	Shank3	0.00469108	-1.26931	0.0440459
						ENSMUSG00000064363	mt-Nd4	30.143	-0.322019	0.0440459
						ENSMUSG00000033735	Spr	0.306484	0.369341	0.0443983
						ENSMUSG00000084883	Ccdc85c	0.0910069	0.536967	0.0446535
						ENSMUSG00000031808	Slc27a1	0.325248	0.364627	0.0452095
						ENSMUSG00000020658	Efr3b	0.324935	0.374546	0.0454275
						ENSMUSG00000024165	Jpt2	0.0112586	-0.907854	0.0454275
						ENSMUSG00000024824	Rad9a	0.0297102	-0.644455	0.0454275
						ENSMUSG00000043461	Sptssb	0.0118841	-0.902988	0.0456979
						ENSMUSG00000030098	Grip2	0.0547293	0.596441	0.0462051
						ENSMUSG00000000318	Clec10a	0.00594203	1.83398	0.0462051
						ENSMUSG00000021520	Uqcrb	2.18698	0.322863	0.0463777
						ENSMUSG00000097617	Gm10687	0.000312739	-2.65788	0.046681
						ENSMUSG00000092009	Myh15	0.000312739	-2.65788	0.046681
						ENSMUSG00000027284	Cdan1	0.0656751	0.553668	0.0478427
						ENSMUSG00000078485	Plekhn1	0.139481	0.436597	0.0478427
						ENSMUSG00000057278	Snrpg	0.888491	0.335484	0.0478427
						ENSMUSG00000007783	Cpt1c	0.426576	0.358778	0.0478599
						ENSMUSG00000035578	Iqcg	0.0200153	0.919707	0.0478599
						ENSMUSG00000025758	Plk4	0.0209535	0.899072	0.0481118
						ENSMUSG00000033029	1700088E04Rik	0.0828757	0.506636	0.0481118
						ENSMUSG00000030321	Efcab12	0.0218917	0.880437	0.0481149
						ENSMUSG00000025481	Urah	0.0228299	0.863522	0.0481149
						ENSMUSG00000057614	Gnai1	0.235492	-0.378679	0.048397
						ENSMUSG00000038011	Dnah10	0.0112586	1.26207	0.0489181
						ENSMUSG00000032855	Pkd1	0.244874	0.385292	0.0489181
						ENSMUSG00000005204	Senp3	0.13479	0.437214	0.0493064
						ENSMUSG00000010592	Dazl	0.0159497	1.04256	0.0495922
						ENSMUSG00000030309	Caprin2	0.0184516	0.959508	0.0496771
						ENSMUSG00000009292	Trpm2	0.0750573	0.697018	0.0496771

## Sheet: WMT ZT4
Table S2C. DEGs at ZT4 in female and male white matter tracts (WMT). The average number of counts per spot in the RHY condition, the log2 fold change in gene expression (RHY relative to saline), and the adjusted p-value (FDR) are shown.
ZT4 FEMALES - WMT						ZT4 MALES - WMT
FeatureID	FeatureName	ZT4RF count average	ZT4RF Log2FoldChange	ZT4RF FDR		FeatureID	FeatureName	ZT4RM count average	ZT4RM Log2FoldChange	ZT4RM FDR
ENSMUSG00000019970	Sgk1	12.2284	4.34166	4.39497e-48		ENSMUSG00000023067	Cdkn1a	1.40691	4.3264	1.57205e-21
ENSMUSG00000023067	Cdkn1a	1.51158	5.1158	3.29374e-31		ENSMUSG00000019970	Sgk1	13.1012	2.42799	4.10734e-15
ENSMUSG00000090137	Uba52	0.709784	-2.72365	1.34045e-22		ENSMUSG00000025591	Tma16	1.16223	3.34104	2.57966e-13
ENSMUSG00000030880	Polr3e	2.31337	3.02785	6.25148e-22		ENSMUSG00000034936	Arl4d	1.86749	2.66992	3.22343e-13
ENSMUSG00000002910	Arrdc2	1.67369	2.80294	9.95692e-18		ENSMUSG00000027525	Phactr3	3.38235	2.1788	4.22436e-11
ENSMUSG00000020108	Ddit4	1.55101	2.83092	1.05911e-17		ENSMUSG00000090137	Uba52	1.14784	-1.83563	1.61915e-10
ENSMUSG00000034936	Arl4d	1.41957	2.98984	1.1297e-17		ENSMUSG00000030880	Polr3e	2.39283	2.05864	1.68261e-09
ENSMUSG00000027525	Phactr3	3.32547	2.44367	1.1793e-17		ENSMUSG00000002910	Arrdc2	1.52566	2.202	2.54621e-09
ENSMUSG00000021025	Nfkbia	1.23555	2.56279	5.4901e-14		ENSMUSG00000021025	Nfkbia	1.35294	2.17495	4.71984e-09
ENSMUSG00000060143	Gm10076	2.87419	-1.84843	1.02926e-12		ENSMUSG00000024222	Fkbp5	0.345431	2.96368	2.86293e-06
ENSMUSG00000005057	Sh2b2	0.38118	3.87757	8.17257e-12		ENSMUSG00000005057	Sh2b2	0.291458	3.52867	6.86038e-06
ENSMUSG00000113902	Ndufb1-ps	0.963905	-1.82922	8.92748e-11		ENSMUSG00000020108	Ddit4	1.46449	1.65372	9.27128e-06
ENSMUSG00000002831	Plin4	0.530148	3.2334	1.13858e-10		ENSMUSG00000032788	Pdxk	1.12265	1.67978	7.19249e-05
ENSMUSG00000025591	Tma16	0.617775	2.83092	1.31266e-10		ENSMUSG00000025915	Sgk3	0.744837	1.78409	9.42119e-05
ENSMUSG00000067288	Rps28	3.1064	-1.65773	3.46855e-10		ENSMUSG00000031167	Rbm3	1.30616	1.39351	0.000808791
ENSMUSG00000064360	mt-Nd3	3.75047	-1.61898	7.68493e-10		ENSMUSG00000074170	Plekhf1	0.870775	1.45207	0.00200963
ENSMUSG00000026822	Lcn2	0.240976	5.81045	1.22152e-09		ENSMUSG00000048572	Tmem252	0.219493	3.54035	0.0030932
ENSMUSG00000074170	Plekhf1	0.687877	2.4489	1.2759e-09		ENSMUSG00000025509	Pnpla2	0.913954	1.38411	0.00463201
ENSMUSG00000071637	Cebpd	0.499478	2.60066	6.24814e-09		ENSMUSG00000027301	Oxt	0.014393	-2.89927	0.0071427
ENSMUSG00000057322	Rpl38	8.06613	-1.48914	6.88532e-09		ENSMUSG00000109517	Gm44763	0.00359824	-3.73577	0.0128809
ENSMUSG00000079641	Rpl39	3.57521	-1.50572	1.01234e-08		ENSMUSG00000019947	Arid5b	0.604505	1.44271	0.0128809
ENSMUSG00000041841	Rpl37	8.09242	-1.46482	1.3282e-08		ENSMUSG00000002831	Plin4	0.597308	1.46736	0.0139508
ENSMUSG00000028998	Tomm7	0.788649	-1.65187	1.35926e-08		ENSMUSG00000029780	Nt5c3	0.831194	1.30118	0.0142803
ENSMUSG00000032788	Pdxk	0.858751	2.04019	1.43373e-08		ENSMUSG00000028967	Errfi1	0.784417	1.30205	0.0144336
ENSMUSG00000070369	Itgad	0.521385	2.45056	1.83137e-08		ENSMUSG00000031431	Tsc22d3	2.27409	1.11963	0.0144336
ENSMUSG00000025509	Pnpla2	1.1523	1.89775	2.08864e-08		ENSMUSG00000037855	Zfp365	1.10826	1.19465	0.0184317
ENSMUSG00000021290	Atp5mpl	1.58606	-1.56051	2.59163e-08		ENSMUSG00000024096	Ralbp1	0.636889	1.36145	0.0193885
ENSMUSG00000046516	Cox17	0.832463	-1.5919	3.28424e-08		ENSMUSG00000034579	Pla2g3	0.136733	2.87156	0.0214692
ENSMUSG00000090733	Rps27	3.82495	-1.44458	4.67892e-08		ENSMUSG00000020713	Gh	0	-4.91634	0.0216432
ENSMUSG00000017778	Cox7c	4.09659	-1.41886	5.86828e-08		ENSMUSG00000060143	Gm10076	3.11248	-0.911437	0.0216432
ENSMUSG00000016427	Ndufa1	0.626538	-1.62788	7.82712e-08		ENSMUSG00000070369	Itgad	0.406602	1.54458	0.0234624
ENSMUSG00000035674	Ndufa3	2.04611	-1.43032	1.15425e-07		ENSMUSG00000017697	Ada	0.212296	2.07801	0.0268215
ENSMUSG00000024222	Fkbp5	0.372418	2.62201	1.39384e-07		ENSMUSG00000030268	Bcat1	0.694461	1.27918	0.0268215
ENSMUSG00000034892	Rps29	9.75734	-1.35616	1.9106e-07		ENSMUSG00000054277	Arfgap3	0.568523	1.35472	0.0273172
ENSMUSG00000071528	Atp5md	3.01001	-1.39719	2.43899e-07		ENSMUSG00000031608	Galnt7	0.147528	2.56344	0.0275474
ENSMUSG00000039001	Rps21	10.7826	-1.32398	3.18576e-07		ENSMUSG00000034858	Fam214a	0.381414	1.52027	0.0345303
ENSMUSG00000062997	Rpl35	3.29918	-1.36032	3.68464e-07		ENSMUSG00000059325	Hopx	0.226689	-1.27183	0.0391122
ENSMUSG00000050856	Atp5k	2.3528	-1.37149	4.24416e-07		ENSMUSG00000023019	Gpd1	0.906757	1.15411	0.0391122
ENSMUSG00000006205	Htra1	2.79094	1.45015	6.72739e-07		ENSMUSG00000052296	Ppp6r1	0.0575719	-1.82888	0.040787
ENSMUSG00000104960	Snhg8	0.363655	-1.69205	1.02527e-06		ENSMUSG00000037235	Mxd4	0.939142	1.13845	0.0407942
ENSMUSG00000031431	Tsc22d3	2.07678	1.48549	1.16123e-06		ENSMUSG00000038267	Slc22a23	0.136733	-1.49768	0.0499798
ENSMUSG00000065947	mt-Nd4l	0.933235	-1.43783	1.16123e-06
ENSMUSG00000021453	Gadd45g	0.902565	1.8637	1.32737e-06
ENSMUSG00000048572	Tmem252	0.25412	5.88574	1.32737e-06
ENSMUSG00000074754	Smim26	0.214688	-1.74536	1.87517e-06
ENSMUSG00000014313	Cox6c	5.61693	-1.25562	1.97326e-06
ENSMUSG00000078974	Sec61g	1.26622	-1.33859	2.40458e-06
ENSMUSG00000023019	Gpd1	1.05591	1.63656	2.7334e-06
ENSMUSG00000025739	Gng13	0.460045	-1.60883	4.11047e-06
ENSMUSG00000037458	Azin1	0.766742	1.65517	4.11088e-06
ENSMUSG00000098234	Snhg6	0.0525766	-2.44621	4.30478e-06
ENSMUSG00000015112	Slc25a13	0.245358	2.66606	6.8017e-06
ENSMUSG00000093674	Rpl41	7.25557	-1.19395	6.86236e-06
ENSMUSG00000025915	Sgk3	0.692259	1.67212	8.12701e-06
ENSMUSG00000016252	Atp5e	3.02316	-1.2172	9.53806e-06
ENSMUSG00000028967	Errfi1	0.626538	1.78071	9.53806e-06
ENSMUSG00000079523	Tmsb10	2.24327	-1.27486	1.36974e-05
ENSMUSG00000087687	Pet100	0.433757	-1.42451	1.37257e-05
ENSMUSG00000064356	mt-Atp8	0.639682	-1.42659	1.51735e-05
ENSMUSG00000038489	Polr2l	0.192781	-1.7145	1.77089e-05
ENSMUSG00000041378	Cldn5	0.135823	-1.87954	1.95124e-05
ENSMUSG00000073616	Cops9	1.95848	-1.20217	2.37348e-05
ENSMUSG00000019947	Arid5b	0.477571	1.92648	2.40989e-05
ENSMUSG00000036372	Tmem258	0.985811	-1.29566	2.79951e-05
ENSMUSG00000030711	Sult1a1	0.236595	2.61453	3.03101e-05
ENSMUSG00000007659	Bcl2l1	1.41519	1.33172	3.15693e-05
ENSMUSG00000057863	Rpl36	4.67932	-1.11973	3.82418e-05
ENSMUSG00000021285	Ppp1r13b	0.302316	2.13238	4.492e-05
ENSMUSG00000037152	Ndufc1	1.61673	-1.1746	6.51201e-05
ENSMUSG00000028407	Smim27	0.131442	-1.75695	7.02204e-05
ENSMUSG00000031760	Mt3	7.67619	-1.10546	7.15215e-05
ENSMUSG00000089665	Fcor	0.0963905	-1.98113	8.22504e-05
ENSMUSG00000021342	Prl	0.0832463	-4.8474	8.22504e-05
ENSMUSG00000046330	Rpl37a	5.49426	-1.08875	8.33272e-05
ENSMUSG00000038690	Atp5j2	3.11078	-1.11004	8.33272e-05
ENSMUSG00000038803	Ost4	0.240976	-1.5294	8.63053e-05
ENSMUSG00000020163	Uqcr11	2.84352	-1.10175	9.38887e-05
ENSMUSG00000046768	Rhoj	0.25412	2.30078	9.38887e-05
ENSMUSG00000060636	Rpl35a	6.56331	-1.04842	0.000172196
ENSMUSG00000017697	Ada	0.227832	2.27159	0.000182913
ENSMUSG00000057963	Itpk1	1.62987	1.21521	0.000184656
ENSMUSG00000067847	Romo1	0.736073	-1.20335	0.000187801
ENSMUSG00000021750	Fam107a	0.933235	1.38701	0.000218167
ENSMUSG00000000791	Il12rb1	0.0920091	4.46253	0.000226816
ENSMUSG00000054312	Mrps21	0.801793	-1.15984	0.000243807
ENSMUSG00000042737	Dpm3	0.468808	-1.24764	0.000308753
ENSMUSG00000041020	Map7d2	0.552054	1.49993	0.000348178
ENSMUSG00000084786	Ubl5	1.63426	-1.08482	0.000362143
ENSMUSG00000079435	Rpl36a	2.31775	-1.04377	0.000398385
ENSMUSG00000028298	Cga	0	-4.69734	0.000448602
ENSMUSG00000001025	S100a6	0.75798	-1.20501	0.000454702
ENSMUSG00000020018	Snrpf	0.205925	-1.48875	0.000464375
ENSMUSG00000021986	Amer2	0.490715	1.50135	0.000547678
ENSMUSG00000059534	Uqcr10	2.3528	-1.02084	0.000562737
ENSMUSG00000070394	Tmem256	0.828082	-1.27567	0.000580622
ENSMUSG00000053907	Mat2a	2.04173	1.08247	0.000658375
ENSMUSG00000029313	Aff1	0.166493	2.48115	0.000676437
ENSMUSG00000031483	Erlin2	0.503859	1.46876	0.000676437
ENSMUSG00000033863	Klf9	0.8237	1.31741	0.000699194
ENSMUSG00000062006	Rpl34	5.75276	-0.969748	0.000741944
ENSMUSG00000047721	Bola2	0.85437	-1.093	0.000794055
ENSMUSG00000057278	Snrpg	0.661589	-1.13268	0.000795953
ENSMUSG00000044734	Serpinb1a	0.788649	-1.11911	0.000806958
ENSMUSG00000047617	Paxx	1.33194	1.11621	0.00103353
ENSMUSG00000021981	Cab39l	0.324222	1.70835	0.00103353
ENSMUSG00000023089	Ndufa5	1.82266	-0.996902	0.00120292
ENSMUSG00000030168	Adipor2	1.03839	1.18367	0.00122337
ENSMUSG00000025362	Rps26	4.60922	-0.953792	0.00122953
ENSMUSG00000054277	Arfgap3	0.521385	1.38643	0.00135065
ENSMUSG00000034317	Trim59	0.1884	-1.51475	0.00182047
ENSMUSG00000035342	Lzts2	1.02086	1.14554	0.00186583
ENSMUSG00000022820	Ndufb4	1.62987	-0.9872	0.00191771
ENSMUSG00000028645	Slc2a1	1.63426	1.13214	0.00198942
ENSMUSG00000014846	Tppp3	4.43396	0.976289	0.00198942
ENSMUSG00000029780	Nt5c3	0.749217	1.23954	0.00212835
ENSMUSG00000014294	Ndufa2	2.16002	-0.955425	0.00212835
ENSMUSG00000037855	Zfp365	0.920091	1.13923	0.00248826
ENSMUSG00000025508	Rplp2	3.25975	-0.91216	0.00316029
ENSMUSG00000053332	Gas5	4.22365	-0.901898	0.00351185
ENSMUSG00000034579	Pla2g3	0.118297	2.81045	0.00376893
ENSMUSG00000055148	Klf2	0.219069	1.97508	0.00383867
ENSMUSG00000037419	Endod1	4.9422	0.927182	0.00390362
ENSMUSG00000020713	Gh	0.0963905	-4.55016	0.00390362
ENSMUSG00000042541	Sem1	0.718547	-1.02718	0.00431129
ENSMUSG00000098120	Gm5914	0.0262883	-2.31883	0.00514506
ENSMUSG00000035048	Anapc13	0.657208	-1.03927	0.00525242
ENSMUSG00000029465	Arpc3	0.968286	1.09707	0.00602755
ENSMUSG00000086841	2410006H16Rik	0.512622	-1.06263	0.00673007
ENSMUSG00000018143	Mafk	0.25412	1.63781	0.00690778
ENSMUSG00000073702	Rpl31	2.47986	-0.881743	0.00705316
ENSMUSG00000019689	Fmc1	0.495096	-1.03438	0.00838657
ENSMUSG00000019558	Slc6a8	0.705403	1.13349	0.00850305
ENSMUSG00000002416	Ndufb2	1.48967	-0.907454	0.0089171
ENSMUSG00000078784	Rbis	0.503859	-1.02156	0.00914761
ENSMUSG00000021040	Slirp	0.354892	-1.09056	0.0104091
ENSMUSG00000010406	Mrpl52	0.8237	-0.954296	0.0109816
ENSMUSG00000037235	Mxd4	0.722928	1.09274	0.0120084
ENSMUSG00000038717	Atp5l	2.90048	-0.843205	0.0120084
ENSMUSG00000033326	Kdm4a	0.280409	1.5019	0.0120321
ENSMUSG00000036781	Rps27l	0.460045	-1.02387	0.0128722
ENSMUSG00000098188	Sowahc	0.0131442	-2.64076	0.014078
ENSMUSG00000051495	Irf2bp2	0.806175	1.07505	0.0141844
ENSMUSG00000039601	Rcan2	2.79094	0.873428	0.0141844
ENSMUSG00000028936	Rpl22	2.72522	-0.840518	0.0144064
ENSMUSG00000047369	Dnah14	0.179637	1.81045	0.0160468
ENSMUSG00000042312	S100a13	1.09096	-0.892204	0.0170665
ENSMUSG00000027200	Sema6d	0.1884	-1.23791	0.0176233
ENSMUSG00000045503	Sys1	2.69893	0.858597	0.0176233
ENSMUSG00000097451	Rian	0.346129	1.32503	0.0176567
ENSMUSG00000066687	Zbtb16	0.056958	3.81045	0.0186043
ENSMUSG00000032766	Gng11	2.23451	-0.832612	0.0200282
ENSMUSG00000068523	Gng5	1.31003	-0.889617	0.0203595
ENSMUSG00000031770	Herpud1	0.587106	1.12572	0.0213714
ENSMUSG00000007656	Arpp19	1.12163	-0.861642	0.02333
ENSMUSG00000038332	Sesn1	0.407469	1.23576	0.0239248
ENSMUSG00000024018	Ccdc167	0.0963905	-1.45062	0.0242683
ENSMUSG00000043587	Pxylp1	0.105153	2.32503	0.0247268
ENSMUSG00000042213	Zfand4	0.105153	2.32503	0.0247772
ENSMUSG00000090247	Bloc1s1	0.219069	-1.14466	0.0256503
ENSMUSG00000028982	Slc25a33	0.69664	1.02125	0.0258959
ENSMUSG00000058600	Rpl30	7.34758	-0.758588	0.0283717
ENSMUSG00000021702	Thbs4	0.31546	1.54907	0.0284234
ENSMUSG00000039958	Etfbkmt	0.0744835	3.17302	0.0305658
ENSMUSG00000106918	Mrpl33	0.530148	-0.936529	0.0310652
ENSMUSG00000030494	Rhpn2	0.197162	1.71931	0.0310652
ENSMUSG00000022321	Cdh10	0.0219069	-2.31883	0.0328002
ENSMUSG00000025511	Tspan4	0.271646	1.39542	0.0338198
ENSMUSG00000022340	Sybu	0.0657208	-1.64076	0.0349202
ENSMUSG00000024535	Snx24	0.306697	1.29486	0.0353763
ENSMUSG00000045975	C2cd2	0.184018	1.62201	0.0362
ENSMUSG00000031681	Smad1	0.240976	1.48852	0.0362186
ENSMUSG00000027434	Nkx2-2	0.0613394	-1.61357	0.0370463
ENSMUSG00000039221	Rpl22l1	1.45024	-0.831316	0.0370463
ENSMUSG00000039911	Spsb1	0.451283	1.11858	0.0370463
ENSMUSG00000078572	Ndufaf8	0.350511	-1.04937	0.0376071
ENSMUSG00000030087	Klf15	0.56958	1.03652	0.0392719
ENSMUSG00000021520	Uqcrb	1.54225	-0.800164	0.0393046
ENSMUSG00000043300	B3galnt1	0.271646	1.33652	0.040729
ENSMUSG00000034858	Fam214a	0.271646	1.33652	0.040729
ENSMUSG00000079480	Pin4	0.424994	-0.952048	0.0423069
ENSMUSG00000055839	Elob	3.56207	-0.747977	0.0443093
ENSMUSG00000024176	Sox8	0.670352	1.02196	0.0445562
ENSMUSG00000034855	Cxcl10	0.00438138	-4.0413	0.0445855
ENSMUSG00000045996	Polr2k	0.499478	-0.906299	0.0445855
ENSMUSG00000041926	Rnpep	0.297934	1.30427	0.0449452
ENSMUSG00000066129	Kndc1	0.876277	0.95371	0.0451556
ENSMUSG00000050423	Ppp1r3g	0.12706	1.90999	0.0451556
ENSMUSG00000001827	Folr1	0.105153	2.32503	0.0458176
ENSMUSG00000056501	Cebpb	0.25412	1.42631	0.0473082
ENSMUSG00000008683	Rps15a	4.92906	-0.726417	0.0499634

## Sheet: WMT ZT14
Table S2D. DEGs at ZT14 in female and male white matter tracts (WMT). The average number of counts per spot in the RHY condition, the log2 fold change in gene expression (RHY relative to saline), and the adjusted p-value (FDR) are shown.
ZT14 FEMALES - WMT						ZT14 MALES - WMT
FeatureID	FeatureName	ZT14RF count average	ZT14RF Log2FoldChange	ZT14RF FDR		FeatureID	FeatureName	ZT14RM count average	ZT14RM Log2FoldChange	ZT14RM FDR
ENSMUSG00000019970	Sgk1	15.3341	3.10376	2.33957e-32		ENSMUSG00000098178	Gm42418	1.9635	-2.10259	9.74786e-21
ENSMUSG00000023067	Cdkn1a	1.65788	3.88274	8.05058e-28		ENSMUSG00000022949	Clic6	0.30335	4.11525	1.05426e-13
ENSMUSG00000021025	Nfkbia	2.13582	2.85295	1.10911e-20		ENSMUSG00000062591	Tubb4a	2.02969	-1.57402	1.37227e-12
ENSMUSG00000034936	Arl4d	1.80724	2.72673	4.1166e-17		ENSMUSG00000035202	Lars2	0.270257	-1.90623	4.03595e-10
ENSMUSG00000020108	Ddit4	2.2354	2.4421	2.77813e-16		ENSMUSG00000061808	Ttr	33.0982	2.44973	4.08047e-10
ENSMUSG00000027525	Phactr3	5.48643	2.11349	6.90934e-16		ENSMUSG00000061718	Ppp1r1b	0.639793	1.93033	2.89429e-09
ENSMUSG00000002910	Arrdc2	2.26029	2.17264	8.64123e-14		ENSMUSG00000011884	Gltp	0.435721	-1.54344	5.69047e-08
ENSMUSG00000048572	Tmem252	0.333567	5.13082	1.97842e-08		ENSMUSG00000090137	Uba52	2.1786	1.23219	7.57462e-08
ENSMUSG00000025591	Tma16	0.677091	2.33404	8.09277e-08		ENSMUSG00000050063	Klk6	0.170979	-1.93369	1.17322e-07
ENSMUSG00000028967	Errfi1	0.945936	1.74632	1.25206e-06		ENSMUSG00000033208	S100b	1.18031	-1.31169	2.39415e-07
ENSMUSG00000017697	Ada	0.492882	2.27218	1.30959e-06		ENSMUSG00000019970	Sgk1	3.23206	1.12718	2.62209e-07
ENSMUSG00000021453	Gadd45g	0.911085	1.74249	5.41865e-06		ENSMUSG00000015090	Ptgds	39.6396	0.994932	1.53213e-06
ENSMUSG00000074170	Plekhf1	0.935978	1.63598	7.33623e-06		ENSMUSG00000001827	Folr1	0.193041	3.06278	3.30714e-06
ENSMUSG00000031765	Mt1	63.3528	1.24474	1.01557e-05		ENSMUSG00000032246	Calml4	0.204072	2.81886	3.30714e-06
ENSMUSG00000018143	Mafk	0.602412	1.85862	2.68255e-05		ENSMUSG00000018217	Pmp22	0.209587	-1.62264	8.71003e-06
ENSMUSG00000031762	Mt2	5.28728	1.30071	3.37333e-05		ENSMUSG00000024516	Sec11c	1.2851	-1.10097	1.1544e-05
ENSMUSG00000005057	Sh2b2	0.328588	2.17085	3.53707e-05		ENSMUSG00000115625	2900040C04Rik	0.159948	3.21478	1.30988e-05
ENSMUSG00000002831	Plin4	0.82147	1.59397	4.52786e-05		ENSMUSG00000026051	Ecrg4	0.204072	2.55582	2.38502e-05
ENSMUSG00000025509	Pnpla2	1.43384	1.37698	6.24583e-05		ENSMUSG00000068696	Gpr88	0.18201	2.65839	4.09486e-05
ENSMUSG00000090137	Uba52	6.32781	1.14354	0.000128374		ENSMUSG00000092341	Malat1	1.58294	-1.15639	7.09617e-05
ENSMUSG00000060143	Gm10076	13.3526	1.11332	0.000164886		ENSMUSG00000027400	Pdyn	0.154433	2.75084	0.000163777
ENSMUSG00000034579	Pla2g3	0.174251	2.79825	0.000341716		ENSMUSG00000002910	Arrdc2	0.512937	1.42508	0.000203533
ENSMUSG00000036390	Gadd45a	0.298717	2.0355	0.000360506		ENSMUSG00000032766	Gng11	0.66737	-1.1101	0.000247004
ENSMUSG00000033585	Ndn	0.378374	-1.4886	0.000644606		ENSMUSG00000015341	Golga7	0.540515	-1.14312	0.000247004
ENSMUSG00000015090	Ptgds	97.4812	1.04451	0.00171815		ENSMUSG00000045573	Penk	0.6067	1.95935	0.000346754
ENSMUSG00000025915	Sgk3	0.811513	1.32766	0.00219403		ENSMUSG00000013523	Bcas1	1.37886	-0.962149	0.000378069
ENSMUSG00000079484	Phyhd1	0.687048	1.33787	0.00272086		ENSMUSG00000039323	Igfbp2	0.281288	1.78594	0.000456881
ENSMUSG00000019947	Arid5b	0.672112	1.37594	0.00293495		ENSMUSG00000025739	Gng13	0.904535	1.14024	0.000469143
ENSMUSG00000030880	Polr3e	1.69273	1.07617	0.00482464		ENSMUSG00000020163	Uqcr11	3.46922	0.843336	0.000611732
ENSMUSG00000027845	Dclre1b	0.258888	1.77128	0.0065664		ENSMUSG00000061762	Tac1	0.375051	1.50953	0.000699013
ENSMUSG00000071637	Cebpd	0.582497	1.46657	0.00711437		ENSMUSG00000026830	Ermn	1.15273	-0.943645	0.00077584
ENSMUSG00000045664	Cdc42ep2	0.592454	-1.13367	0.0102646		ENSMUSG00000079523	Tmsb10	2.61984	0.905031	0.000786511
ENSMUSG00000021750	Fam107a	1.41392	1.07578	0.011094		ENSMUSG00000021750	Fam107a	0.904535	1.05951	0.000929967
ENSMUSG00000026822	Lcn2	0.801556	6.38321	0.0115061		ENSMUSG00000027570	Col9a3	0.231649	1.85969	0.00116623
ENSMUSG00000034317	Trim59	0.333567	-1.20903	0.0118009		ENSMUSG00000020681	Ace	0.170979	2.19242	0.00151126
ENSMUSG00000032788	Pdxk	1.0704	1.10709	0.0118009		ENSMUSG00000031760	Mt3	9.53071	0.759835	0.00190017
ENSMUSG00000050370	Ch25h	0.0746791	4.62832	0.0119826		ENSMUSG00000043164	Tmem212	0.0661855	4.5933	0.00190634
ENSMUSG00000030711	Sult1a1	0.388331	1.50584	0.0124594		ENSMUSG00000048583	Igf2	0.115825	2.76733	0.0019082
ENSMUSG00000027301	Oxt	0	-3.95664	0.0129245		ENSMUSG00000008682	Rpl10	2.27788	-0.827285	0.00197521
ENSMUSG00000029780	Nt5c3	1.10027	1.06519	0.0129245		ENSMUSG00000072235	Tuba1a	4.15314	-0.797244	0.00216524
ENSMUSG00000027875	Hmgcs2	0.119487	2.46482	0.016454		ENSMUSG00000027199	Gatm	1.86974	-0.834744	0.00238934
ENSMUSG00000059824	Dbp	0.433139	-1.14587	0.016454		ENSMUSG00000027562	Car2	3.18793	-0.79623	0.00238934
ENSMUSG00000031681	Smad1	0.363438	1.44546	0.0202508		ENSMUSG00000034936	Arl4d	0.408144	1.34032	0.00238934
ENSMUSG00000074466	Gm15417	0.771684	1.10637	0.0257268		ENSMUSG00000030605	Mfge8	0.766648	1.05636	0.00251451
ENSMUSG00000037235	Mxd4	1.11023	1.04336	0.0274254		ENSMUSG00000025597	Klhl4	0.0992782	-1.6141	0.00252969
ENSMUSG00000036564	Ndrg4	0.721898	-1.08874	0.0298515		ENSMUSG00000032060	Cryab	5.45478	-0.767345	0.00279393
ENSMUSG00000021259	Cyp46a1	0.129444	-1.41121	0.0340738		ENSMUSG00000034858	Fam214a	0.24268	1.68427	0.00302531
ENSMUSG00000050105	Grrp1	0.149358	2.99756	0.0344492		ENSMUSG00000025889	Snca	0.507422	1.2032	0.00308563
ENSMUSG00000032523	Hhatl	0.35846	1.39188	0.0344492		ENSMUSG00000004207	Psap	5.56509	0.747582	0.00308563
ENSMUSG00000049907	Rasl11b	0.542668	1.1429	0.0401058		ENSMUSG00000089661	Mia	0.148917	2.24078	0.0040156
ENSMUSG00000058297	Spock2	0.243952	-1.24352	0.0410895		ENSMUSG00000092274	Neat1	0.843865	0.989718	0.00410878
ENSMUSG00000022548	Apod	46.8437	0.834302	0.0410895		ENSMUSG00000090247	Bloc1s1	0.352989	1.36064	0.00465304
ENSMUSG00000113902	Ndufb1-ps	4.2119	0.840813	0.043211		ENSMUSG00000032014	Oaf	0.215103	1.75535	0.00490456
ENSMUSG00000038332	Sesn1	0.532711	1.13528	0.0441424		ENSMUSG00000003863	Ppfia3	0.198556	1.78038	0.00625263
ENSMUSG00000058672	Tubb2a	0.990743	-0.980487	0.0461027		ENSMUSG00000028495	Rps6	1.94696	-0.784196	0.0065419
						ENSMUSG00000041577	Prelp	0.132371	2.21478	0.00693633
						ENSMUSG00000030711	Sult1a1	0.209587	1.71883	0.00693633
						ENSMUSG00000024176	Sox8	0.126855	-1.417	0.00693633
						ENSMUSG00000039530	Tusc3	0.474329	1.16587	0.00720195
						ENSMUSG00000018411	Mapt	0.463298	-1.00153	0.00721705
						ENSMUSG00000014313	Cox6c	6.21592	0.68368	0.00811012
						ENSMUSG00000039901	Armh3	0.0661855	3.5933	0.00974456
						ENSMUSG00000025221	Kcnip2	0.170979	1.89286	0.00980111
						ENSMUSG00000034317	Trim59	0.154433	-1.30445	0.0103242
						ENSMUSG00000073616	Cops9	2.29443	0.735673	0.0103777
						ENSMUSG00000025006	Sorbs1	0.00551545	-3.15154	0.0111496
						ENSMUSG00000031425	Plp1	33.9973	-0.685617	0.0111629
						ENSMUSG00000005089	Slc1a2	3.3203	0.715243	0.0143872
						ENSMUSG00000098234	Snhg6	0.0882473	2.65839	0.0163685
						ENSMUSG00000016024	Lbp	0.0717009	3.11525	0.0163685
						ENSMUSG00000004626	Stxbp2	0.0717009	3.11525	0.0163685
						ENSMUSG00000031833	Mast3	0.832834	0.892856	0.0163685
						ENSMUSG00000000184	Ccnd2	0.220618	1.60655	0.0178926
						ENSMUSG00000073702	Rpl31	2.95628	0.680864	0.0186882
						ENSMUSG00000044734	Serpinb1a	0.325412	-1.01403	0.0191379
						ENSMUSG00000027525	Phactr3	1.20237	0.797279	0.0192024
						ENSMUSG00000089810	Gm16536	0.0937627	2.47782	0.01933
						ENSMUSG00000064360	mt-Nd3	4.31309	0.650856	0.01933
						ENSMUSG00000035772	Mrps2	0.00551545	-3.01403	0.0216067
						ENSMUSG00000063446	Plppr1	0.0772164	2.79975	0.0229732
						ENSMUSG00000034675	Dbn1	0.198556	1.57875	0.0248539
						ENSMUSG00000060126	Tpt1	8.4938	-0.642906	0.0275179
						ENSMUSG00000026959	Grin1	0.36402	1.15159	0.0278552
						ENSMUSG00000032118	Fez1	1.18582	-0.744574	0.0281943
						ENSMUSG00000035133	Arhgap5	0.159948	-1.21148	0.0283358
						ENSMUSG00000083282	Ctsf	0.386082	1.11187	0.0283358
						ENSMUSG00000006333	Rps9	3.40855	-0.661485	0.0286255
						ENSMUSG00000038393	Txnip	0.170979	1.64493	0.0294718
						ENSMUSG00000020431	Adcy1	0.281288	1.27137	0.0318145
						ENSMUSG00000034312	Iqsec1	0.42469	1.04898	0.0333508
						ENSMUSG00000032554	Trf	6.12767	-0.639254	0.0335503
						ENSMUSG00000034574	Daam1	0.286804	1.26322	0.0369277
						ENSMUSG00000010064	Slc38a3	0.253711	1.31816	0.0370453
						ENSMUSG00000026500	Cox20	0.457783	1.01839	0.0391541
						ENSMUSG00000041736	Tspo	0.137886	1.78594	0.0403917
						ENSMUSG00000037843	Vstm2l	0.193041	1.47782	0.0405612
						ENSMUSG00000037625	Cldn11	6.36483	0.608127	0.0405612
						ENSMUSG00000003411	Rab3b	0.226134	1.37828	0.0405612
						ENSMUSG00000030701	Plekhb1	4.09798	-0.641457	0.0405612
						ENSMUSG00000066129	Kndc1	0.694947	0.870314	0.0405612
						ENSMUSG00000031980	Agt	0.452267	-0.98477	0.0405612
						ENSMUSG00000035383	Pmch	0.0772164	-2.63488	0.0405612
						ENSMUSG00000049154	Fam183b	0.0717009	2.70021	0.0405612
						ENSMUSG00000020640	Itsn2	0.204072	1.44034	0.0405612
						ENSMUSG00000028971	Cort	0.297835	3.21478	0.040697
						ENSMUSG00000024740	Ddb1	0.700463	0.859433	0.043286
						ENSMUSG00000015806	Qdpr	5.79674	-0.618971	0.0452741
						ENSMUSG00000026289	Atg16l1	0.143402	1.74085	0.0475176

## Sheet: Cortex ZT4 
Table S2E . DEGs at ZT4 in female and male cerebral cortex. The average number of counts per spot in the RHY condition, the log2 fold change in gene expression (RHY relative to saline), and the adjusted p-value (FDR) are shown.
ZT4 FEMALES - Cerebral cortex						ZT4 MALES - Cerebral cortex
FeatureID	FeatureName	ZT4RF count average	ZT4RF Log2FoldChange	ZT4RF FDR		FeatureID	FeatureName	ZT4RM count average	ZT4RM Log2FoldChange	ZT4RM FDR
ENSMUSG00000021342	Prl	0.00300293	-7.02545	1.68909e-34		ENSMUSG00000090137	Uba52	1.76302	-1.71378	3.56536e-09
ENSMUSG00000020713	Gh	0.00300293	-6.11142	1.55108e-22		ENSMUSG00000002831	Plin4	0.180602	4.07115	0.000201854
ENSMUSG00000090137	Uba52	1.41438	-2.34403	1.63692e-19		ENSMUSG00000071637	Cebpd	0.395604	2.18405	0.000581514
ENSMUSG00000113902	Ndufb1-ps	3.2882	-1.92306	4.15684e-14		ENSMUSG00000035383	Pmch	0.210702	-1.61815	0.00442071
ENSMUSG00000038489	Polr2l	0.510497	-2.0578	6.59881e-13		ENSMUSG00000038059	Smim3	0.348304	2.09555	0.00466838
ENSMUSG00000060143	Gm10076	5.04792	-1.79684	1.02109e-12		ENSMUSG00000019970	Sgk1	2.28762	1.24345	0.0100904
ENSMUSG00000028998	Tomm7	2.08403	-1.7524	1.28277e-11		ENSMUSG00000025509	Pnpla2	0.442905	1.70147	0.011487
ENSMUSG00000016427	Ndufa1	2.03298	-1.72773	4.25484e-11		ENSMUSG00000096768	Gm47283	1.65982	-1.07633	0.012422
ENSMUSG00000067288	Rps28	4.7176	-1.61447	3.41311e-10		ENSMUSG00000045471	Hcrt	0.0559006	-2.07132	0.0139876
ENSMUSG00000046516	Cox17	2.13508	-1.62221	5.49444e-10		ENSMUSG00000023067	Cdkn1a	0.481605	1.51087	0.0222965
ENSMUSG00000064360	mt-Nd3	9.86161	-1.56379	9.9814e-10		ENSMUSG00000045903	Npas4	0.0129001	-3.05555	0.0222965
ENSMUSG00000098234	Snhg6	0.129126	-2.16776	1.93963e-09		ENSMUSG00000025217	Btrc	0.584806	1.45752	0.0233629
ENSMUSG00000071637	Cebpd	0.489477	2.4101	2.60781e-09		ENSMUSG00000041378	Cldn5	0.283803	-1.46893	0.0258695
ENSMUSG00000103034	Gm8797	0.264257	3.47582	2.69729e-09		ENSMUSG00000048572	Tmem252	0.193502	2.3611	0.026169
ENSMUSG00000019970	Sgk1	2.14709	1.84831	2.69729e-09		ENSMUSG00000061808	Ttr	21.784	1.01738	0.0331183
ENSMUSG00000048572	Tmem252	0.306298	3.90898	2.82903e-09		ENSMUSG00000002910	Arrdc2	0.395604	1.59908	0.0331978
ENSMUSG00000071528	Atp5md	13.5882	-1.49161	3.96338e-09		ENSMUSG00000025591	Tma16	0.374104	1.58076	0.0392289
ENSMUSG00000057322	Rpl38	16.2458	-1.45233	1.13707e-08
ENSMUSG00000021290	Atp5mpl	5.57643	-1.4636	1.21767e-08
ENSMUSG00000025739	Gng13	2.49543	-1.4744	1.73006e-08
ENSMUSG00000074170	Plekhf1	0.156152	4.53536	2.38487e-08
ENSMUSG00000104960	Snhg8	0.645629	-1.6101	3.2633e-08
ENSMUSG00000017778	Cox7c	11.7384	-1.40745	3.67381e-08
ENSMUSG00000078974	Sec61g	2.69963	-1.43067	4.9453e-08
ENSMUSG00000050856	Atp5k	7.84364	-1.39782	5.50533e-08
ENSMUSG00000079641	Rpl39	5.9548	-1.39476	6.29281e-08
ENSMUSG00000041841	Rpl37	14.414	-1.37297	8.65117e-08
ENSMUSG00000097383	1500026H17Rik	0.0690673	-2.2941	1.8319e-07
ENSMUSG00000042737	Dpm3	0.675658	-1.49392	2.50514e-07
ENSMUSG00000062997	Rpl35	6.0569	-1.32139	4.29448e-07
ENSMUSG00000039001	Rps21	18.1467	-1.3037	4.88767e-07
ENSMUSG00000035674	Ndufa3	4.69057	-1.32182	4.94299e-07
ENSMUSG00000074754	Smim26	0.483471	-1.50376	7.14016e-07
ENSMUSG00000079523	Tmsb10	10.9607	-1.2883	1.6591e-06
ENSMUSG00000016252	Atp5e	8.11391	-1.24343	2.64334e-06
ENSMUSG00000047721	Bola2	1.50146	-1.30338	3.96385e-06
ENSMUSG00000034892	Rps29	13.5402	-1.22122	4.8033e-06
ENSMUSG00000090733	Rps27	5.83168	-1.22523	5.0446e-06
ENSMUSG00000021025	Nfkbia	0.630614	1.8281	5.0446e-06
ENSMUSG00000014313	Cox6c	18.9334	-1.20871	5.0446e-06
ENSMUSG00000065947	mt-Nd4l	2.21616	-1.26025	6.27153e-06
ENSMUSG00000042541	Sem1	1.51047	-1.25968	7.50238e-06
ENSMUSG00000024222	Fkbp5	0.429418	1.8899	7.50238e-06
ENSMUSG00000038803	Ost4	0.387377	-1.4556	7.62221e-06
ENSMUSG00000078747	Gm20878	0.0720702	-2.08786	8.46808e-06
ENSMUSG00000073616	Cops9	5.03891	-1.19299	9.16904e-06
ENSMUSG00000031760	Mt3	16.5581	-1.18219	9.16904e-06
ENSMUSG00000070394	Tmem256	2.12607	-1.21076	1.38181e-05
ENSMUSG00000036372	Tmem258	1.09907	-1.25789	1.38974e-05
ENSMUSG00000037152	Ndufc1	4.81669	-1.18083	1.50838e-05
ENSMUSG00000021040	Slirp	0.54353	-1.35719	1.56548e-05
ENSMUSG00000020018	Snrpf	0.600585	-1.32614	1.96305e-05
ENSMUSG00000035048	Anapc13	1.05403	-1.2429	2.04801e-05
ENSMUSG00000031431	Tsc22d3	2.30625	1.28054	2.78422e-05
ENSMUSG00000020163	Uqcr11	7.83764	-1.13104	3.29858e-05
ENSMUSG00000091050	9330020H09Rik	0.0240234	-2.69506	3.80865e-05
ENSMUSG00000060636	Rpl35a	10.5553	-1.1109	4.77746e-05
ENSMUSG00000093674	Rpl41	15.8074	-1.09918	5.79467e-05
ENSMUSG00000057278	Snrpg	1.51648	-1.16376	6.017e-05
ENSMUSG00000033685	Ucp2	0.31831	2.02534	6.15997e-05
ENSMUSG00000023089	Ndufa5	5.83168	-1.09702	8.0566e-05
ENSMUSG00000038690	Atp5j2	8.64843	-1.07552	0.000107812
ENSMUSG00000038570	Saxo2	0.132129	-1.6549	0.00011235
ENSMUSG00000057863	Rpl36	7.26408	-1.07557	0.00011235
ENSMUSG00000087687	Pet100	0.951927	-1.18574	0.000119776
ENSMUSG00000064356	mt-Atp8	1.42339	-1.13208	0.000133914
ENSMUSG00000002910	Arrdc2	0.378369	1.75173	0.000223294
ENSMUSG00000084786	Ubl5	4.9248	-1.03723	0.000300913
ENSMUSG00000059534	Uqcr10	7.54335	-1.026	0.000329332
ENSMUSG00000038059	Smim3	0.399389	1.5516	0.000428535
ENSMUSG00000067847	Romo1	1.90986	-1.05109	0.00044978
ENSMUSG00000034634	Ly6d	0.201196	2.43547	0.0004791
ENSMUSG00000030677	Kif22	0.129126	-1.55331	0.00049786
ENSMUSG00000019689	Fmc1	1.09306	-1.08595	0.000520631
ENSMUSG00000020108	Ddit4	0.519506	1.44303	0.000553122
ENSMUSG00000030087	Klf15	0.471459	1.49651	0.000604595
ENSMUSG00000090247	Bloc1s1	0.19519	-1.40555	0.000705559
ENSMUSG00000079435	Rpl36a	4.15605	-0.988712	0.000900315
ENSMUSG00000114018	Gm36495	0.00300293	-3.77752	0.00115075
ENSMUSG00000026822	Lcn2	0.477465	7.12937	0.00120219
ENSMUSG00000106918	Mrpl33	1.24321	-1.02892	0.00120219
ENSMUSG00000079017	Ifi27l2a	0.0180176	-2.55513	0.00123814
ENSMUSG00000078784	Rbis	1.44441	-1.01607	0.00124452
ENSMUSG00000024038	Ndufv3	3.76567	-0.973231	0.00132348
ENSMUSG00000002416	Ndufb2	4.80468	-0.95454	0.00165603
ENSMUSG00000061808	Ttr	13.1678	-1.2283	0.00186442
ENSMUSG00000062006	Rpl34	9.57333	-0.930883	0.0020991
ENSMUSG00000089665	Fcor	0.192187	-1.29948	0.00215044
ENSMUSG00000086841	2410006H16Rik	0.972948	-1.02069	0.00226801
ENSMUSG00000025508	Rplp2	5.79865	-0.92863	0.00250137
ENSMUSG00000046330	Rpl37a	8.53732	-0.917914	0.00277593
ENSMUSG00000038717	Atp5l	8.6244	-0.913367	0.00291155
ENSMUSG00000050074	Spink8	0.324316	1.62143	0.00291155
ENSMUSG00000023067	Cdkn1a	0.450439	1.40199	0.00316296
ENSMUSG00000054312	Mrps21	2.58252	-0.929527	0.00320079
ENSMUSG00000053332	Gas5	4.65153	-0.914181	0.0033468
ENSMUSG00000070369	Itgad	0.0930907	2.80744	0.0033468
ENSMUSG00000014294	Ndufa2	5.11098	-0.905782	0.00376608
ENSMUSG00000026500	Cox20	0.81079	-1.00523	0.00383884
ENSMUSG00000028298	Cga	0	-4.28002	0.00518806
ENSMUSG00000039634	Zfp189	0.108105	2.43193	0.00552926
ENSMUSG00000085241	Snhg3	0.309301	-1.13598	0.00553367
ENSMUSG00000037095	Lrg1	0.0960936	2.5299	0.00598545
ENSMUSG00000052296	Ppp6r1	0.213208	-1.21246	0.00672532
ENSMUSG00000045996	Polr2k	1.45342	-0.921772	0.00725041
ENSMUSG00000025362	Rps26	6.69652	-0.869177	0.00728903
ENSMUSG00000095366	Gm21860	0	-4.19256	0.00753414
ENSMUSG00000084883	Ccdc85c	0.0480468	-1.80554	0.00897553
ENSMUSG00000085255	Taco1os	0.0120117	-2.57107	0.00950672
ENSMUSG00000110156	Gm42067	0.150146	-1.32749	0.00981386
ENSMUSG00000029062	Cdk11b	0.465453	-1.01568	0.0105216
ENSMUSG00000024066	Xdh	0.14414	2.10022	0.0105216
ENSMUSG00000098120	Gm5914	0.111108	-1.38758	0.0106039
ENSMUSG00000068240	Gm11808	0.351342	-1.0781	0.011913
ENSMUSG00000046707	Csnk2a2	0.29729	-1.08786	0.0120979
ENSMUSG00000059991	Nptx2	0.26726	-1.18452	0.0123646
ENSMUSG00000002831	Plin4	0.111108	2.24801	0.0124391
ENSMUSG00000010406	Mrpl52	1.4324	-0.878534	0.0126923
ENSMUSG00000025509	Pnpla2	0.468456	1.19517	0.0158946
ENSMUSG00000018585	Atox1	2.4654	-0.842722	0.0166808
ENSMUSG00000045471	Hcrt	0.0330322	-1.99992	0.0183351
ENSMUSG00000070858	Gm1673	2.82876	-0.828132	0.0185228
ENSMUSG00000039202	Abhd2	0.0840819	-1.4431	0.0212845
ENSMUSG00000044894	Uqcrq	10.3601	-0.797314	0.0222827
ENSMUSG00000073702	Rpl31	5.88874	-0.798933	0.0240237
ENSMUSG00000024778	Fas	0.0870848	2.3924	0.0252742
ENSMUSG00000037926	Ssh2	0.168164	1.64033	0.0253504
ENSMUSG00000022820	Ndufb4	5.75361	-0.792249	0.0253504
ENSMUSG00000024018	Ccdc167	0.237231	-1.10904	0.0255042
ENSMUSG00000037820	Tgm2	0.135132	2.00907	0.0308047
ENSMUSG00000028936	Rpl22	3.54946	-0.791682	0.0308047
ENSMUSG00000078572	Ndufaf8	0.879857	-0.857075	0.031349
ENSMUSG00000030905	Crym	1.18315	0.957414	0.0314489
ENSMUSG00000021903	Galnt15	0.0660644	2.74604	0.0361692
ENSMUSG00000090101	Snhg9	0.0720702	-1.43135	0.0371415
ENSMUSG00000019232	Etnppl	0.234228	1.41078	0.0373969
ENSMUSG00000028656	Cap1	0.918895	0.940251	0.039348
ENSMUSG00000034390	Cmip	0.129126	1.80744	0.039348
ENSMUSG00000023034	Nr4a1	0.222216	-1.07227	0.0395258
ENSMUSG00000056071	S100a9	0.042041	3.71433	0.0397833
ENSMUSG00000030711	Sult1a1	0.249243	1.3924	0.0399116
ENSMUSG00000038418	Egr1	0.852831	-0.857922	0.0409104
ENSMUSG00000032330	Cox7a2	11.9877	-0.753111	0.0423759

## Sheet: Cortex ZT14
Table S2F. DEGs at ZT14 in female and male cerebral cortex. The average number of counts per spot in the RHY condition, the log2 fold change in gene expression (RHY relative to saline), and the adjusted p-value (FDR) are shown.
ZT14 FEMALES - Cerebral cortex						ZT14 MALES - Cerebral cortex
FeatureID	FeatureName	ZT14RF count average	ZT14RF Log2FoldChange	ZT14RF FDR		FeatureID	FeatureName	ZT14RM count average	ZT14RM Log2FoldChange	ZT14RM FDR
ENSMUSG00000048572	Tmem252	0.196267	5.05758	8.26296e-11		ENSMUSG00000098178	Gm42418	5.17628	-1.56523	1.93103e-08
ENSMUSG00000026822	Lcn2	0.282384	7.16293	1.7136e-09		ENSMUSG00000071753	Cdr1os	0.317028	-1.58377	8.43705e-06
ENSMUSG00000019970	Sgk1	2.05079	1.63089	2.57911e-08
ENSMUSG00000071637	Cebpd	0.402548	1.86404	2.61222e-06
ENSMUSG00000020108	Ddit4	0.646881	1.54568	7.02411e-06
ENSMUSG00000030711	Sult1a1	0.450613	1.51144	4.67368e-05
ENSMUSG00000031765	Mt1	54.1517	1.04283	0.00028467
ENSMUSG00000061808	Ttr	5.78187	1.76421	0.00028467
ENSMUSG00000048001	Hes5	0.278379	-1.32105	0.000418649
ENSMUSG00000090137	Uba52	9.53698	1.01713	0.000528063
ENSMUSG00000033585	Ndn	1.74838	-0.981853	0.003351
ENSMUSG00000095366	Gm21860	0.0420573	4.47262	0.003351
ENSMUSG00000031762	Mt2	4.3359	0.945528	0.00451942
ENSMUSG00000021025	Nfkbia	0.604823	1.15833	0.0070851
ENSMUSG00000060143	Gm10076	20.8023	0.871497	0.00996484
ENSMUSG00000090247	Bloc1s1	0.867181	0.999951	0.0114028
ENSMUSG00000052397	Ezr	0.767044	0.998236	0.0197661
ENSMUSG00000103034	Gm8797	0.118161	-1.20921	0.0258121
ENSMUSG00000023067	Cdkn1a	0.258352	1.28067	0.0258121
ENSMUSG00000115783	Bc1	0.446608	-0.917551	0.046984

## Sheet: BLA ZT4
Table S2G. DEGs at ZT4 in female and male basolateral amygdala (BLA). The average number of counts per spot in the RHY condition, the log2 fold change in gene expression (RHY relative to saline), and the adjusted p-value (FDR) are shown.
ZT4 FEMALES - BLA						ZT4 MALES - BLA
FeatureID	FeatureName	ZT4RF count average	ZT4RF Log2FoldChange	ZT4RF FDR		FeatureID	FeatureName	ZT4RM count average	ZT4RM Log2FoldChange	ZT4RM FDR
ENSMUSG00000090137	Uba52	1.85235	-2.33399	1.48e-10		ENSMUSG00000061808	Ttr	0.930888	-2.39099	0.000108547
ENSMUSG00000113902	Ndufb1-ps	4.10605	-2.08545	2.95e-10		ENSMUSG00000090137	Uba52	3.01608	-1.53781	0.0029008
ENSMUSG00000025739	Gng13	3.08726	-2.08425	2.95e-10		ENSMUSG00000035383	Pmch	0.539915	-2.14796	0.0029008
ENSMUSG00000060143	Gm10076	7.13156	-1.95579	5.52e-10
ENSMUSG00000061808	Ttr	5.66512	3.43025	3.84e-09
ENSMUSG00000064360	mt-Nd3	13.337	-1.77916	5.18e-09
ENSMUSG00000071528	Atp5md	16.6249	-1.7506	5.99e-09
ENSMUSG00000028998	Tomm7	2.71679	-1.8931	8.33e-09
ENSMUSG00000021290	Atp5mpl	6.31344	-1.7229	1.89e-08
ENSMUSG00000038489	Polr2l	0.555706	-2.44536	2e-08
ENSMUSG00000067288	Rps28	7.59465	-1.67749	2.66e-08
ENSMUSG00000050856	Atp5k	9.20003	-1.65899	4.65e-08
ENSMUSG00000035674	Ndufa3	5.32552	-1.66449	4.65e-08
ENSMUSG00000046516	Cox17	2.28457	-1.84476	6.22e-08
ENSMUSG00000016427	Ndufa1	2.30001	-1.82019	6.22e-08
ENSMUSG00000073616	Cops9	5.49532	-1.62656	7.89e-08
ENSMUSG00000079523	Tmsb10	15.7913	-1.63697	8.57e-08
ENSMUSG00000021342	Prl	0.0154363	-5.97201	1.51e-07
ENSMUSG00000017778	Cox7c	14.5255	-1.52807	1.58e-07
ENSMUSG00000057322	Rpl38	19.5886	-1.50798	1.59e-07
ENSMUSG00000034892	Rps29	18.5544	-1.54196	1.64e-07
ENSMUSG00000020018	Snrpf	0.432216	-2.22365	2.3e-07
ENSMUSG00000062997	Rpl35	7.84163	-1.48967	4.35e-07
ENSMUSG00000031760	Mt3	17.9678	-1.46574	4.35e-07
ENSMUSG00000014313	Cox6c	18.5853	-1.43519	4.96e-07
ENSMUSG00000079641	Rpl39	7.79532	-1.49151	5.62e-07
ENSMUSG00000047721	Bola2	2.16108	-1.6649	6.11e-07
ENSMUSG00000078974	Sec61g	3.16444	-1.6049	6.11e-07
ENSMUSG00000039001	Rps21	20.6692	-1.42352	8.7e-07
ENSMUSG00000016252	Atp5e	8.95305	-1.43043	9.04e-07
ENSMUSG00000090733	Rps27	8.16579	-1.4534	1.35e-06
ENSMUSG00000041841	Rpl37	18.8014	-1.36337	1.79e-06
ENSMUSG00000093674	Rpl41	20.9625	-1.34273	2.33e-06
ENSMUSG00000059534	Uqcr10	7.8262	-1.38764	2.74e-06
ENSMUSG00000020163	Uqcr11	9.24633	-1.3779	3.62e-06
ENSMUSG00000035383	Pmch	0.0771814	-3.28207	9.9e-06
ENSMUSG00000104960	Snhg8	0.926177	-1.64301	1.51e-05
ENSMUSG00000037152	Ndufc1	6.54498	-1.29958	2.61e-05
ENSMUSG00000057278	Snrpg	1.96041	-1.41524	2.73e-05
ENSMUSG00000023067	Cdkn1a	0.617451	3.21844	4.57e-05
ENSMUSG00000057863	Rpl36	8.86043	-1.20532	6.26e-05
ENSMUSG00000098234	Snhg6	0.138927	-2.72408	6.5e-05
ENSMUSG00000038690	Atp5j2	10.8671	-1.20218	6.83e-05
ENSMUSG00000087687	Pet100	1.25034	-1.4469	7.33e-05
ENSMUSG00000084786	Ubl5	6.0819	-1.21385	7.53e-05
ENSMUSG00000078784	Rbis	1.82148	-1.37872	9.85e-05
ENSMUSG00000014294	Ndufa2	5.72686	-1.19428	0.000113408
ENSMUSG00000074754	Smim26	0.879868	-1.57575	0.0001276
ENSMUSG00000021040	Slirp	0.679197	-1.74529	0.00013659
ENSMUSG00000061718	Ppp1r1b	1.55906	1.94835	0.000148098
ENSMUSG00000046330	Rpl37a	12.5651	-1.12399	0.000229821
ENSMUSG00000035048	Anapc13	0.895305	-1.48529	0.000243845
ENSMUSG00000060636	Rpl35a	14.1859	-1.1042	0.000243845
ENSMUSG00000025508	Rplp2	7.84163	-1.11914	0.000270929
ENSMUSG00000032330	Cox7a2	13.8463	-1.09673	0.000285646
ENSMUSG00000090247	Bloc1s1	0.108054	-2.59855	0.000314002
ENSMUSG00000036372	Tmem258	1.55906	-1.31844	0.000390128
ENSMUSG00000027133	Nop10	2.51611	-1.28141	0.000402898
ENSMUSG00000031431	Tsc22d3	2.26913	1.57849	0.000402898
ENSMUSG00000024038	Ndufv3	4.39934	-1.14415	0.000462901
ENSMUSG00000023089	Ndufa5	6.05102	-1.07532	0.0004946
ENSMUSG00000042541	Sem1	2.19195	-1.27386	0.000495083
ENSMUSG00000020713	Gh	0.0308726	-5.38704	0.000563178
ENSMUSG00000067847	Romo1	2.85571	-1.14685	0.000569283
ENSMUSG00000038717	Atp5l	10.8517	-1.03943	0.000707645
ENSMUSG00000035215	Lsm7	2.26913	-1.19645	0.000927156
ENSMUSG00000070394	Tmem256	2.88659	-1.15058	0.00123061
ENSMUSG00000067786	Nnat	12.4262	1.2867	0.00139162
ENSMUSG00000019970	Sgk1	1.92954	1.7507	0.00139162
ENSMUSG00000103034	Gm8797	0.355035	4.44585	0.00155652
ENSMUSG00000044442	N6amt1	0.586579	2.56132	0.00180238
ENSMUSG00000090223	Pcp4	15.3128	-1.09186	0.00206242
ENSMUSG00000106918	Mrpl33	1.68256	-1.20325	0.00209055
ENSMUSG00000025362	Rps26	10.6973	-0.997239	0.00209055
ENSMUSG00000002416	Ndufb2	5.69599	-1.0319	0.0021388
ENSMUSG00000054312	Mrps21	2.45437	-1.16592	0.0021588
ENSMUSG00000079435	Rpl36a	6.26713	-0.983958	0.00284617
ENSMUSG00000041431	Ccnb1	0	-4.38704	0.00315236
ENSMUSG00000048572	Tmem252	0.370471	3.50474	0.00315236
ENSMUSG00000022820	Ndufb4	7.40942	-0.974056	0.00385515
ENSMUSG00000062006	Rpl34	12.6114	-0.92259	0.00400884
ENSMUSG00000044894	Uqcrq	11.145	-0.934735	0.00400884
ENSMUSG00000024208	Uqcc2	5.5725	-0.979119	0.00452001
ENSMUSG00000031231	Cox7b	10.6973	-0.951806	0.00485046
ENSMUSG00000021025	Nfkbia	0.771814	2.07388	0.00509943
ENSMUSG00000073412	Lst1	0.216108	-1.93266	0.00509943
ENSMUSG00000064356	mt-Atp8	2.2537	-1.0841	0.00526693
ENSMUSG00000035885	Cox8a	23.6793	-0.88096	0.00566895
ENSMUSG00000053332	Gas5	7.05438	-0.934722	0.00609442
ENSMUSG00000110834	Gm39469	0.185235	-1.89811	0.00609948
ENSMUSG00000055839	Elob	13.1826	-0.879115	0.00623356
ENSMUSG00000056023	Gm9989	0.108054	-2.22658	0.00646848
ENSMUSG00000042737	Dpm3	0.987922	-1.18284	0.00847843
ENSMUSG00000021520	Uqcrb	5.80404	-0.918316	0.00866271
ENSMUSG00000058351	Smim4	0.355035	-1.53143	0.0106837
ENSMUSG00000038803	Ost4	0.66376	-1.29439	0.0109922
ENSMUSG00000053093	Myh7	1.65168	1.40632	0.0120612
ENSMUSG00000040055	Gjb6	0.895305	1.65607	0.0125578
ENSMUSG00000010406	Mrpl52	2.06846	-1.03958	0.0125727
ENSMUSG00000061787	Rps17	5.94297	-0.875333	0.014801
ENSMUSG00000073702	Rpl31	7.79532	-0.856561	0.0168593
ENSMUSG00000026344	Lypd1	13.2135	1.1446	0.0175984
ENSMUSG00000039221	Rpl22l1	8.53627	-0.834337	0.0189396
ENSMUSG00000059278	Naa38	3.27249	-0.920105	0.0204622
ENSMUSG00000028936	Rpl22	3.90538	-0.898623	0.0210539
ENSMUSG00000097451	Rian	3.8282	1.066	0.0242238
ENSMUSG00000036751	Cox6b1	11.0987	-0.80208	0.0280701
ENSMUSG00000068523	Gng5	1.26578	-1.0402	0.0339661
ENSMUSG00000052837	Junb	0.740942	1.66824	0.0400276
ENSMUSG00000021377	Dek	2.0839	1.16699	0.0400922
ENSMUSG00000054428	Atpif1	13.6611	-0.768965	0.0425425
ENSMUSG00000026411	Tmem9	2.67048	1.03704	0.043892
ENSMUSG00000087269	D330023K18Rik	0.12349	-1.96919	0.0466532
ENSMUSG00000008683	Rps15a	10.7437	-0.768242	0.0466532
ENSMUSG00000050608	Micos10	5.17116	-0.823613	0.0476796

## Sheet: BLA ZT14
Table S2H. DEGs at ZT14 in female and male basolateral amygdala (BLA). The average number of counts per spot in the RHY condition, the log2 fold change in gene expression (RHY relative to saline), and the adjusted p-value (FDR) are shown.
ZT14 FEMALES - BLA						ZT14 MALES - BLA
FeatureID	FeatureName	ZT14RF count average	ZT14RF Log2FoldChange	ZT14RF FDR		FeatureID	FeatureName	ZT14RM count average	ZT14RM Log2FoldChange	ZT14RM FDR
ENSMUSG00000061808	Ttr	1.3285	2.11264	0.0333193		ENSMUSG00000092341	Malat1	6.91274	1.68552	0.00201766
						ENSMUSG00000098178	Gm42418	5.06934	-1.37361	0.0055336
						ENSMUSG00000061808	Ttr	2.80196	1.74195	0.0077601
						ENSMUSG00000028656	Cap1	0.294943	-1.92643	0.0102366

## Sheet: Hippocampus ZT4
Table S2I. DEGs at ZT4 in female and male hippocampus. The average number of counts per spot in the RHY condition, the log2 fold change in gene expression (RHY relative to saline), and the adjusted p-value (FDR) are shown.
ZT4 FEMALES - Hippocampus						ZT4 MALES - Hippocampus
FeatureID	FeatureName	ZT4RF count average	ZT4RF Log2FoldChange	ZT4RF FDR		FeatureID	FeatureName	ZT4RM count average	ZT4RM Log2FoldChange	ZT4RM FDR
ENSMUSG00000021342	Prl	0.00649043	-6.45235	2.27939e-33		ENSMUSG00000090137	Uba52	1.60038	-1.61024	3.8161e-08
ENSMUSG00000020713	Gh	0.00324521	-6.05868	2.36301e-22		ENSMUSG00000023067	Cdkn1a	0.375444	2.71169	4.11612e-06
ENSMUSG00000090137	Uba52	1.51551	-2.33328	5.99736e-19		ENSMUSG00000048572	Tmem252	0.326144	4.24774	4.11612e-06
ENSMUSG00000026822	Lcn2	1.52201	8.9053	1.03031e-17		ENSMUSG00000031431	Tsc22d3	1.66106	1.56792	6.92184e-05
ENSMUSG00000113902	Ndufb1-ps	3.1868	-1.87331	3.46221e-13		ENSMUSG00000027301	Oxt	0	-5.41759	0.000128445
ENSMUSG00000038489	Polr2l	0.483537	-2.0439	1.1523e-12		ENSMUSG00000028645	Slc2a1	1.46006	1.60718	0.000145559
ENSMUSG00000060143	Gm10076	5.3546	-1.67414	1.07882e-10		ENSMUSG00000026822	Lcn2	0.682626	5.30464	0.00101572
ENSMUSG00000016427	Ndufa1	2.01528	-1.72387	1.10319e-10		ENSMUSG00000002910	Arrdc2	0.269258	2.23776	0.0033738
ENSMUSG00000104960	Snhg8	0.749644	-1.71686	2.02351e-09		ENSMUSG00000024066	Xdh	0.170657	3.32836	0.00515601
ENSMUSG00000067288	Rps28	6.05557	-1.57537	2.02351e-09		ENSMUSG00000021025	Nfkbia	0.652287	1.39812	0.0237621
ENSMUSG00000098234	Snhg6	0.15577	-2.12469	2.32329e-09
ENSMUSG00000079523	Tmsb10	6.00364	-1.56266	5.1304e-09
ENSMUSG00000028998	Tomm7	2.09641	-1.55395	6.8718e-09
ENSMUSG00000048572	Tmem252	0.415387	3.33957	9.58994e-09
ENSMUSG00000074754	Smim26	0.580893	-1.65679	1.07172e-08
ENSMUSG00000042737	Dpm3	0.743154	-1.59334	3.27726e-08
ENSMUSG00000035674	Ndufa3	4.91001	-1.43774	4.8815e-08
ENSMUSG00000079641	Rpl39	6.13994	-1.43349	6.29577e-08
ENSMUSG00000017778	Cox7c	11.501	-1.40305	7.37716e-08
ENSMUSG00000103034	Gm8797	0.201203	3.19871	9.84175e-08
ENSMUSG00000078974	Sec61g	3.07971	-1.43534	9.84175e-08
ENSMUSG00000038803	Ost4	0.444594	-1.62425	1.08775e-07
ENSMUSG00000057322	Rpl38	16.291	-1.37388	1.51878e-07
ENSMUSG00000050856	Atp5k	7.28226	-1.37375	1.73174e-07
ENSMUSG00000021290	Atp5mpl	5.71807	-1.37908	1.76957e-07
ENSMUSG00000046516	Cox17	2.09641	-1.40674	1.76957e-07
ENSMUSG00000071528	Atp5md	13.9512	-1.36347	1.76957e-07
ENSMUSG00000097383	1500026H17Rik	0.0519234	-2.43835	2.34158e-07
ENSMUSG00000041841	Rpl37	15.2233	-1.33902	3.07549e-07
ENSMUSG00000020018	Snrpf	0.639307	-1.48141	5.15731e-07
ENSMUSG00000016252	Atp5e	7.82096	-1.28727	1.36916e-06
ENSMUSG00000042541	Sem1	1.50902	-1.33945	1.36916e-06
ENSMUSG00000057278	Snrpg	1.76215	-1.32774	1.8155e-06
ENSMUSG00000025739	Gng13	1.47982	-1.33974	2.61979e-06
ENSMUSG00000031760	Mt3	21.6164	-1.24631	2.63115e-06
ENSMUSG00000023067	Cdkn1a	0.334257	2.26979	3.35547e-06
ENSMUSG00000019970	Sgk1	1.85302	1.5376	4.17588e-06
ENSMUSG00000031431	Tsc22d3	1.87249	1.42235	5.41124e-06
ENSMUSG00000090247	Bloc1s1	0.246636	-1.61132	5.97719e-06
ENSMUSG00000095845	Gm5741	0.0324521	-3.36977	6.00137e-06
ENSMUSG00000064360	mt-Nd3	12.4486	-1.24241	6.64286e-06
ENSMUSG00000036372	Tmem258	1.29484	-1.26547	9.02664e-06
ENSMUSG00000039001	Rps21	19.4778	-1.19207	1.02698e-05
ENSMUSG00000089665	Fcor	0.188222	-1.66601	1.08575e-05
ENSMUSG00000038690	Atp5j2	8.02866	-1.18685	1.17232e-05
ENSMUSG00000070394	Tmem256	2.01852	-1.22923	1.20657e-05
ENSMUSG00000062997	Rpl35	6.85389	-1.17881	1.40528e-05
ENSMUSG00000061808	Ttr	19.5946	3.88497	1.87036e-05
ENSMUSG00000038570	Saxo2	0.136299	-1.68451	2.7619e-05
ENSMUSG00000057863	Rpl36	7.65546	-1.14792	2.80128e-05
ENSMUSG00000014313	Cox6c	17.972	-1.12581	3.78953e-05
ENSMUSG00000023153	Tmem52	0.175242	2.64022	4.06128e-05
ENSMUSG00000090733	Rps27	7.41207	-1.14164	4.25324e-05
ENSMUSG00000067847	Romo1	1.95362	-1.1667	4.58069e-05
ENSMUSG00000050315	Synpo2	0.0941112	-1.84569	4.95057e-05
ENSMUSG00000033685	Ucp2	0.444594	1.77975	5.21308e-05
ENSMUSG00000029516	Cit	0.090866	-1.90765	6.91185e-05
ENSMUSG00000034892	Rps29	16.794	-1.10857	8.73119e-05
ENSMUSG00000037152	Ndufc1	5.25076	-1.10068	9.1634e-05
ENSMUSG00000078784	Rbis	1.37922	-1.1494	9.94601e-05
ENSMUSG00000087687	Pet100	1.09364	-1.15718	0.000101229
ENSMUSG00000019689	Fmc1	1.14232	-1.16591	0.000104513
ENSMUSG00000023089	Ndufa5	6.37684	-1.05497	0.000225229
ENSMUSG00000020163	Uqcr11	8.4051	-1.04423	0.000248782
ENSMUSG00000002910	Arrdc2	0.285579	1.91955	0.000287375
ENSMUSG00000059534	Uqcr10	7.47697	-1.03519	0.000303926
ENSMUSG00000030785	Cox6a2	0.431613	-1.31452	0.000316859
ENSMUSG00000084786	Ubl5	4.54979	-1.01975	0.00054524
ENSMUSG00000058351	Smim4	0.318031	-1.26668	0.000625366
ENSMUSG00000093674	Rpl41	15.9275	-0.992226	0.000641463
ENSMUSG00000025508	Rplp2	6.56831	-0.983634	0.000902378
ENSMUSG00000021040	Slirp	0.681495	-1.1174	0.000902378
ENSMUSG00000029062	Cdk11b	0.340747	-1.22058	0.00093606
ENSMUSG00000110156	Gm42067	0.253127	-1.26735	0.00119149
ENSMUSG00000065947	mt-Nd4l	3.24521	-1.00681	0.00139797
ENSMUSG00000030711	Sult1a1	0.308295	1.56935	0.00163104
ENSMUSG00000021025	Nfkbia	0.616591	1.35828	0.00163104
ENSMUSG00000048483	Zdhhc22	0.188222	-1.4105	0.00163104
ENSMUSG00000034936	Arl4d	0.421878	1.50761	0.00198789
ENSMUSG00000106918	Mrpl33	1.26239	-0.995066	0.00212992
ENSMUSG00000002831	Plin4	0.0941112	2.93567	0.00215111
ENSMUSG00000063594	Gng8	0.0551686	-2.21069	0.00234901
ENSMUSG00000060636	Rpl35a	12.7245	-0.926388	0.00241688
ENSMUSG00000047721	Bola2	1.92766	-0.968793	0.00266627
ENSMUSG00000073616	Cops9	7.41531	-0.936408	0.00268276
ENSMUSG00000022820	Ndufb4	5.24751	-0.92271	0.00291748
ENSMUSG00000021948	Prkcd	0.538705	-1.11499	0.00326536
ENSMUSG00000074170	Plekhf1	0.175242	2.1097	0.00342642
ENSMUSG00000024985	Tcf7l2	0.197958	-1.35687	0.00351839
ENSMUSG00000035048	Anapc13	1.10986	-1.00859	0.00382677
ENSMUSG00000062006	Rpl34	10.6248	-0.893156	0.00448461
ENSMUSG00000079435	Rpl36a	4.9814	-0.889089	0.00583746
ENSMUSG00000046707	Csnk2a2	0.253127	-1.15929	0.00641601
ENSMUSG00000025362	Rps26	7.85991	-0.878388	0.00641601
ENSMUSG00000055839	Elob	10.0147	-0.869328	0.00689053
ENSMUSG00000014294	Ndufa2	4.80941	-0.875189	0.0072098
ENSMUSG00000038059	Smim3	0.571158	1.17446	0.00736598
ENSMUSG00000044894	Uqcrq	10.0342	-0.857723	0.00809053
ENSMUSG00000054312	Mrps21	2.60915	-0.880617	0.00894277
ENSMUSG00000070858	Gm1673	2.21973	-0.878812	0.00894277
ENSMUSG00000024066	Xdh	0.133054	2.25117	0.00894277
ENSMUSG00000042312	S100a13	0.746399	-0.995987	0.00915835
ENSMUSG00000024038	Ndufv3	3.732	-0.868637	0.00915835
ENSMUSG00000002416	Ndufb2	5.00087	-0.856366	0.00978295
ENSMUSG00000026500	Cox20	0.885943	-0.925755	0.0109343
ENSMUSG00000098120	Gm5914	0.246636	-1.13906	0.0118432
ENSMUSG00000037095	Lrg1	0.0746399	4.61374	0.0124997
ENSMUSG00000090101	Snhg9	0.107092	-1.39155	0.0130357
ENSMUSG00000084883	Ccdc85c	0.0356973	-1.87811	0.0131776
ENSMUSG00000068240	Gm11808	0.382935	-1.01892	0.0135659
ENSMUSG00000089809	Rasgef1b	0.0519234	-1.66512	0.0140085
ENSMUSG00000046330	Rpl37a	9.81353	-0.823978	0.0152758
ENSMUSG00000028407	Smim27	0.165506	-1.20152	0.0158182
ENSMUSG00000032338	Hcn4	0.0129809	-2.45665	0.0163414
ENSMUSG00000087336	Gm15860	0.0356973	-1.84569	0.0164037
ENSMUSG00000027133	Nop10	2.16131	-0.839975	0.0184937
ENSMUSG00000032766	Gng11	0.421878	-1.02526	0.0184937
ENSMUSG00000006360	Crip1	0.210939	-1.39443	0.0195014
ENSMUSG00000025572	Tmc6	0.0811303	2.40729	0.0204799
ENSMUSG00000038530	Rgs4	0.707457	-0.934525	0.0205935
ENSMUSG00000061086	Myl4	0.0843755	-1.40616	0.0207109
ENSMUSG00000010406	Mrpl52	1.83355	-0.840582	0.0207109
ENSMUSG00000053332	Gas5	6.15941	-0.804709	0.0214738
ENSMUSG00000032368	Zic1	0.165506	-1.27078	0.021498
ENSMUSG00000028298	Cga	0	-3.97122	0.0216204
ENSMUSG00000063320	1190007I07Rik	0.15577	-1.1894	0.0222929
ENSMUSG00000031231	Cox7b	7.90858	-0.796553	0.0222929
ENSMUSG00000045996	Polr2k	1.63234	-0.82999	0.0232725
ENSMUSG00000027985	Lef1	0.045433	-1.70819	0.0235337
ENSMUSG00000072844	G530011O06Rik	0.123318	2.14426	0.0243636
ENSMUSG00000056608	Chd9	0.220675	-1.09151	0.0245285
ENSMUSG00000024903	Lao1	0.0421878	3.83614	0.0255789
ENSMUSG00000078747	Gm20878	0.0162261	-2.24424	0.0271475
ENSMUSG00000052384	Nrros	0.142789	1.82019	0.0292406
ENSMUSG00000055148	Klf2	0.331012	1.25585	0.0301485
ENSMUSG00000110834	Gm39469	0.139544	-1.19829	0.0301977
ENSMUSG00000041881	Ndufa7	3.85207	-0.779962	0.0333444
ENSMUSG00000044145	1810024B03Rik	0.0292069	-1.85874	0.036985
ENSMUSG00000019828	Grm1	0.107092	-1.27607	0.036985
ENSMUSG00000024018	Ccdc167	0.438104	-0.955219	0.036985
ENSMUSG00000028645	Slc2a1	1.16503	0.950778	0.0390095
ENSMUSG00000045625	Pigz	0.103847	-1.31914	0.042379
ENSMUSG00000054364	Rhob	4.49138	0.7762	0.0429561
ENSMUSG00000095687	Rnaset2a	0.0584138	2.69175	0.0429561
ENSMUSG00000032330	Cox7a2	10.5112	-0.745112	0.0450318
ENSMUSG00000025422	Agap2	0.730173	0.966316	0.0450318
ENSMUSG00000020774	Aspa	0.123318	-1.27078	0.0450318
ENSMUSG00000030677	Kif22	0.15577	-1.12469	0.0464325
ENSMUSG00000053113	Socs3	0.0713947	2.96738	0.0466288

## Sheet: Hippocampus ZT14
Table S2J. DEGs at ZT14 in female and male hippocampus. The average number of counts per spot in the RHY condition, the log2 fold change in gene expression (RHY relative to saline), and the adjusted p-value (FDR) are shown.
ZT14 FEMALES - Hippocampus						ZT14 MALES - Hippocampus
FeatureID	FeatureName	ZT14RF count average	ZT14RF Log2FoldChange	ZT14RF FDR		FeatureID	FeatureName	ZT14RM count average	ZT14RM Log2FoldChange	ZT14RM FDR
ENSMUSG00000026822	Lcn2	0.505809	7.64848	3.03434e-16		ENSMUSG00000098178	Gm42418	3.826	-1.7722	3.19309e-11
ENSMUSG00000064179	Tnnt1	0.0722584	-2.56098	1.43436e-10		ENSMUSG00000035202	Lars2	0.474697	-1.3265	0.00132291
ENSMUSG00000048572	Tmem252	0.258066	3.8796	1.0493e-09		ENSMUSG00000092274	Neat1	0.201817	2.1681	0.00132291
ENSMUSG00000090137	Uba52	9.43832	1.05534	5.73367e-07		ENSMUSG00000044349	Snhg11	1.93858	1.02849	0.00468905
ENSMUSG00000019970	Sgk1	1.68603	1.38425	5.73367e-07
ENSMUSG00000023067	Cdkn1a	0.185807	2.76095	9.60092e-07
ENSMUSG00000031765	Mt1	64.1173	1.04968	1.28934e-06
ENSMUSG00000060143	Gm10076	18.7149	0.949436	8.20126e-06
ENSMUSG00000021025	Nfkbia	0.598713	1.4145	1.33409e-05
ENSMUSG00000048001	Hes5	0.127312	-1.56098	0.000134514
ENSMUSG00000090247	Bloc1s1	0.812047	1.14786	0.000168402
ENSMUSG00000029394	Cdk2ap1	0.082581	-1.72447	0.0003238
ENSMUSG00000038489	Polr2l	1.89592	0.92184	0.00052978
ENSMUSG00000060803	Gstp1	2.53249	0.887729	0.000689449
ENSMUSG00000076498	Trbc2	0.227098	1.75023	0.00122689
ENSMUSG00000061808	Ttr	7.30154	1.52081	0.001328
ENSMUSG00000028967	Errfi1	0.443873	1.23257	0.00162414
ENSMUSG00000041378	Cldn5	0.175485	-1.33627	0.00162414
ENSMUSG00000074896	Ifit3	0.027527	-2.32179	0.00162414
ENSMUSG00000113902	Ndufb1-ps	11.8745	0.761266	0.00193536
ENSMUSG00000033585	Ndn	1.28689	-0.82401	0.00535264
ENSMUSG00000003541	Ier3	0.306238	1.57333	0.00568719
ENSMUSG00000031762	Mt2	5.48476	0.782596	0.00724218
ENSMUSG00000045471	Hcrt	0.0309679	-2.02041	0.00920427
ENSMUSG00000076617	Ighm	0.529895	1.01471	0.0136359
ENSMUSG00000095845	Gm5741	0.082581	2.76095	0.0151401
ENSMUSG00000030711	Sult1a1	0.375056	1.13292	0.0159495
ENSMUSG00000037279	Ovol2	0.0688175	2.83134	0.0178083
ENSMUSG00000061086	Myl4	0.289034	1.26345	0.0184662
ENSMUSG00000089762	Ier5l	0.103226	-1.3347	0.0201356
ENSMUSG00000037095	Lrg1	0.0722584	3.31349	0.0202706
ENSMUSG00000095366	Gm21860	0.0412905	4.13946	0.0239505
ENSMUSG00000026701	Prdx6	2.39829	-0.73136	0.0243206
ENSMUSG00000113919	Gm34466	0.11699	-1.25187	0.024446
ENSMUSG00000074170	Plekhf1	0.11699	1.86787	0.0267205
ENSMUSG00000085007	Gm11549	0.175485	1.49561	0.0287092
ENSMUSG00000034936	Arl4d	0.323442	1.17599	0.0287092
ENSMUSG00000079242	C730034F03Rik	0.0722584	2.57653	0.0345557
ENSMUSG00000017697	Ada	0.0584949	3.02399	0.0367228
ENSMUSG00000002910	Arrdc2	0.258066	1.22752	0.0367228
ENSMUSG00000019960	Dusp6	0.147958	-1.12391	0.0410501
ENSMUSG00000027525	Phactr3	1.3213	0.765644	0.0426766
ENSMUSG00000060063	Alox5ap	0.230539	1.27856	0.0474212
ENSMUSG00000014846	Tppp3	0.70538	0.896706	0.0474212
ENSMUSG00000021948	Prkcd	0.340647	-0.950543	0.0474212

[truncated: 8 more sheets: Thalamus ZT4, Thalamus ZT14, Hypothalamus ZT4, Hypothalamus ZT14, LH ZT4, LH ZT14, DMVH ZT4, DMVH ZT14]
