# Supplementary material for: Probing pathways by which rhynchophylline modifies sleep using spatial transcriptomics
Source: Biol Direct. 2023 May 5;18:21. doi: 10.1186/s13062-023-00377-7 (PMC10161643; doi:10.1186/s13062-023-00377-7)
Supplement: Supplementary file 4 — Supplementary Material 4 [file 13062_2023_377_MOESM4_ESM.xlsx]

## Sheet: Bulk_ChartDIR
Table S3. Gene Ontology analysis performed with DAVID for the DEG sets for bulk, white matter tracts (WMT), cortex, hippocampus, thalamus, and hypothalamus (LH+DMVH).
The tables show the results for the FunctAnn_ChartD - Functional Annotation Chart (obtained checking the options BP_DIRECT + CC_DIRECT + MF_DIRECT + KEGG terms).
Table S3A. Bulk analysis
ZT4F (556 DEGs used; 19 not found in DAVID)									ZT4M (453 DEGs used; 5 not found in DAVID)									ZT14F (114 DEGs used; 3 not found in DAVID)									ZT14M (627 DEGs used; 14 not found in DAVID)									ZT4 F&M COMMON DEGs < 0.05 (105 used : 3 not found in DAVID)
Sublist	Category	Term	Count	Genes	%	P-Value	FDR		Sublist	Category	Term	Count	Genes	%	P-Value	FDR		Sublist	Category	Term	Count	Genes	%	P-Value	FDR		Sublist	Category	Term	Count	Genes	%	P-Value	FDR		Category	Term	Count	Genes	%	P-Value	FDR
Ribosome	KEGG_PATHWAY	Ribosome	31	Mrpl33,Mrps21,Rpl22l1,Rpl22,Rpl27,Rpl30,Rpl31,Rpl34,Rpl35,Rpl35a,Rpl36,Rpl36a,Rpl36al,Rpl37,Rpl37a,Rpl38,Rpl39,Rpl41,Rps15a,Rps17,Rps21,Rps23,Rps25,Rps26,Rps27,Rps27rt,Rps27l,Rps28,Rps29,Rplp2,Uba52	5.6	3.1e-19	3.3e-17		Transcription	GOTERM_MF_DIRECT	transcriptional activator activity, RNA polymerase II core promoter proximal region sequence-specific binding	24	Cebpd,Fos,Pou4f1,Sox18,Sox2,Sox9,Bsx,Egr1,Egr2,Foxd1,Foxj1,Foxl2,Lef1,Myb,Npas4,Nfkb2,Nr4a1,Nr4a3,Otx2,Pitx1,Pitx2,Six1,Satb2,Tcf7l2	5.3	3.3e-09	1e-06		Membrane	GOTERM_CC_DIRECT	extracellular space	25	Aebp1,Fas,S100a8,S100a9,Ada,Angptl4,Avp,Bloc1s1,Cxcl1,F3,Csf3,Gkn3,Gh,Lrrc17,Lrg1,Lcn2,Oxt,Pglyrp1,Pltp,Pmch,Retnlg,Serpina3f,Serpina3g,Serpinb1a,Xdh	21.7	3.7e-07	4.6e-05		Mitochondria	GOTERM_CC_DIRECT	mitochondrion	93	Hmgcs2 Mthfsl mt-Atp6 mt-Atp8 Atp5mpl Atp5md Atp5j2 Atp5k Atpif1 Ddit4 Efhd1 Hemk1 mt-Nd2 mt-Nd3 mt-Nd4 Ndufv3 Ndufa1 Ndufa2 Ndufa3 Ndufa5 Ndufb1 Ndufc1 1190007I07Rik Tspoap1 Tatdn3 Wasf1 Acaa1a Acaa2 Acad12 Adh1 Aldh1l1 Aldh2 Aldh7a1 Aifm3 Ambra1 Bloc1s1 Brd8 Caprin2 Cpt1c Ccdc51 Cryab Crym mt-Cytb mt-Co2 Cox17 Cox20 Cox6c Cox7c Cox8b Etnppl Foxo3 Ggnbp1 Gatm Gh Hspa2 Hif3a Ifit3b Isoc2b Idh2 Ky…	14.8	2.2e-09	1.1e-06		GOTERM_MF_DIRECT	transcriptional activator activity, RNA polymerase II core promoter proximal region sequence-specific binding	9	Cebpd,Sox2,Sox9,Egr1,Foxl2,Lef1,Nr4a1,Pitx1,Six1	8.6	3e-05	0.0063
	GOTERM_MF_DIRECT	structural constituent of ribosome	35	Ndufa7,Mrpl33,Mrpl52,Mrps21,Rpl22l1,Rpl22,Rpl27,Rpl30,Rpl31,Rpl34,Rpl35,Rpl35a,Rpl36,Rpl36a,Rpl36al,Rpl37,Rpl37a,Rpl38,Rpl39,Rpl41,Rps15a,Rps17,Rps21,Rps23,Rps25,Rps26,Rps27,Rps27rt,Rps27l,Rps28,Rps29,Rplp2,Slc25a13,Uba52,Ucp2	6.3	1.9e-17	9.6e-15			GOTERM_BP_DIRECT	positive regulation of transcription from RNA polymerase II promoter	49	Bcl3,Cebpd,Fos,Klf15,Lmx1b,Nkx2-2,Pou2f1,Pou4f1,Sox10,Sox18,Sox2,Sox8,Sox9,Acvrl1,Bmp6,Bsx,Dcn,Egr1,Egr2,Eng,Epcam,Fgfr2,Foxd1,Foxj1,Foxl2,Fzd5,Gal,Ikbkb,Igf2,Itga6,Jag1,Lef1,Kmt2d,Msx1,Myb,Npas4,Nfkb2,Nfkbia,Nr4a1,Nr4a3,Otx2,Pitx1,Pitx2,Pomc,Six1,Satb2,Spag8,Tcf7l2,Wnt7a	10.8	7.6e-09	1.8e-05			GOTERM_CC_DIRECT	extracellular region	25	Aebp1,Fas,S100a8,S100a9,Angptl4,Apold1,Avp,Cxcl1,Csf3,C1ra,Ctla2a,Gkn3,Gh,Kdr,Lrrc17,Lcn2,Oxt,Pglyrp1,Pla2g3,Pltp,Pmch,Prl,Qrfp,Trh,Xdh	21.7	5.5e-06	0.00023			KEGG_PATHWAY	Oxidative phosphorylation	21	mt-Atp6 mt-Atp8 Atp5j2 Atp5k mt-Nd2 mt-Nd3 mt-Nd4 Ndufv3 Ndufa1 Ndufa2 Ndufa3 Ndufa5 Ndufc1 mt-Cytb mt-Co2 Cox17 Cox6c Cox7c Cox8b Uqcrb Uqcr11	3.3	3.9e-09	5.5e-07		KEGG_PATHWAY	PI3K-Akt signaling pathway	9	Ddit4,Tek,Fgf21,Gh,Nr4a1,Osmr,Ppp2cb,Sgk1,Sgk3	8.6	0.00044	0.041
	GOTERM_CC_DIRECT	ribosome	30	Mt3,Mrpl33,Mrpl52,Mrps21,Rpl22l1,Rpl22,Rpl27,Rpl30,Rpl31,Rpl34,Rpl35a,Rpl36,Rpl36a,Rpl37a,Rpl38,Rpl39,Rpl41,Rps15a,Rps17,Rps21,Rps23,Rps25,Rps26,Rps27,Rps27l,Rps28,Rps29,Rplp2,Tma16,Uba52	5.4	1.1e-16	3.7e-14			GOTERM_MF_DIRECT	sequence-specific DNA binding	33	Cebpd,Fos,Irx5,Lhx8,Lmx1b,Nkx2-2,Nkx2-4,Pou2f1,Pou4f1,Sox13,Sox14,Sox18,Sox2,Sox8,Sox9,Tbx3,Bsx,Egr1,Foxd1,Foxj1,Foxl2,Gsc,Lef1,Msx1,Nr2f2,Nr4a1,Nr4a3,Otx2,Pitx1,Pitx2,Six1,Satb2,Tcf7l2	7.3	8.3e-07	0.00013			GOTERM_CC_DIRECT	secretory granule	8	Fas,Avp,Gh,Hcrt,Oxt,Prl,Sytl4,Trh	7	1.7e-06	0.0001			GOTERM_CC_DIRECT	respiratory chain	14	mt-Nd2 mt-Nd3 mt-Nd4 Ndufv3 Ndufa1 Ndufa2 Ndufa3 Ndufa5 Ndufb1 Ndufc1 mt-Cytb mt-Co2 Uqcrb Uqcr11	2.2	5.6e-09	1.4e-06
	GOTERM_CC_DIRECT	cytosolic large ribosomal subunit	17	Rpl22l1,Rpl22,Rpl27,Rpl30,Rpl31,Rpl34,Rpl35,Rpl35a,Rpl36,Rpl36a,Rpl36al,Rpl37,Rpl37a,Rpl38,Rpl39,Rplp2,Uba52	3.1	1.2e-10	1.4e-08			GOTERM_BP_DIRECT	positive regulation of transcription, DNA-templated	31	Bcl3,Fos,Klf15,Sox10,Sox18,Sox2,Sox8,Sox9,Tbx3,Acvrl1,Btrc,Egr1,Egr2,Fzd2,Irf6,Lgr4,Lyl1,Lef1,Myb,Npas4,Nfkbia,Nr2f2,Nr4a1,Nr4a3,Otx2,Pitx2,Ptch1,Six1,Tcf7l2,Wnt7a,Zbtb16	6.8	1.3e-06	0.0015		Hormone	GOTERM_MF_DIRECT	neuropeptide hormone activity	5	Avp,Hcrt,Oxt,Qrfp,Trh	4.3	1.5e-05	0.0029			KEGG_PATHWAY	Thermogenesis	27	mt-Atp6 mt-Atp8 Atp5j2 Atp5k mt-Nd2 mt-Nd3 mt-Nd4 Ndufv3 Ndufa1 Ndufa2 Ndufa3 Ndufa5 Ndufc1 Adcy9 Cpt1c mt-Cytb mt-Co2 Cox17 Cox20 Cox6c Cox7c Cox8b Rps6ka3 Rps6kb2 Rps6 Uqcrb Uqcr11	4.3	7.2e-09	6.8e-07
	GOTERM_CC_DIRECT	intracellular ribonucleoprotein complex	29	Dhx9,Lsm5,Nop10,Slirp,Mrpl33,Mrpl52,Mrps21,Pabpn1,Rpl22l1,Rpl22,Rpl27,Rpl30,Rpl31,Rpl35a,Rpl36,Rpl37a,Rpl38,Rpl39,Rps17,Rps21,Rps23,Rps25,Rps27l,Rps28,Rps29,Rplp2,Snrpe,Snrpf,Zfp36	5.2	5.6e-10	3.6e-08			GOTERM_MF_DIRECT	RNA polymerase II core promoter proximal region sequence-specific DNA binding	23	Cebpd,Fos,Sox10,Sox18,Tbx3,Bsx,Egr2,Foxd1,Foxj1,Foxl2,Lef1,Mbd2,Myb,Npas4,Nfkb2,Nr4a3,Otx2,Pitx1,Pitx2,Rfx2,Six1,Satb2,Tcf7l2	5.1	2.3e-06	0.00028			GOTERM_MF_DIRECT	hormone activity	7	Avp,Gh,Oxt,Pmch,Prl,Retnlg,Trh	6.1	2.6e-05	0.0029			GOTERM_BP_DIRECT	mitochondrial ATP synthesis coupled proton transport	14	mt-Atp6 mt-Atp8 Atp5j2 Atp5k mt-Nd2 mt-Nd3 mt-Nd4 Ndufv3 Ndufa1 Ndufa2 Ndufa3 Ndufa5 Ndufb1 Ndufc1	2.2	9.5e-09	2.6e-05		ZT14 F&M COMMON DEGs < 0.05 (28 used : 1 not found in DAVID)
	GOTERM_BP_DIRECT	translation	32	Mrpl33,Mrpl52,Mrps21,Rpl22l1,Rpl22,Rpl27,Rpl30,Rpl31,Rpl34,Rpl35,Rpl35a,Rpl36,Rpl36a,Rpl36al,Rpl37,Rpl37a,Rpl38,Rpl39,Rpl41,Rps15a,Rps17,Rps21,Rps23,Rps26,Rps27,Rps27rt,Rps27l,Rps28,Rps29,Slc25a13,Uba52,Ucp2	5.8	5.7e-10	1.1e-06			GOTERM_MF_DIRECT	transcription factor activity, sequence-specific DNA binding	37	Bcl3,Cebpd,Fos,Klf15,Lmx1b,Mxd4,Nkx2-2,Pou2f1,Pou4f1,Sox10,Sox18,Sox2,Sox21,Sox8,Sox9,Tbx3,Tsc22d3,Bsx,Egr1,Egr2,Foxd1,Foxj1,Foxl2,Irf6,Lef1,Myb,Nfkb2,Nr2f2,Nr4a1,Nr4a3,Otx2,Pitx1,Pitx2,Rfx2,Six1,Tcf7l2,Zbtb16	8.2	2.2e-05	0.002												GOTERM_CC_DIRECT	mitochondrial inner membrane	39	Hmgcs2 mt-Atp6 Atp5md Atp5j2 Atp5k Efhd1 Nat8f1 mt-Nd2 mt-Nd3 mt-Nd4 Ndufv3 Ndufa1 Ndufa2 Ndufa3 Ndufa5 Ndufb1 Ndufc1 1190007I07Rik Acaa2 Aifm3 Ccdc51 mt-Cytb mt-Co2 Cox20 Cox6c Cox7c Cox8b Gatm Idh2 Lgals3 Mrps21 Maob Prodh Ppox Slc27a1 Tst Tmem256 Uqcrb Uqcr11	6.2	1.2e-08	2.1e-06		Category	Term	Count	Genes	%	P-Value	FDR
	GOTERM_CC_DIRECT	cytosolic small ribosomal subunit	11	Rps15a,Rps17,Rps21,Rps23,Rps25,Rps26,Rps27,Rps27rt,Rps27l,Rps28,Rps29	2	1.9e-07	7.9e-06			GOTERM_MF_DIRECT	transcription regulatory region sequence-specific DNA binding	8	Pou2f1,Sox2,Sox9,Egr1,Foxj1,Hr,Pitx2,Tnrc18	1.8	7e-05	0.0054												GOTERM_BP_DIRECT	aerobic respiration	12	mt-Nd2 mt-Nd3 mt-Nd4 Ndufv3 Ndufa1 Ndufa2 Ndufa3 Ndufa5 Ndufb1 Ndufc1 Bloc1s1 Uqcrb	1.9	3e-06	0.0027		GOTERM_CC_DIRECT	extracellular space	8	S100a8,Bloc1s1,F3,Gh,Lrrc17,Lrg1,Lcn2,Pmch	29.6	0.0012	0.055
	GOTERM_BP_DIRECT	ribosomal small subunit assembly	6	Rps17,Rps25,Rps27,Rps27rt,Rps27l,Rps28	1.1	6.4e-05	0.042			GOTERM_CC_DIRECT	transcription factor complex	17	Fos,Pou2f1,Sox2,Sox9,Tbx3,Bsx,Gsc,Lef1,Msx1,Npas4,Nr4a1,Nr4a3,Pitx1,Pitx2,Six1,Satb2,Tcf7l2	3.8	8e-05	0.0051												KEGG_PATHWAY	Chemical carcinogenesis - reactive oxygen species	22	mt-Atp6 mt-Atp8 mt-Nd2 mt-Nd3 mt-Nd4 Ndufv3 Ndufa1 Ndufa2 Ndufa3 Ndufa5 Ndufc1 Chuk mt-Cytb mt-Co2 Cox6c Cox7c Cox8b Foxo3 Ikbkb Sod1 Uqcrb Uqcr11	3.5	3.8e-06	0.00015		GOTERM_BP_DIRECT	steroid metabolic process	3	Hmgcs2,Ch25h,Sult1a1	11.1	0.0042	0.8
	GOTERM_CC_DIRECT	small ribosomal subunit	6	Rps21,Rps23,Rps25,Rps26,Rps28,Rps29	1.1	0.00038	0.01			GOTERM_CC_DIRECT	nuclear transcription factor complex	5	Sox14,Sox18,Sox2,Sox8,Sox9	1.1	0.00017	0.0084												GOTERM_CC_DIRECT	mitochondrial respiratory chain complex I	10	mt-Nd2 mt-Nd3 mt-Nd4 Ndufv3 Ndufa1 Ndufa2 Ndufa3 Ndufa5 Ndufb1 Ndufc1	1.6	5.9e-06	0.00033
Mitochondria	KEGG_PATHWAY	Oxidative phosphorylation	31	Atp8,Atp5j2,Atp5l,Atp5e,Atp5k,Atp6v0e,Ndufa1,Ndufa2,Ndufa3,Ndufa5,Ndufa7,Ndufb3,Ndufb4,Ndufb2,Ndufc1,Ndufv3,Nd3,Cox17,Cox8a,Cox8b,Cox7a1,Cox7a2,Cox7b,Cox7c,Cox6a2,Cox6c,Cox6b1,Uqcrb,Uqcrq,Uqcr10,Uqcr11	5.6	8.7e-20	1.8e-17			GOTERM_MF_DIRECT	DNA binding	59	Bcl3,Cebpd,Dhx9,Fos,Hopx,Irx5,Klf15,Lhx8,Lmx1b,Mxd4,Nkx2-2,Nkx2-4,Pou2f1,Pou4f1,Sox10,Sox13,Sox14,Sox18,Sox2,Sox21,Sox8,Sox9,Tbx3,Bsx,Ccdc81,Egr1,Egr2,Foxd1,Foxj1,Foxl2,Gsc,Hr,Hist1h4h,Hist2h2aa1,Irf6,Lyl1,Lef1,Mbd2,Msx1,Myb,Mlf1,Npas4,Nostrin,Nfkb2,Nr2f2,Nr4a1,Nr4a3,Otx2,Pitx1,Pitx2,Peg10,Polr2l,Rfx2,Six1,Satb2,Tcf7l2,Usp50,Zbtb16,Zfp36l2	13	0.00016	0.011												GOTERM_CC_DIRECT	mitochondrial proton-transporting ATP synthase complex	6	mt-Atp6 mt-Atp8 Atp5mpl Atp5md Atp5j2 Atp5k	1	7.6e-05	0.0035
	GOTERM_CC_DIRECT	mitochondrial inner membrane	35	Atp5j2,Atp5l,Atp5e,Atp5k,Ndufa1,Ndufa2,Ndufa3,Ndufa5,Ndufa7,Ndufb3,Ndufb4,Ndufb2,Ndufc1,Ndufv3,Cox8a,Cox8b,Cox7a1,Cox7a2,Cox7b,Cox7c,Cox6a2,Cox6c,Cox6b1,Dusp18,Mrps21,Romo1,Slc25a13,Tmem256,Uqcrb,Uqcc2,Uqcrq,Uqcr10,Uqcr11,Ucp2,Usmg5	6.3	6.7e-12	1.1e-09		Membrane	GOTERM_CC_DIRECT	extracellular region	73	Bpifa1,Fas,Lao1,Lypd2,1500015O10Rik,Wfdc2,Wfikkn2,Adamts15,Agrp,A2m,Anxa1,Anxa2,Apoc3,Apold1,Avp,Bmp6,Ceacam16,Cxcl1,Chil3,Chga,F5,Col8a2,Ctgf,Dcn,Defb11,Enpp2,Emilin2,Esm1,Tek,Fam180a,Fgf21,Fgfr2,Fbln7,Folr1,Gal,Cga,Gnrh1,Gdf11,Gh,Islr,Igf2,Kdr,Kl,Lamc3,Lgals3,Lepr,Lcn2,Lbp,Mia,Nppa,Nmu,Nptx2,Nid2,Olfm1,Ogn,Oxt,Ptch1,Pla2g3,Pltp,Pomc,Pcolce,Pdyn,Prelp,Qrfp,Sostdc1,Scgb3a1,Sfn,Sned1,Tshb,Ttr,Ucn3…	16.1	1.1e-09	3.5e-07											Disease	KEGG_PATHWAY	Huntington disease	32	mt-Atp6 mt-Atp8 mt-Nd2 mt-Nd3 mt-Nd4 Ndufv3 Ndufa1 Ndufa2 Ndufa3 Ndufa5 Ndufc1 Sem1 Ambra1 mt-Cytb mt-Co2 Cox6c Cox7c Cox8b Dnah10 Dnah12 Dnah6 Dnali1 Gpx3 Htt Polr2k Polr2l Sod1 Tgm2 Tuba1c Tubb4a Uqcrb Uqcr11	5.1	2.3e-09	5.5e-07
	GOTERM_CC_DIRECT	respiratory chain	14	Ndufa1,Ndufa2,Ndufa3,Ndufa5,Ndufa7,Ndufb3,Ndufb2,Ndufc1,Ndufv3,Nd3,Uqcrb,Uqcrq,Uqcr10,Uqcr11	2.5	2.9e-10	2.4e-08			GOTERM_CC_DIRECT	extracellular space	56	Bpifa1,Cmtm3,Fas,1500015O10Rik,Adamts15,Ada,Agrp,A2m,Anxa1,Anxa2,Apoc3,Avp,Bloc1s1,Bmp6,Ces1d,Ceacam16,Cxcl1,Chga,F5,Ctgf,Dcn,Dlk1,Enpp2,Eng,Fgf21,Gal,Gnrh1,Gdf11,Gh,Igf2,Kl,Lgals3,Lepr,Lrg1,Lcn2,Lbp,Mroh7,Mcam,Nppa,Olfm1,Ogn,Oxt,Pltp,Pomc,Pcolce,Prelp,Sostdc1,Scgb3a1,Serpina3f,Serpinh1,Tshb,Ttr,Tnfsf10,Ucn3,Wnt7a,Xdh	12.4	5.2e-06	0.00083												KEGG_PATHWAY	Parkinson disease	28	mt-Atp6 mt-Atp8 Gpr37 mt-Nd2 mt-Nd3 mt-Nd4 Ndufv3 Ndufa1 Ndufa2 Ndufa3 Ndufa5 Ndufc1 Sem1 Calml4 mt-Cytb mt-Co2 Cox6c Cox7c Cox8b Gnai1 Maob Prkn Sod1 Tuba1c Tubb4a Uqcrb Uqcr11 Uba52	4.5	2.9e-08	2e-06
	GOTERM_CC_DIRECT	mitochondrion	75	Atp8,Atp5j2,Atp5l,Atp5e,Atp5k,Atpif1,Cox20,Ddit4,Fcor,Lyrm2,Ndufaf8,Ndufa1,Ndufa2,Ndufa3,Ndufa5,Ndufa7,Ndufb3,Ndufb4,Ndufb2,Ndufc1,Ndufv3,Nd3,Pet100,8430408G22Rik,Slirp,Bloc1s1,Cox17,Cox8a,Cox8b,Cox7a1,Cox7a2,Cox7b,Cox7c,Cox6a2,Cox6c,Cox6b1,Dgat2,Dusp18,Fmc1,Ggnbp1,Gpt2,Gpd1,Gh,Gng5,Hif3a,Ier3,Mrpl33,Mrpl52,Mrps21,Mterf1a,Ogdhl,Pxmp2,Pmaip1,Plekhf1,Gm561,Romo1,Rpl34,Rpl35a,Rps15a,Sgk1,Smim4,Slc16…	13.5	1.3e-08	7.3e-07			GOTERM_CC_DIRECT	cell surface	30	Cd74,Cd93,Fas,Adamts15,Acvrl1,Ada,Anxa1,Anxa2,Cdh5,Cxcr4,Eng,Tek,Epcam,Fgfr2,Folr1,Fzd5,H2-Q2,H2-Ab1,Itga6,Kdr,Lgals3,Lbp,Ly6d,Nid2,Ocln,Kcne2,Scn5a,Slc7a11,Trpv4,Wnt7a	6.6	2e-05	0.0021												KEGG_PATHWAY	Pathways of neurodegeneration - multiple diseases	35	mt-Atp6 mt-Atp8 Gpr37 mt-Nd2 mt-Nd3 mt-Nd4 Ndufv3 Ndufa1 Ndufa2 Ndufa3 Ndufa5 Ndufc1 Sem1 Ambra1 Calml4 mt-Cytb mt-Co2 Cox6c Cox7c Cox8b Dvl2 Dnah10 Dnah12 Dnah6 Dnali1 Gpx3 Htt Prkn Sod1 Tuba1c Tubb4a Uqcrb Uqcr11 Uba52 Zfyve1	5.6	2.2e-06	0.00012
	GOTERM_CC_DIRECT	mitochondrial respiratory chain complex I	11	Ndufa1,Ndufa2,Ndufa3,Ndufa5,Ndufa7,Ndufb3,Ndufb4,Ndufb2,Ndufc1,Ndufv3,Nd3	2	5.8e-08	2.7e-06			KEGG_PATHWAY	Cell adhesion molecules (CAMs)	15	Cdh15,Cdh5,Cldn14,Cldn3,Cldn5,Cldn7,Cldn9,H2-Q2,H2-Aa,H2-Ab1,H2-Eb1,Itga6,Icam2,Nectin3,Ocln	3.3	2.7e-05	0.0059												KEGG_PATHWAY	Amyotrophic lateral sclerosis	30	mt-Atp6 mt-Atp8 mt-Nd2 mt-Nd3 mt-Nd4 Ndufv3 Ndufa1 Ndufa2 Ndufa3 Ndufa5 Ndufc1 Sem1 Ambra1 mt-Cytb mt-Co2 Cox6c Cox7c Cox8b Dnah10 Dnah12 Dnah6 Dnali1 Gpx3 Hnrnpa2b1 Prkn Sod1 Tuba1c Tubb4a Uqcrb Uqcr11	4.8	2.5e-06	0.00012
	GOTERM_MF_DIRECT	cytochrome-c oxidase activity	9	Cox8a,Cox8b,Cox7a1,Cox7a2,Cox7b,Cox7c,Cox6a2,Cox6c,Cox6b1	1.6	7.6e-08	2e-05			GOTERM_CC_DIRECT	bicellular tight junction	12	Cdh5,Cgnl1,Cldn14,Cldn3,Cldn5,Cldn7,Cldn9,Ccdc85c,Epcam,Fzd5,Magi3,Ocln	2.6	5.5e-05	0.0044												KEGG_PATHWAY	Prion disease	23	mt-Atp6 mt-Atp8 mt-Nd2 mt-Nd3 mt-Nd4 Ndufv3 Ndufa1 Ndufa2 Ndufa3 Ndufa5 Ndufc1 Sem1 mt-Cytb mt-Co2 Cox6c Cox7c Cox8b Hspa2 Sod1 Tuba1c Tubb4a Uqcrb Uqcr11	3.7	2.1e-05	0.00077
	GOTERM_CC_DIRECT	mitochondrial proton-transporting ATP synthase complex	7	Atp8,Atp5j2,Atp5l,Atp5e,Atp5k,Atpif1,Usmg5	1.3	1.6e-06	5.8e-05			GOTERM_CC_DIRECT	external side of plasma membrane	18	Clec14a,Cd74,Fas,Ada,Ano1,Cdh5,Cxcr4,Dlk1,Eng,H2-Aa,H2-Ab1,Itga6,Kdr,Lgals3,Ly6a,Ly6c1,Mcam,Osmr	4	0.00018	0.0084												KEGG_PATHWAY	Diabetic cardiomyopathy	19	mt-Atp6 mt-Atp8 mt-Nd2 mt-Nd3 mt-Nd4 Ndufv3 Ndufa1 Ndufa2 Ndufa3 Ndufa5 Ndufc1 Ace mt-Cytb mt-Co2 Cox6c Cox7c Cox8b Uqcrb Uqcr11	3	7.5e-05	0.0024
	GOTERM_BP_DIRECT	ATP biosynthetic process	6	Atp8,Atp5j2,Atp5l,Atp5e,Atp5k,Slc25a13	1.1	0.0001	0.05			GOTERM_CC_DIRECT	integral component of plasma membrane	40	Cd74,Fas,Gpr50,Acvrl1,Aqp1,Celsr1,Chrm2,Enpp2,Tek,Epcam,Fgfr2,Fgfrl1,Gabre,Icam2,Kdr,Kl,Lepr,Lgr4,Mfsd2a,Nectin3,Osmr,Opn3,Ptch1,Kcnj13,P2rx6,Steap1,Slc12a7,Slc13a4,Slc18a2,Slc2a1,Slc2a12,Slc38a5,Slc4a5,Slc7a11,Slc8a2,Slco1a5,Slco1c1,Tspan18,Tspan4,Trpv4	8.8	0.0004	0.016												KEGG_PATHWAY	Alzheimer disease	27	mt-Atp6 mt-Atp8 mt-Nd2 mt-Nd3 mt-Nd4 Ndufv3 Ndufa1 Ndufa2 Ndufa3 Ndufa5 Ndufc1 Sem1 Ambra1 Calml4 Chuk mt-Cytb mt-Co2 Cox6c Cox7c Cox8b Dvl2 Ikbkb Irs4 Tuba1c Tubb4a Uqcrb Uqcr11	4.3	0.0001	0.003
	GOTERM_MF_DIRECT	ubiquinol-cytochrome-c reductase activity	4	Uqcrb,Uqcrq,Uqcr10,Uqcr11	0.7	0.0003	0.039			GOTERM_CC_DIRECT	cell junction	29	Shank1,Stard8,Ada,Anxa2,Cdh5,Cxcr4,Chrm2,Chrna3,Chrnb3,Chrnb4,Cgnl1,Cldn14,Cldn3,Cldn5,Cldn7,Cldn9,Ccdc85c,Tek,Epcam,Gabre,Gabrr2,Kdr,Magi3,Nectin3,Ocln,Olfm1,P2rx6,Sntb1,Trpv4	6.4	0.00045	0.016												KEGG_PATHWAY	Non-alcoholic fatty liver disease	15	Ndufv3 Ndufa1 Ndufa2 Ndufa3 Ndufa5 Ndufc1 Adipor2 mt-Cytb mt-Co2 Cox6c Cox7c Cox8b Ikbkb Uqcrb Uqcr11	2.4	0.00028	0.0062
	GOTERM_CC_DIRECT	proton-transporting ATP synthase complex, coupling factor F(o)	4	Atp8,Atp5j2,Atp5l,Atp5k	0.7	0.002	0.04			GOTERM_CC_DIRECT	apicolateral plasma membrane	5	Cldn3,Cldn5,Cldn7,Krt8,Ocln	1.1	0.00067	0.021												KEGG_PATHWAY	Coronavirus disease - COVID-19	20	Vwf Ace C4b Chuk Ikbkb Rpl10 Rpl17 Rpl22 Rpl31 Rpl35 Rpl35a Rpl37 Rpl38 Rpl4 Rpl41 Rps20 Rps21 Rps6 Rps9 Uba52	3.2	0.00019	0.0044
	GOTERM_CC_DIRECT	mitochondrial proton-transporting ATP synthase complex, coupling factor F(o)	4	Atp8,Atp5j2,Atp5l,Atp5k	0.7	0.002	0.04		Protein binding	GOTERM_MF_DIRECT	protein binding	137	Bcl3,Cebpd,Cd74,Cdc42ep1,Cmtm3,Dhx9,Dclre1b,Fas,Hopx,Klf15,Mxd4,Nkx2-2,Pdzrn3,Pou2f1,Pou4f1,2810459M11Rik,Rnd3,Sh2b2,Sox10,Sox18,Sox2,Sox8,Sox9,Traf1,Wfikkn2,Acvrl1,A2m,Anxa1,Anxa2,Btrc,Bloc1s1,Bmp6,Bsx,Cdh15,Cdh5,Celsr1,Cacna1a,Cacnb2,Ceacam16,Cxcr4,Chrna3,Cldn3,Cldn5,Cldn7,Coro1b,Ccnb1,Cdkn1a,Dlk1,Doc2b,Dusp6,Dynlrb2,Egr2,Eng,Tek,Enkur,Fam220a,Fgfr2,Foxl2,Fzd2,Fzd5,Gsc,Gadd45g,Gas1,Gdf11,Hr,Hsp…	30.2	4.2e-12	2.6e-09											Ribosome	GOTERM_CC_DIRECT	cytosolic ribosome	14	Rpl10 Rpl17 Rpl22 Rpl31 Rpl35 Rpl35a Rpl37 Rpl38 Rpl4 Rps20 Rps21 Rps6 Rps9 Uba52	2.2	1.6e-07	1.7e-05
Disease	KEGG_PATHWAY	Parkinson's disease	26	Atp8,Atp5e,Ndufa1,Ndufa2,Ndufa3,Ndufa5,Ndufa7,Ndufb3,Ndufb4,Ndufb2,Ndufc1,Ndufv3,Nd3,Cox8a,Cox8b,Cox7a1,Cox7a2,Cox7b,Cox7c,Cox6a2,Cox6c,Cox6b1,Uqcrb,Uqcrq,Uqcr10,Uqcr11	4.7	6.7e-14	4.7e-12			GOTERM_MF_DIRECT	protein heterodimerization activity	24	Cebpd,Fos,Sox14,Sox18,Sox2,Sox8,Sox9,Ano1,Bmp6,Chrna3,Chrnb4,Fzd2,Gstm2,H2-Q2,H2-Aa,H2-Ab1,Ikbkb,Itgad,Nectin3,Npas4,Nr4a1,Otx2,Ttr,Tyrp1	5.3	0.00019	0.012												GOTERM_CC_DIRECT	cytosolic large ribosomal subunit	13	Rpl10 Rpl17 Rpl22 Rpl31 Rpl35 Rpl35a Rpl36a-ps1 Rpl37 Rpl38 Rpl4 Rpl41 Rpl9-ps6 Uba52	2.1	1.6e-07	1.7e-05
	KEGG_PATHWAY	Huntington's disease	29	Atp8,Atp5e,Ndufa1,Ndufa2,Ndufa3,Ndufa5,Ndufa7,Ndufb3,Ndufb4,Ndufb2,Ndufc1,Ndufv3,Cox8a,Cox8b,Cox7a1,Cox7a2,Cox7b,Cox7c,Cox6a2,Cox6c,Cox6b1,Dnah14,Polr2i,Polr2l,Tgm2,Uqcrb,Uqcrq,Uqcr10,Uqcr11	5.2	1.6e-13	8.7e-12		Hormone	GOTERM_MF_DIRECT	neuropeptide hormone activity	9	Agrp,Avp,Gal,Nppa,Oxt,Pomc,Pdyn,Qrfp,Ucn3	2	5.6e-08	1.2e-05												GOTERM_CC_DIRECT	ribosome	19	Mt3 Mrps21 Gm11808 Gm2000 Rpl10 Rpl17 Rpl22 Rpl31 Rpl35 Rpl35a Rpl37 Rpl38 Rpl4 Rpl41 Rps20 Rps21 Rps6 Rps9 Uba52	3	3.4e-06	0.00022
	KEGG_PATHWAY	Non-alcoholic fatty liver disease (NAFLD)	25	Fas,Ndufa1,Ndufa2,Ndufa3,Ndufa5,Ndufa7,Ndufb3,Ndufb4,Ndufb2,Ndufc1,Ndufv3,Cox8a,Cox8b,Cox7a1,Cox7a2,Cox7b,Cox7c,Cox6a2,Cox6c,Cox6b1,Socs3,Uqcrb,Uqcrq,Uqcr10,Uqcr11	4.5	1.8e-12	7.7e-11			GOTERM_MF_DIRECT	hormone activity	12	Avp,Gal,Cga,Gnrh1,Gh,Igf2,Nppa,Oxt,Pomc,Tshb,Ttr,Ucn3	2.6	1.2e-05	0.0012												GOTERM_MF_DIRECT	structural constituent of ribosome	20	Mrps21 Gm11808 Gm2000 Rpl10 Rpl17 Rpl22 Rpl31 Rpl35 Rpl35a Rpl36a-ps1 Rpl37 Rpl38 Rpl4 Rpl41 Rpl9-ps6 Rps20 Rps21 Rps6 Rps9 Uba52	3.2	6.2e-07	0.00052
	KEGG_PATHWAY	Alzheimer's disease	26	Atp8,Atp5e,Fas,Ndufa1,Ndufa2,Ndufa3,Ndufa5,Ndufa7,Ndufb3,Ndufb4,Ndufb2,Ndufc1,Ndufv3,Cox8a,Cox8b,Cox7a1,Cox7a2,Cox7b,Cox7c,Cox6a2,Cox6c,Cox6b1,Uqcrb,Uqcrq,Uqcr10,Uqcr11	4.7	3.7e-12	1.3e-10		Apoptosis	GOTERM_BP_DIRECT	negative regulation of apoptotic process	28	Bcl3,Cd74,Fas,Pou4f1,Sox10,Sox8,Sox9,Tbx3,Ada,Aqp1,Avp,Cldn7,Cdkn1a,Tek,Epcam,Gnrh1,Gas1,Hspa1b,Krt18,Kdr,Lgals3,Lef1,Msx1,Nr4a3,Sgk1,Six1,Spry2,Wnt7a	6.2	2.1e-05	0.017												GOTERM_BP_DIRECT	cytoplasmic translation	13	Rpl17 Rpl22 Rpl31 Rpl35a Rpl38 Rpl4 Rpl41 Rpl9-ps6 Rps20 Rps21 Rps6 Rps9 Uba52	2.1	2.8e-06	0.0027
Membrane	GOTERM_CC_DIRECT	membrane	190	Akap12,Arl4d,Atp8,Atp5j2,Atp5l,Atp5e,Atp5k,Atp6v0e,Clec14a,Cd14,Cd7,Cmtm3,Cox20,Dcaf17,Dhx9,Errfi1,Ewsr1,Frmpd1,Fkbp5,Fxyd2,Fas,Fcgr3,Hepacam2,Htra1,Lfng,Lypd1,Ndufa1,Ndufa2,Ndufa3,Ndufa5,Ndufa7,Ndufb3,Ndufb2,Ndufc1,Ndufv3,Nd3,Nlrp6,Pet100,Rab25,Rab26,1810037I17Rik,Rab40c,S100a6,Sec61g,Sh2b2,St8sia4,Galnt15,Abhd2,Ap1m2,Ada,Adcy4,Adcy9,Ankrd13a,Arrdc3,Bloc1s1,Mertk,Cdh15,Cdhr3,Cdhr4,Cacng1,Camk1g,…	34.2	0.00021	0.0063		Tissue development	GOTERM_BP_DIRECT	angiogenesis	16	Sox18,Acvrl1,Anxa2,Apold1,Col8a2,Ctgf,Eng,Esm1,Tek,Fgfr2,Fzd5,Kdr,Lepr,Mcam,Rhob,Wnt7a	3.5	8e-05	0.038												KEGG_PATHWAY	Ribosome	16	Mrps21 Rpl10 Rpl17 Rpl22 Rpl31 Rpl35 Rpl35a Rpl37 Rpl38 Rpl4 Rpl41 Rps20 Rps21 Rps6 Rps9 Uba52	2.6	0.00036	0.0074
	GOTERM_CC_DIRECT	focal adhesion	20	Akap12,Tek,Fzd2,Kif22,Mcam,Nrp1,Rhob,Rhou,Rpl22,Rpl27,Rpl30,Rpl31,Rpl37a,Rpl38,Rps17,Rps29,Rplp2,Sorbs1,Tspan4,Tgm2	3.6	0.0011	0.028			GOTERM_BP_DIRECT	cell fate commitment	9	Sox2,Sox8,Sox9,Fgfr2,Gas1,Kdr,Otx2,Spry2,Wnt7a	2	8.2e-05	0.038												GOTERM_CC_DIRECT	cytosolic small ribosomal subunit	8	Ddx3x Hba-a1 Hba-a2 Rps20 Rps21 Rps6 Rps9 Uba52	1.3	0.00026	0.01
	GOTERM_CC_DIRECT	extracellular space	52	Cd14,Cmtm3,Fas,2010005H15Rik,S100a11,S100a13,Ada,Adm,Agrp,Angptl4,Apoa1,Bloc1s1,Mertk,Ces1d,Cpz,Camp,Cxcl1,Cxcl10,Chrd,Col1a1,Csf3,Dlk1,Fgf21,Fshb,Grp,Gkn3,Gh,Hc,Il1r1,Il4ra,Lrg1,Lcn2,Lhb,Mcam,Mt3,Nrp1,Pam,Gm13306,Pomc,Retnlg,Rpl39,Scgb3a1,Selp,Serpina3f,Serpina3g,Serpina3n,Serpinb1a,Spink8,Tshb,Tmprss6,Vasn,Xdh	9.4	0.0012	0.029		Disease	KEGG_PATHWAY	Pathways in cancer	23	Fos,Fas,Traf1,Adcy8,Cxcr4,Cdkn1a,Fgf21,Fgfr2,Fzd2,Fzd5,Gng8,Ikbkb,Itga6,Lamc3,Lef1,Nfkb2,Nfkbia,Ptch1,Gm5741,Slc2a1,Tcf7l2,Wnt7a,Zbtb16	5.1	0.00015	0.016											Membrane	GOTERM_CC_DIRECT	extracellular region	82	Adamtsl4 Cap1 Cartpt Ecrg4 Lao1 Mia Nme7 S100a8 S100b Sspo Vwf Wfdc2 Adamts10 A2ml1 A2m Ace Bmp6 Cpe Cemip F5 Cfl1 Col8a1 Col16a1 C4b Cryab Ctla2a Dkkl1 Enpp2 Fmod Fbln5 Folr1 Gal Gast Gkn3 Gpx3 Gh Hnrnpa2b1 Hyou1 Inha Igf2 Igfbp2 Itih3 Icam4 Il1r1 Il33 Klk6 Kl Lama5 Lgals3 Lgals3bp Lrrc17 Lcn2 Lbp Nts Pth2 Hspg2 Pdgfa Pcyox1l Pmch Pomc Pcolce Prelp Ptgds Prtn3 Rarres2 Rnase1 Scgb3a1 Sema3b Serpi…	13.1	2.8e-06	0.0002
Others	KEGG_PATHWAY	Cardiac muscle contraction	15	Fxyd2,Cacng1,Cox8a,Cox8b,Cox7a1,Cox7a2,Cox7b,Cox7c,Cox6a2,Cox6c,Cox6b1,Uqcrb,Uqcrq,Uqcr10,Uqcr11	2.7	9.3e-09	2.8e-07			KEGG_PATHWAY	HTLV-I infection	18	Fos,Adcy8,Cdkn1a,Egr1,Egr2,Fzd2,Fzd5,H2-Q2,H2-Aa,H2-Ab1,H2-Eb1,Ikbkb,Msx1,Myb,Nfkb2,Nfkbia,Slc2a1,Wnt7a	4	0.00027	0.02												GOTERM_CC_DIRECT	membrane	221	Arl4d mt-Atp8 Atp5mpl Atp5md Atp5j2 Atp5k Atp8b2 Atp11a Clec10a C2cd5 Cap1 Cd74 Cd81 Cmtm5 Ddx3x Diras2 Dram2 Ecrg4 Efhd1 Efr3b Fxyd2 Fxyd6 Gpr37 Gramd1a Nat8f1 mt-Nd2 mt-Nd3 mt-Nd4 Ndufv3 Ndufa1 Ndufa2 Ndufa3 Ndufa5 Ndufb1 Ndufc1 Nsmf Pianp Rab11fip4 Rab3c Rasd1 Rasl10a 1110032F04Rik 1190007I07Rik 1810037I17Rik Arhgap32 Arhgap5 S100a8 Sec11c Sec23b Sec61g Sh3gl3 Sun2 Ugt8a Vangl1 Add2 Adcy9 Adip…	35.2	3.4e-05	0.0017
	GOTERM_BP_DIRECT	hydrogen ion transmembrane transport	6	Atp6v0e,Cox8a,Cox8b,Cox7b,Uqcrb,Uqcr10	1.1	3.8e-05	0.037		Immune	GOTERM_CC_DIRECT	mast cell granule	5	Anxa1,Chga,Nppa,Nr4a3,Pla2g3	1.1	0.0008	0.023												GOTERM_CC_DIRECT	extracellular space	77	Cartpt Cd74 Cmtm5 Ecrg4 S100a16 S100a8 S100b Sspo Utp11 Vwf Wfdc2 A2ml1 A2m Ace Bmp6 Car2 Cpe F3 F5 Col9a3 Col8a1 Col16a1 C4b Ctla2a Dkkl1 Enpp2 Fibcd1 Fmod Fbln5 Gal Gast Gkn3 Gpx3 Gh Hba-a1 Hba-a2 H2-Q2 Inha Igf2 Igfbp2 Il1r1 Il33 Krt18 Kl Lama5 Lxn Lgals3 Lgals4 Lgals3bp Lrrc17 Lrrtm1 Lrg1 Lcn2 Lbp Mt3 Pdgfa Pmch Pomc Pcolce Prelp Ptgds Prss22 Prtn3 Rarres2 Scgb3a1 Sema3b Serpinb1a Sod1 Thbs4 …	12.3	0.00031	0.011
	GOTERM_CC_DIRECT	intracellular	59	Akap12,Arl4d,Depdc7,Ddit4,Nkx2-2,Rab25,Rab26,1700048O20Rik,Rab40c,Rasgef1b,Sec61g,Sh2b2,Adcy4,Adcy9,Capn11,Cotl1,Dgkg,Itpk1,Ly6a,Mt3,Mrpl33,Map3k6,Net1,Gm14325,Gm14327,Gm14403,Rhob,Rhoj,Rhou,Rrp8,Rpl22l1,Rpl22,Rpl30,Rpl31,Rpl35a,Rpl36,Rpl37a,Rpl38,Rpl39,Rps17,Rps21,Rps23,Rps27l,Rps28,Rps29,Rplp2,Stk32c,Slc2a1,Slc40a1,Socs3,Trim54,Trim59,Uba52,Zfp189,Zfp385c,Zfp69,Zfp87,Zfp938,Zfp973	10.6	0.0001	0.0033			GOTERM_CC_DIRECT	MHC class II protein complex	4	Cd74,H2-Aa,H2-Ab1,H2-Eb1	0.9	0.0014	0.038												GOTERM_CC_DIRECT	extracellular matrix	18	Adamtsl4 Sspo Vwf Adamts10 Col9a3 Col8a1 Col16a1 Lama5 Lgals3 Lrrc17 Lrrtm1 Hspg2 Rarres2 Thbs4 Tgm2 Ucma Vit Vtn	2.9	0.0015	0.044
	GOTERM_MF_DIRECT	growth factor binding	7	Htra1,Tek,Ghrhr,Kdr,Nrp1,Osmr,Rpl37	1.3	0.00023	0.039																				Cytosol	GOTERM_CC_DIRECT	cytoplasm	246	Mthfsl Akap8l Arl4d Ahnak Agap2 C2cd5 Cap1 Cd74 Clk1 Cops9 Celf4 Ddx3x Dennd6b Dram2 Ddit4 Ecrg4 Efr3b Fbf1 Gpr37 Iqsec1 Iqcg Jpt2 Nsmf Nme9 Rad9a Rasd1 1110017D15Rik Rbm14 Rbm45 Rbfox1 Recql5 Arhgap32 Arhgap39 Arhgap5 S100a16 S100a8 S100b Sspo Sec23b Sertad3 Shank3 Sh3bgrl3 Sh3gl3 Sox8 Senp3 Sfi1 Tspoap1 Utp11 Vwf Wipf3 Wasf1 Wsb1 Abhd14b Acad12 Apeh Add2 Adra2c Adh1 Aldh1l1 Aldh7a1 Apba1 Aplp1 …	39.2	1.1e-06	9.3e-05
																												GOTERM_CC_DIRECT	cytosol	139	Mthfsl Ahnak Atp8b2 Agap2 C2cd5 Cap1 Ddx3x Ddit4 Efr3b Fezf1 Gramd1a Iqcg Jpt2 Phf7 Pnisr Rab3c 1110017D15Rik Recql5 Arhgap5 S100a16 S100a8 S100b Sec23b Ubxn2a Abhd14b Apeh Adh1 Aldh1l1 Aldh7a1 Apba1 Ano6 Aifm3 Arrb1 Alg2 Ambra1 Bloc1s1 Bcas1 Cmip Cacng2 Caprin2 Car2 Chodl Cit Cfl1 Cdan1 Chuk Cryab Crym Dlec1 Dgkg Ppip5k1 Dvl2 Ezr Fabp7 Foxo3 Gemin7 Got1l1 Gltp Gh Gnl3l Hspa2 Htt Hif3a Ivns1abp I…	22.2	0.0013	0.044
																											Others	GOTERM_MF_DIRECT	protein binding	187	Ahnak Atpif1 Atp8b2 Agap2 Cap1 Cebpd Cd74 Cd81 Clk1 Ddx3x Fbf1 Gtpbp2 Isl1 Jdp2 Lhx9 Nkx2-2 Nsmf Nop10 Paxbp1 Rab3c Rad9a Rasd1 1190007I07Rik 1810037I17Rik Rbm47 Arhgap32 Sec23b Sem1 Sertad3 Setd7 Shank3 Sh3gl3 Sox8 Senp3 Sun2 Vangl1 Vwf Wasf1 Wsb1 Adipor2 Aldh1l1 Aldh2 A2m Apba1 Aplp1 Ace Arrb1 Ambra1 Bloc1s1 Bmp6 Cacng2 Cpe Chodl Cit Cldn11 Cldn2 Cfl1 Ccdc141 Cltrn Chuk Cntnap1 Cryab Ccnl2 Cdkn…	29.8	1.3e-05	0.0054
																												GOTERM_BP_DIRECT	neuropeptide signaling pathway	11	Cartpt Ecrg4 Gpr37 Ecel1 Gal Nts Pth2 Pmch Pomc Sstr2 Ucn3	1.8	0.00011	0.077
																												GOTERM_CC_DIRECT	myelin sheath	16	Car2 Cldn11 Cntnap1 Cryab Ermn Ezr Hspa2 Hba-a1 Mbp Mog Plp1 Sod1 Tspan2 Tkt Tubb4a Uba52	2.6	0.00016	0.0067
																												KEGG_PATHWAY	Retrograde endocannabinoid signaling	15	mt-Nd2 mt-Nd3 mt-Nd4 Ndufv3 Ndufa1 Ndufa2 Ndufa3 Ndufa5 Ndufc1 Adcy9 Gnai1 Gng11 Gng13 Gng8 Gm5741	2.4	0.00016	0.0042
																												KEGG_PATHWAY	Cardiac muscle contraction	10	Fxyd2 Cacng2 mt-Cytb mt-Co2 Cox6c Cox7c Cox8b Myl4 Uqcrb Uqcr11	1.6	0.0013	0.024
																												GOTERM_CC_DIRECT	postsynaptic density	21	mt-Nd2 Nsmf Arhgap32 Shank3 Add2 Arrb1 Bcas1 Cacng2 Cryab Grip2 Grid2 Grm3 Htt Il1r1 Kalrn Mt3 Prkn Psd Rgs14 Rpl38 Rpl4	3.3	0.0014	0.044

## Sheet: WMT_ChartDIR
Table S3B. DAVID GO analysis for white matter tracts (WMT).
ZT4F							ZT4M							ZT14F							ZT14M
Category	Term	Count	%	P-Value	FDR		Category	Term	Count	%	P-Value	FDR		Category	Term	Count	%	P-Value	FDR		Category	Term	Count	%	P-Value	FDR
GOTERM_MF_ALL	structural constituent of ribosome	28	15.1	1e-21	5e-19		GOTERM_BP_ALL	response to abiotic stimulus	11	27.5	2.5e-05	0.041		GOTERM_BP_ALL	negative regulation of biological process	30	51.7	2.2e-06	0.0043		GOTERM_CC_ALL	extracellular region	51	49	1.1e-09	2.8e-07
KEGG_PATHWAY	Ribosome	25	13.5	1.3e-20	1.8e-18		GOTERM_BP_ALL	response to nitrogen compound	10	25	5.6e-05	0.047		GOTERM_CC_ALL	organelle	50	86.2	3.3e-06	0.00023		GOTERM_BP_ALL	behavior	20	19.2	2.1e-09	5.8e-06
GOTERM_CC_ALL	ribosome	28	15.1	2.5e-20	9.6e-18									GOTERM_CC_ALL	intracellular organelle	48	82.8	3.4e-06	0.00023		GOTERM_CC_ALL	extracellular vesicle	38	36.5	2.2e-09	2.8e-07
GOTERM_CC_ALL	ribosomal subunit	25	13.5	8e-20	1.5e-17									GOTERM_CC_ALL	intracellular	52	89.7	4.3e-06	0.00023		GOTERM_CC_ALL	extracellular organelle	38	36.5	2.3e-09	2.8e-07
GOTERM_CC_ALL	cytosolic ribosome	22	11.9	2.2e-19	2.8e-17									GOTERM_CC_ALL	intracellular part	51	87.9	5.1e-06	0.00023		GOTERM_CC_ALL	extracellular exosome	37	35.6	7.2e-09	6.4e-07
GOTERM_CC_ALL	inner mitochondrial membrane protein complex	18	9.7	6.8e-16	6.5e-14									GOTERM_BP_ALL	response to glucocorticoid	7	12.1	5.8e-06	0.0051		GOTERM_CC_ALL	membrane-bounded vesicle	42	40.4	1.6e-08	9.6e-07
GOTERM_CC_ALL	cytosolic part	23	12.4	2.8e-15	2.1e-13									GOTERM_BP_ALL	intracellular signal transduction	20	34.5	8.9e-06	0.0051		GOTERM_CC_ALL	extracellular region part	45	43.3	1.8e-08	9.6e-07
GOTERM_CC_ALL	mitochondrial inner membrane	27	14.6	3.3e-15	2.1e-13									GOTERM_CC_ALL	intracellular membrane-bounded organelle	45	77.6	8.9e-06	0.00032		GOTERM_CC_ALL	vesicle	43	41.3	1.9e-08	9.6e-07
GOTERM_CC_ALL	mitochondrial protein complex	19	10.3	3.8e-15	2.1e-13									GOTERM_BP_ALL	response to corticosteroid	7	12.1	1e-05	0.0051		GOTERM_CC_ALL	neuron part	27	26	6e-08	2.6e-06
GOTERM_CC_ALL	organelle inner membrane	28	15.1	6.7e-15	3.2e-13									GOTERM_CC_ALL	membrane-bounded organelle	47	81	1.7e-05	0.00053		GOTERM_BP_ALL	single-organism behavior	15	14.4	2.1e-07	0.00028
KEGG_PATHWAY	Oxidative phosphorylation	20	10.8	8.5e-15	5.7e-13									GOTERM_BP_ALL	response to stimulus	40	69	3.2e-05	0.011		GOTERM_CC_ALL	axon	15	14.4	8.8e-07	3.3e-05
GOTERM_CC_ALL	mitochondrial membrane part	20	10.8	1.2e-14	5.1e-13									GOTERM_BP_ALL	signal transduction	31	53.4	3.8e-05	0.011		GOTERM_CC_ALL	cell projection	29	27.9	9.4e-07	3.3e-05
GOTERM_CC_ALL	large ribosomal subunit	17	9.2	4.8e-14	1.9e-12									GOTERM_BP_ALL	single organism signaling	32	55.2	4.5e-05	0.011		GOTERM_CC_ALL	extracellular space	24	23.1	2.4e-06	7.7e-05
GOTERM_CC_ALL	cytosolic large ribosomal subunit	15	8.1	5.4e-14	1.9e-12									GOTERM_BP_ALL	response to toxic substance	6	10.3	5.1e-05	0.011		GOTERM_CC_ALL	neuron projection	21	20.2	3e-06	8.9e-05
GOTERM_CC_ALL	mitochondrial envelope	31	16.8	7.7e-14	2.4e-12									GOTERM_BP_ALL	signaling	32	55.2	5.1e-05	0.011		GOTERM_BP_ALL	response to metal ion	11	10.6	8e-06	0.0055
GOTERM_CC_ALL	cytoplasmic part	112	60.5	8.2e-14	2.4e-12									GOTERM_BP_ALL	cellular response to stimulus	35	60.3	6.1e-05	0.011		GOTERM_BP_ALL	modulation of synaptic transmission	11	10.6	8e-06	0.0055
GOTERM_CC_ALL	mitochondrion	50	27	2.3e-13	6.2e-12									GOTERM_BP_ALL	cell communication	32	55.2	6.3e-05	0.011		GOTERM_MF_ALL	G-protein coupled receptor binding	10	9.6	8.8e-06	0.0038
GOTERM_MF_ALL	structural molecule activity	31	16.8	3.7e-13	9.2e-11									GOTERM_BP_ALL	negative regulation of cellular process	26	44.8	8e-05	0.013		GOTERM_CC_ALL	myelin sheath	9	8.7	1.2e-05	0.0003
GOTERM_CC_ALL	mitochondrial membrane	29	15.7	5.4e-13	1.4e-11									GOTERM_BP_ALL	negative regulation of signal transduction	12	20.7	8.9e-05	0.014		GOTERM_CC_ALL	somatodendritic compartment	17	16.3	1.2e-05	0.0003
GOTERM_CC_ALL	mitochondrial part	34	18.4	8.2e-13	2e-11									GOTERM_BP_ALL	growth	12	20.7	9.7e-05	0.014		GOTERM_BP_ALL	regulation of neuronal synaptic plasticity	6	5.8	1.9e-05	0.008
GOTERM_CC_ALL	cytoplasm	136	73.5	3.3e-12	7.4e-11									GOTERM_CC_ALL	cytoplasm	42	72.4	0.00022	0.0058		GOTERM_CC_ALL	axon part	10	9.6	2.3e-05	0.00054
GOTERM_CC_ALL	intracellular part	156	84.3	1.5e-11	3.2e-10									GOTERM_BP_ALL	negative regulation of cell communication	12	20.7	0.00027	0.032		GOTERM_BP_ALL	cognition	10	9.6	2.4e-05	0.008
GOTERM_CC_ALL	respiratory chain	13	7	1.6e-11	3.2e-10									GOTERM_BP_ALL	negative regulation of signaling	12	20.7	0.00027	0.032		GOTERM_BP_ALL	long-term memory	5	4.8	2.7e-05	0.008
GOTERM_CC_ALL	organelle	151	81.6	2.8e-11	5.3e-10									GOTERM_BP_ALL	cell surface receptor signaling pathway	17	29.3	0.00028	0.032		GOTERM_BP_ALL	response to inorganic substance	13	12.5	2.8e-05	0.008
GOTERM_BP_ALL	organonitrogen compound metabolic process	49	26.5	3.8e-11	1.1e-07									GOTERM_BP_ALL	response to endogenous stimulus	14	24.1	0.00032	0.035		GOTERM_BP_ALL	anterograde trans-synaptic signaling	13	12.5	3.5e-05	0.008
GOTERM_CC_ALL	intracellular organelle	143	77.3	7.9e-11	1.4e-09									GOTERM_BP_ALL	enzyme linked receptor protein signaling pathway	10	17.2	0.00038	0.04		GOTERM_BP_ALL	synaptic signaling	13	12.5	3.5e-05	0.008
GOTERM_BP_ALL	translation	28	15.1	8.8e-11	1.3e-07									GOTERM_BP_ALL	transmembrane receptor protein tyrosine kinase signaling pathway	8	13.8	0.00044	0.044		GOTERM_BP_ALL	chemical synaptic transmission	13	12.5	3.5e-05	0.008
GOTERM_CC_ALL	respiratory chain complex	12	6.5	9e-11	1.6e-09									GOTERM_BP_ALL	response to steroid hormone	7	12.1	0.00052	0.05		GOTERM_BP_ALL	trans-synaptic signaling	13	12.5	3.5e-05	0.008
GOTERM_CC_ALL	mitochondrial respiratory chain	12	6.5	1e-10	1.7e-09									GOTERM_CC_ALL	cytosol	15	25.9	0.00067	0.015		GOTERM_MF_ALL	hormone activity	7	6.7	3.8e-05	0.0083
GOTERM_CC_ALL	intracellular organelle part	108	58.4	1.1e-10	1.7e-09									GOTERM_CC_ALL	cytoplasmic part	32	55.2	0.00096	0.019		GOTERM_BP_ALL	memory	7	6.7	4.5e-05	0.0096
GOTERM_CC_ALL	intracellular	158	85.4	1.3e-10	1.9e-09																GOTERM_BP_ALL	response to endogenous stimulus	22	21.2	5.3e-05	0.01
GOTERM_BP_ALL	peptide biosynthetic process	28	15.1	1.7e-10	1.6e-07																GOTERM_BP_ALL	response to abiotic stimulus	18	17.3	6.9e-05	0.012
GOTERM_CC_ALL	cytosol	48	25.9	2e-10	2.9e-09																GOTERM_BP_ALL	neurogenesis	22	21.2	6.9e-05	0.012
GOTERM_CC_ALL	organelle part	108	58.4	5.5e-10	7.9e-09																GOTERM_BP_ALL	response to hormone	15	14.4	7.6e-05	0.012
GOTERM_CC_ALL	intracellular ribonucleoprotein complex	31	16.8	5.9e-10	8e-09																GOTERM_BP_ALL	learning or memory	9	8.7	7.8e-05	0.012
GOTERM_CC_ALL	ribonucleoprotein complex	31	16.8	6.1e-10	8e-09																GOTERM_BP_ALL	response to oxygen-containing compound	22	21.2	9.2e-05	0.013
KEGG_PATHWAY	Parkinson's disease	16	8.6	6.2e-10	2.8e-08																GOTERM_BP_ALL	regulation of synapse structure or activity	9	8.7	9.8e-05	0.013
GOTERM_CC_ALL	organelle envelope	33	17.8	8.4e-10	1.1e-08																GOTERM_BP_ALL	positive regulation of synaptic transmission	7	6.7	0.00011	0.015
GOTERM_CC_ALL	envelope	33	17.8	9.4e-10	1.2e-08																GOTERM_BP_ALL	regulation of cellular component organization	27	26	0.00013	0.016
GOTERM_BP_ALL	amide biosynthetic process	28	15.1	1.3e-09	8.9e-07																GOTERM_BP_ALL	nervous system development	26	25	0.00014	0.016
GOTERM_CC_ALL	oxidoreductase complex	12	6.5	1.3e-09	1.6e-08																GOTERM_BP_ALL	aging	9	8.7	0.00015	0.017
GOTERM_BP_ALL	peptide metabolic process	29	15.7	1.5e-09	8.9e-07																GOTERM_CC_ALL	cytoplasm	71	68.3	0.00015	0.0033
GOTERM_CC_ALL	macromolecular complex	82	44.3	1.7e-09	1.9e-08																GOTERM_BP_ALL	response to organonitrogen compound	15	14.4	0.00015	0.017
GOTERM_BP_ALL	organonitrogen compound biosynthetic process	36	19.5	2.4e-09	1.2e-06																GOTERM_BP_ALL	cellular response to stimulus	56	53.8	0.00016	0.017
GOTERM_CC_ALL	NADH dehydrogenase complex	9	4.9	6.8e-09	7.3e-08																GOTERM_BP_ALL	response to nitrogen compound	16	15.4	0.00018	0.018
GOTERM_CC_ALL	respiratory chain complex I	9	4.9	6.8e-09	7.3e-08																GOTERM_BP_ALL	response to organic cyclic compound	16	15.4	0.00018	0.018
GOTERM_CC_ALL	mitochondrial respiratory chain complex I	9	4.9	6.8e-09	7.3e-08																GOTERM_BP_ALL	cellular component organization	48	46.2	0.00022	0.021
GOTERM_BP_ALL	cellular amide metabolic process	30	16.2	1.6e-08	6.5e-06																GOTERM_CC_ALL	cell body	13	12.5	0.00025	0.0053
KEGG_PATHWAY	Huntington's disease	16	8.6	3.2e-08	1.1e-06																GOTERM_BP_ALL	regulation of synaptic plasticity	7	6.7	0.00026	0.024
GOTERM_BP_ALL	purine nucleoside triphosphate metabolic process	14	7.6	1.3e-07	4.1e-05																GOTERM_BP_ALL	regulation of neurogenesis	14	13.5	0.0003	0.026
GOTERM_BP_ALL	purine ribonucleoside monophosphate metabolic process	14	7.6	1.4e-07	4.1e-05																GOTERM_CC_ALL	cell projection part	16	15.4	0.00031	0.0061
GOTERM_CC_ALL	membrane-bounded organelle	136	73.5	1.4e-07	1.5e-06																GOTERM_CC_ALL	dendrite	12	11.5	0.00033	0.0061
GOTERM_BP_ALL	purine nucleoside monophosphate metabolic process	14	7.6	1.4e-07	4.1e-05																GOTERM_CC_ALL	membrane-bounded organelle	76	73.1	0.00036	0.0063
GOTERM_BP_ALL	purine ribonucleoside metabolic process	15	8.1	2.2e-07	5.3e-05																GOTERM_BP_ALL	cellular component organization or biogenesis	48	46.2	0.00046	0.039
GOTERM_BP_ALL	ribonucleoside monophosphate metabolic process	14	7.6	2.4e-07	5.3e-05																GOTERM_BP_ALL	neuron-neuron synaptic transmission	6	5.8	0.00048	0.04
GOTERM_BP_ALL	purine nucleoside metabolic process	15	8.1	2.6e-07	5.3e-05																GOTERM_BP_ALL	astrocyte differentiation	5	4.8	0.00052	0.041
GOTERM_BP_ALL	ATP metabolic process	13	7	2.6e-07	5.3e-05																GOTERM_BP_ALL	response to lipid	15	14.4	0.00052	0.041
GOTERM_BP_ALL	nucleoside monophosphate metabolic process	14	7.6	3.5e-07	6.7e-05																GOTERM_CC_ALL	ribosome	8	7.7	0.00057	0.0096
GOTERM_BP_ALL	nucleoside triphosphate metabolic process	14	7.6	4e-07	7.2e-05																GOTERM_BP_ALL	regulation of biological quality	32	30.8	0.00059	0.045
KEGG_PATHWAY	Alzheimer's disease	14	7.6	4.1e-07	1.1e-05																GOTERM_BP_ALL	response to transition metal nanoparticle	6	5.8	0.00062	0.046
GOTERM_BP_ALL	ribonucleoside metabolic process	15	8.1	5.7e-07	9.6e-05																GOTERM_BP_ALL	neuropeptide signaling pathway	5	4.8	0.00063	0.046
GOTERM_BP_ALL	purine ribonucleoside triphosphate metabolic process	13	7	6.3e-07	0.0001																GOTERM_BP_ALL	gliogenesis	8	7.7	0.00068	0.047
KEGG_PATHWAY	Non-alcoholic fatty liver disease (NAFLD)	13	7	7.7e-07	1.7e-05																GOTERM_BP_ALL	generation of neurons	19	18.3	0.00069	0.047
GOTERM_BP_ALL	ribonucleoside triphosphate metabolic process	13	7	8.7e-07	0.00013																GOTERM_BP_ALL	regulation of long-term neuronal synaptic plasticity	4	3.8	0.0007	0.047
GOTERM_CC_ALL	mitochondrial proton-transporting ATP synthase complex	6	3.2	1.1e-06	1.1e-05																GOTERM_BP_ALL	response to organic substance	29	27.9	0.00073	0.048
GOTERM_BP_ALL	nucleoside metabolic process	15	8.1	1.2e-06	0.00017
GOTERM_CC_ALL	proton-transporting ATP synthase complex	6	3.2	1.4e-06	1.4e-05
GOTERM_MF_ALL	hydrogen ion transmembrane transporter activity	9	4.9	2.1e-06	0.00035
GOTERM_BP_ALL	glycosyl compound metabolic process	15	8.1	2.4e-06	0.00032
GOTERM_CC_ALL	cytosolic small ribosomal subunit	7	3.8	6.7e-06	6.4e-05
GOTERM_CC_ALL	small ribosomal subunit	8	4.3	8.9e-06	8.4e-05
GOTERM_CC_ALL	membrane protein complex	25	13.5	1e-05	9.3e-05
GOTERM_CC_ALL	intracellular membrane-bounded organelle	121	65.4	1.7e-05	0.00015
GOTERM_CC_ALL	cell part	167	90.3	2.2e-05	0.00019
GOTERM_CC_ALL	cell	167	90.3	2.9e-05	0.00025
GOTERM_BP_ALL	respiratory electron transport chain	7	3.8	3.4e-05	0.0044
GOTERM_BP_ALL	mitochondrial respiratory chain complex assembly	6	3.2	3.7e-05	0.0044
GOTERM_BP_ALL	purine-containing compound metabolic process	16	8.6	3.9e-05	0.0044
GOTERM_BP_ALL	purine ribonucleoside monophosphate biosynthetic process	7	3.8	4e-05	0.0044
GOTERM_BP_ALL	purine nucleoside monophosphate biosynthetic process	7	3.8	4e-05	0.0044
GOTERM_BP_ALL	electron transport chain	7	3.8	5.4e-05	0.0057
GOTERM_CC_ALL	catalytic complex	24	13	5.8e-05	0.00048
GOTERM_BP_ALL	purine nucleotide metabolic process	15	8.1	6.2e-05	0.0064
GOTERM_CC_ALL	proton-transporting two-sector ATPase complex	6	3.2	6.7e-05	0.00055
GOTERM_BP_ALL	ATP biosynthetic process	6	3.2	6.9e-05	0.0069
GOTERM_BP_ALL	ribonucleoside monophosphate biosynthetic process	7	3.8	9.3e-05	0.0089
GOTERM_BP_ALL	nucleoside monophosphate biosynthetic process	7	3.8	0.00013	0.012
GOTERM_BP_ALL	purine ribonucleotide metabolic process	14	7.6	0.00014	0.012
GOTERM_BP_ALL	cytochrome complex assembly	5	2.7	0.00014	0.012
GOTERM_BP_ALL	nitrogen compound metabolic process	80	43.2	0.00014	0.012
GOTERM_BP_ALL	oxidation-reduction process	21	11.4	0.00015	0.012
GOTERM_BP_ALL	purine ribonucleoside biosynthetic process	7	3.8	0.00015	0.012
GOTERM_BP_ALL	purine nucleoside biosynthetic process	7	3.8	0.00015	0.012
GOTERM_BP_ALL	generation of precursor metabolites and energy	12	6.5	0.00016	0.012
GOTERM_BP_ALL	proton transport	7	3.8	0.00017	0.012
GOTERM_CC_ALL	mitochondrial proton-transporting ATP synthase complex, coupling factor F(o)	4	2.2	0.00018	0.0014
GOTERM_BP_ALL	purine ribonucleoside triphosphate biosynthetic process	6	3.2	0.00018	0.012
GOTERM_BP_ALL	hydrogen transport	7	3.8	0.00018	0.012
GOTERM_BP_ALL	ribonucleotide metabolic process	14	7.6	0.00019	0.012
GOTERM_BP_ALL	hydrogen ion transmembrane transport	6	3.2	0.0002	0.012
GOTERM_BP_ALL	cytoplasmic translation	6	3.2	0.0002	0.012
GOTERM_BP_ALL	purine nucleoside triphosphate biosynthetic process	6	3.2	0.0002	0.012
GOTERM_BP_ALL	nucleotide metabolic process	16	8.6	0.00021	0.013
GOTERM_MF_ALL	NADH dehydrogenase (quinone) activity	5	2.7	0.00021	0.02
GOTERM_MF_ALL	NADH dehydrogenase (ubiquinone) activity	5	2.7	0.00021	0.02
GOTERM_CC_ALL	vesicle	52	28.1	0.00022	0.0018
GOTERM_BP_ALL	energy derivation by oxidation of organic compounds	10	5.4	0.00024	0.014
GOTERM_MF_ALL	NADH dehydrogenase activity	5	2.7	0.00024	0.02
GOTERM_BP_ALL	ribose phosphate metabolic process	14	7.6	0.00024	0.014
GOTERM_BP_ALL	cellular nitrogen compound metabolic process	76	41.1	0.00024	0.014
GOTERM_BP_ALL	nucleoside phosphate metabolic process	16	8.6	0.00025	0.014
GOTERM_BP_ALL	response to endogenous stimulus	29	15.7	0.00025	0.014
GOTERM_CC_ALL	proton-transporting ATP synthase complex, coupling factor F(o)	4	2.2	0.00028	0.0021
GOTERM_BP_ALL	ribonucleoside triphosphate biosynthetic process	6	3.2	0.00028	0.016
GOTERM_BP_ALL	cellular biosynthetic process	71	38.4	0.00037	0.02
GOTERM_BP_ALL	cellular respiration	8	4.3	0.00038	0.02
GOTERM_BP_ALL	ribonucleoside biosynthetic process	7	3.8	0.00042	0.022
GOTERM_BP_ALL	nucleoside biosynthetic process	7	3.8	0.00042	0.022
GOTERM_CC_ALL	organelle membrane	37	20	0.00044	0.0033
GOTERM_BP_ALL	cellular nitrogen compound biosynthetic process	61	33	0.00045	0.023
GOTERM_BP_ALL	glycosyl compound biosynthetic process	7	3.8	0.00046	0.023
GOTERM_BP_ALL	metabolic process	115	62.2	0.00049	0.024
GOTERM_BP_ALL	cellular metabolic process	106	57.3	0.00054	0.026
GOTERM_MF_ALL	oxidoreductase activity, acting on NAD(P)H, quinone or similar compound as acceptor	5	2.7	0.00057	0.04
GOTERM_BP_ALL	cellular response to endogenous stimulus	23	12.4	0.00057	0.027
GOTERM_BP_ALL	nucleobase-containing small molecule metabolic process	16	8.6	0.00057	0.027
GOTERM_BP_ALL	biosynthetic process	72	38.9	0.00058	0.027
GOTERM_BP_ALL	nucleoside triphosphate biosynthetic process	6	3.2	0.0006	0.027
GOTERM_BP_ALL	organic substance biosynthetic process	71	38.4	0.00063	0.028

## Sheet: Cortex_ChartDIR
Table S3C. DAVID GO analysis for the cerebral cortex.
ZT4F							ZT4M							ZT14F							ZT14M
Category	Term	Count	%	P-Value	FDR		Category	Term	Count	%	P-Value	FDR		Term	RT	Count	%	P-Value	FDR		Only two DEGs, GO analysis not possible
GOTERM_MF_ALL	structural constituent of ribosome	23	17.4	1.3e-20	4.3e-18		GOTERM_MF_ALL	hormone activity	3	18.8	0.0022	0.25		GOTERM_BP_ALL	response to toxic substance	4	28.6	8.1e-05	0.047
KEGG_PATHWAY	Ribosome	21	15.9	3.1e-19	3.3e-17		GOTERM_BP_ALL	positive regulation of biological process	9	56.2	0.0037	0.75		GOTERM_CC_ALL	cytosol	7	50	0.00061	0.047
GOTERM_CC_ALL	ribosome	23	17.4	7.2e-19	1.3e-16		GOTERM_BP_ALL	response to glucocorticoid	3	18.8	0.0043	0.75		GOTERM_BP_ALL	cellular transition metal ion homeostasis	3	21.4	0.0012	0.21
GOTERM_CC_ALL	ribosomal subunit	21	15.9	8.3e-19	1.3e-16		GOTERM_MF_ALL	protein binding	10	62.5	0.0051	0.29		GOTERM_BP_ALL	homeostatic process	6	42.9	0.0021	0.21
GOTERM_CC_ALL	cytosolic ribosome	18	13.6	1.8e-17	1.8e-15		GOTERM_BP_ALL	response to corticosteroid	3	18.8	0.0052	7.5E		GOTERM_BP_ALL	transition metal ion homeostasis	3	21.4	0.0024	0.21
KEGG_PATHWAY	Oxidative phosphorylation	19	14.4	7.8e-17	4.2e-15
GOTERM_CC_ALL	mitochondrial envelope	28	21.2	3.5e-16	2.6e-14
GOTERM_CC_ALL	mitochondrion	43	32.6	4.3e-16	2.6e-14
GOTERM_CC_ALL	mitochondrial membrane part	18	13.6	1.7e-15	8.4e-14
GOTERM_CC_ALL	mitochondrial inner membrane	23	17.4	1.9e-15	8.4e-14
GOTERM_CC_ALL	mitochondrial membrane	26	19.7	6.5e-15	2.5e-13
GOTERM_CC_ALL	mitochondrial part	30	22.7	7.4e-15	2.5e-13
GOTERM_CC_ALL	inner mitochondrial membrane protein complex	15	11.4	1.2e-14	3.6e-13
GOTERM_CC_ALL	cytosolic part	19	14.4	2e-14	5.4e-13
GOTERM_CC_ALL	organelle inner membrane	23	17.4	2.3e-14	5.4e-13
GOTERM_CC_ALL	mitochondrial protein complex	16	12.1	2.3e-14	5.4e-13
GOTERM_CC_ALL	large ribosomal subunit	15	11.4	3.6e-14	7.8e-13
GOTERM_CC_ALL	respiratory chain	13	9.8	1e-13	2.1e-12
GOTERM_CC_ALL	cytoplasmic part	81	61.4	1.4e-13	2.7e-12
GOTERM_CC_ALL	cytosolic large ribosomal subunit	13	9.8	1.5e-13	2.7e-12
GOTERM_CC_ALL	mitochondrial respiratory chain	12	9.1	1e-12	1.7e-11
GOTERM_CC_ALL	organelle envelope	29	22	8.3e-12	1.3e-10
KEGG_PATHWAY	Huntington's disease	17	12.9	9.2e-12	3.3e-10
GOTERM_CC_ALL	envelope	29	22	9.3e-12	1.4e-10
GOTERM_MF_ALL	structural molecule activity	23	17.4	1.7e-11	2.8e-09
KEGG_PATHWAY	Alzheimer's disease	16	12.1	2.3e-11	6e-10
GOTERM_CC_ALL	respiratory chain complex	11	8.3	2.7e-11	3.9e-10
KEGG_PATHWAY	Parkinson's disease	15	11.4	2.8e-11	6e-10
GOTERM_BP_ALL	translation	23	17.4	4.8e-11	8.4e-08
KEGG_PATHWAY	Non-alcoholic fatty liver disease (NAFLD)	15	11.4	5.8e-11	1e-09
GOTERM_BP_ALL	peptide biosynthetic process	23	17.4	8.3e-11	8.4e-08
GOTERM_CC_ALL	intracellular ribonucleoprotein complex	26	19.7	8.6e-11	1.2e-09
GOTERM_CC_ALL	ribonucleoprotein complex	26	19.7	8.8e-11	1.2e-09
GOTERM_CC_ALL	cytoplasm	93	70.5	2.5e-10	3.2e-09
GOTERM_BP_ALL	organonitrogen compound metabolic process	36	27.3	4.7e-10	2.4e-07
GOTERM_BP_ALL	amide biosynthetic process	23	17.4	4.8e-10	2.4e-07
GOTERM_BP_ALL	peptide metabolic process	23	17.4	2.1e-09	8.4e-07
GOTERM_BP_ALL	organonitrogen compound biosynthetic process	28	21.2	2.9e-09	9.8e-07
GOTERM_CC_ALL	cytosol	35	26.5	4.2e-09	5.1e-08
GOTERM_CC_ALL	oxidoreductase complex	10	7.6	6.7e-09	7.8e-08
GOTERM_CC_ALL	mitochondrial respiratory chain complex I	8	6.1	8.9e-09	9.3e-08
GOTERM_CC_ALL	NADH dehydrogenase complex	8	6.1	8.9e-09	9.3e-08
GOTERM_CC_ALL	respiratory chain complex I	8	6.1	8.9e-09	9.3e-08
GOTERM_BP_ALL	cellular amide metabolic process	24	18.2	9.1e-09	2.7e-06
GOTERM_MF_ALL	hydrogen ion transmembrane transporter activity	9	6.8	5.5e-08	6.1e-06
GOTERM_CC_ALL	macromolecular complex	57	43.2	5.9e-08	5.9e-07
GOTERM_CC_ALL	intracellular organelle	94	71.2	2e-07	1.9e-06
GOTERM_CC_ALL	organelle	98	74.2	5e-07	4.7e-06
GOTERM_CC_ALL	intracellular organelle part	70	53	5.8e-07	5.3e-06
UP_SEQ_FEATURE	zinc finger region:C4-type	8	6.1	1.1e-06	0.00032
GOTERM_BP_ALL	metabolic process	84	63.6	1.6e-06	0.00041
GOTERM_CC_ALL	organelle part	70	53	1.6e-06	1.5e-05
GOTERM_CC_ALL	intracellular part	100	75.8	2e-06	1.7e-05
GOTERM_BP_ALL	cellular protein metabolic process	47	35.6	9.6e-06	0.0022
GOTERM_CC_ALL	intracellular	101	76.5	1.1e-05	9.3e-05
GOTERM_CC_ALL	membrane protein complex	19	14.4	2.1e-05	0.00017
GOTERM_BP_ALL	mitochondrion organization	15	11.4	2.3e-05	0.0047
GOTERM_CC_ALL	organelle membrane	30	22.7	3.8e-05	0.0003
GOTERM_BP_ALL	cellular nitrogen compound metabolic process	55	41.7	5.6e-05	0.0094
GOTERM_BP_ALL	nitrogen compound metabolic process	57	43.2	5.7e-05	0.0094
GOTERM_BP_ALL	cellular metabolic process	75	56.8	6e-05	0.0094
GOTERM_BP_ALL	mitochondrial respiratory chain complex assembly	5	3.8	0.0001	0.015
GOTERM_CC_ALL	small ribosomal subunit	6	4.5	0.00012	0.00096
GOTERM_BP_ALL	ATP metabolic process	8	6.1	0.00017	0.023
GOTERM_CC_ALL	membrane-bounded organelle	87	65.9	0.00019	0.0014
GOTERM_BP_ALL	oxidation-reduction process	16	12.1	0.0002	0.025
GOTERM_BP_ALL	protein metabolic process	47	35.6	0.00023	0.027
GOTERM_CC_ALL	cytosolic small ribosomal subunit	5	3.8	0.00024	0.0018
GOTERM_CC_ALL	mitochondrial proton-transporting ATP synthase complex	4	3	0.00026	0.0019
GOTERM_BP_ALL	purine ribonucleoside triphosphate metabolic process	8	6.1	0.00028	0.031
GOTERM_CC_ALL	proton-transporting ATP synthase complex	4	3	0.0003	0.0021
GOTERM_BP_ALL	ribonucleoside triphosphate metabolic process	8	6.1	0.00033	0.034
GOTERM_BP_ALL	purine nucleoside triphosphate metabolic process	8	6.1	0.00035	0.034
KEGG_PATHWAY	Metabolic pathways	24	18.2	0.00035	0.0053
GOTERM_BP_ALL	purine ribonucleoside monophosphate metabolic process	8	6.1	0.00036	0.034
GOTERM_MF_ALL	monovalent inorganic cation transmembrane transporter activity	9	6.8	0.00037	0.031
GOTERM_BP_ALL	purine nucleoside monophosphate metabolic process	8	6.1	0.00037	0.034
GOTERM_BP_ALL	cytoplasmic translation	5	3.8	0.0004	0.035
GOTERM_CC_ALL	focal adhesion	10	7.6	0.00043	0.003
GOTERM_CC_ALL	cell-substrate adherens junction	10	7.6	0.00047	0.0032
GOTERM_BP_ALL	ribonucleoside monophosphate metabolic process	8	6.1	0.00048	0.041
GOTERM_CC_ALL	cell-substrate junction	10	7.6	0.00051	0.0034
KEGG_PATHWAY	Cardiac muscle contraction	6	4.5	0.00056	0.0075
GOTERM_MF_ALL	ubiquinol-cytochrome-c reductase activity	3	2.3	0.00057	0.032
GOTERM_MF_ALL	oxidoreductase activity, acting on diphenols and related substances as donors, cytochrome as acceptor	3	2.3	0.00057	0.032
GOTERM_BP_ALL	gene expression	46	34.8	0.00057	0.046
GOTERM_BP_ALL	nucleoside monophosphate metabolic process	8	6.1	0.00058	0.046
GOTERM_BP_ALL	nucleoside triphosphate metabolic process	8	6.1	0.00062	0.047
GOTERM_BP_ALL	cytochrome complex assembly	4	3	0.00068	0.048
GOTERM_BP_ALL	positive regulation of cell death	12	9.1	0.00068	0.048
GOTERM_MF_ALL	electron carrier activity	5	3.8	0.00073	0.032
GOTERM_MF_ALL	oxidoreductase activity, acting on diphenols and related substances as donors	3	2.3	0.00075	0.032

## Sheet: Hippocampus_ChartDIR
Table S3D. DAVID GO analysis for the hippocampus.
ZT4F							ZT4M							ZT14F							ZT14M
Category	Term	Count	%	P-Value	FDR		Category	Term	Count	%	P-Value	FDR		Term	RT	Count	%	P-Value	FDR		Only two DEGs, GO analysis not possible
GOTERM_CC_ALL	mitochondrial membrane part	22	26.8	5.6e-25	1.5e-22		GOTERM_BP_ALL	response to abiotic stimulus	3	50	0.022	1		GOTERM_BP_ALL	response to toxic substance	6	25	3.4e-07	0.00047
GOTERM_CC_ALL	inner mitochondrial membrane protein complex	19	23.2	4.8e-24	6.2e-22		GOTERM_BP_ALL	circadian rhythm	2	33.3	0.045	1		GOTERM_BP_ALL	cellular response to chemical stimulus	13	54.2	1.5e-06	0.001
GOTERM_CC_ALL	mitochondrial envelope	30	36.6	7.9e-24	6.8e-22		GOTERM_BP_ALL	response to stimulus	5	83.3	0.06	1		GOTERM_BP_ALL	response to organic substance	13	54.2	6.1e-06	0.0028
GOTERM_CC_ALL	mitochondrial protein complex	20	24.4	1.4e-23	9.3e-22		GOTERM_BP_ALL	rhythmic process	2	33.3	0.08	1		GOTERM_BP_ALL	cellular response to organic substance	11	45.8	1.5e-05	0.0052
GOTERM_CC_ALL	mitochondrial inner membrane	25	30.5	2.9e-22	1.5e-20									GOTERM_BP_ALL	response to glucocorticoid	5	20.8	2.3e-05	0.0062
KEGG_PATHWAY	Oxidative phosphorylation	21	25.6	6.4e-22	5.5e-20									GOTERM_CC_ALL	cytosol	11	45.8	2.5e-05	0.0035
GOTERM_CC_ALL	organelle inner membrane	25	30.5	4.6e-21	2e-19									GOTERM_BP_ALL	response to chemical	14	58.3	2.7e-05	0.0062
GOTERM_CC_ALL	mitochondrial membrane	27	32.9	7.3e-21	2.7e-19									GOTERM_BP_ALL	response to corticosteroid	5	20.8	3.3e-05	0.0065
GOTERM_CC_ALL	mitochondrial part	30	36.6	2.3e-20	7.5e-19									GOTERM_BP_ALL	cellular response to stimulus	17	70.8	0.0001	0.018
GOTERM_CC_ALL	respiratory chain	15	18.3	1.9e-19	5.6e-18									GOTERM_BP_ALL	response to endogenous stimulus	9	37.5	0.00012	0.018
GOTERM_CC_ALL	respiratory chain complex	14	17.1	2.6e-18	6.7e-17									GOTERM_BP_ALL	regulation of cell proliferation	9	37.5	0.00014	0.019
KEGG_PATHWAY	Parkinson's disease	19	23.2	2.7e-18	1.2e-16									GOTERM_BP_ALL	response to stimulus	18	75	0.00031	0.035
GOTERM_CC_ALL	mitochondrial respiratory chain	14	17.1	3.1e-18	7.2e-17									GOTERM_BP_ALL	cellular response to growth factor stimulus	6	25	0.00031	0.035
GOTERM_CC_ALL	organelle envelope	30	36.6	6.1e-18	1.3e-16									GOTERM_BP_ALL	response to growth factor	6	25	0.00037	0.038
GOTERM_CC_ALL	envelope	30	36.6	6.9e-18	1.4e-16									GOTERM_BP_ALL	response to lipid	7	29.2	0.00039	0.038
GOTERM_CC_ALL	mitochondrion	36	43.9	2e-17	3.7e-16									GOTERM_BP_ALL	response to organic cyclic compound	7	29.2	0.00042	0.038
GOTERM_CC_ALL	cytoplasmic part	63	76.8	2.6e-16	4.5e-15									GOTERM_BP_ALL	response to steroid hormone	5	20.8	0.00052	0.045
GOTERM_CC_ALL	cytosolic ribosome	15	18.3	5.9e-16	9.5e-15
GOTERM_CC_ALL	macromolecular complex	54	65.9	6.2e-16	9.5e-15
GOTERM_MF_ALL	structural constituent of ribosome	16	19.5	7.4e-15	1.6e-12
GOTERM_CC_ALL	ribosome	17	20.7	1.1e-14	1.5e-13
GOTERM_CC_ALL	membrane protein complex	26	31.7	2.7e-14	3.7e-13
KEGG_PATHWAY	Ribosome	16	19.5	3e-14	8.6e-13
GOTERM_CC_ALL	ribosomal subunit	15	18.3	7.6e-14	9.8e-13
GOTERM_CC_ALL	cytosolic part	16	19.5	9.6e-14	1.2e-12
KEGG_PATHWAY	Huntington's disease	17	20.7	1.8e-13	3.9e-12
KEGG_PATHWAY	Alzheimer's disease	16	19.5	5.9e-13	1e-11
GOTERM_CC_ALL	oxidoreductase complex	11	13.4	5.1e-12	6e-11
GOTERM_CC_ALL	respiratory chain complex I	9	11	8.5e-12	8.8e-11
GOTERM_CC_ALL	NADH dehydrogenase complex	9	11	8.5e-12	8.8e-11
GOTERM_CC_ALL	mitochondrial respiratory chain complex I	9	11	8.5e-12	8.8e-11
GOTERM_CC_ALL	cytoplasm	68	82.9	1.5e-11	1.5e-10
KEGG_PATHWAY	Non-alcoholic fatty liver disease (NAFLD)	14	17.1	3.5e-11	5e-10
GOTERM_MF_ALL	hydrogen ion transmembrane transporter activity	10	12.2	4.6e-11	4.8e-09
GOTERM_CC_ALL	cytosolic large ribosomal subunit	10	12.2	6.4e-11	6.1e-10
GOTERM_CC_ALL	intracellular organelle part	57	69.5	1.2e-10	1.1e-09
GOTERM_CC_ALL	intracellular part	74	90.2	3e-10	2.6e-09
GOTERM_CC_ALL	organelle part	57	69.5	3.5e-10	3e-09
GOTERM_CC_ALL	large ribosomal subunit	10	12.2	2.1e-09	1.7e-08
GOTERM_BP_ALL	organonitrogen compound metabolic process	28	34.1	2.1e-09	3.2e-06
GOTERM_CC_ALL	intracellular	74	90.2	5e-09	4.1e-08
GOTERM_CC_ALL	intracellular ribonucleoprotein complex	19	23.2	9.5e-09	7.4e-08
GOTERM_CC_ALL	ribonucleoprotein complex	19	23.2	9.7e-09	7.4e-08
GOTERM_CC_ALL	cytosol	27	32.9	1.1e-08	7.8e-08
GOTERM_MF_ALL	structural molecule activity	16	19.5	1.2e-08	8.1e-07
GOTERM_CC_ALL	catalytic complex	20	24.4	1.2e-08	8.6e-08
GOTERM_BP_ALL	organonitrogen compound biosynthetic process	22	26.8	1.3e-08	1e-05
GOTERM_CC_ALL	mitochondrial proton-transporting ATP synthase complex	6	7.3	1.8e-08	1.2e-07
GOTERM_CC_ALL	proton-transporting ATP synthase complex	6	7.3	2.2e-08	1.5e-07
GOTERM_CC_ALL	organelle membrane	28	34.1	4.9e-08	3.2e-07
GOTERM_BP_ALL	translation	16	19.5	6e-08	3e-05
GOTERM_BP_ALL	peptide biosynthetic process	16	19.5	8.7e-08	3.3e-05
GOTERM_CC_ALL	protein complex	37	45.1	2.5e-07	1.6e-06
GOTERM_BP_ALL	amide biosynthetic process	16	19.5	2.9e-07	8.6e-05
GOTERM_BP_ALL	electron transport chain	7	8.5	4.7e-07	0.00012
GOTERM_BP_ALL	peptide metabolic process	16	19.5	7.8e-07	0.00017
GOTERM_CC_ALL	proton-transporting two-sector ATPase complex	6	7.3	1.2e-06	7.5e-06
GOTERM_BP_ALL	ATP metabolic process	9	11	1.2e-06	0.00023
GOTERM_CC_ALL	intracellular organelle	65	79.3	1.3e-06	7.7e-06
GOTERM_CC_ALL	organelle	68	82.9	1.3e-06	7.7e-06
GOTERM_MF_ALL	monovalent inorganic cation transmembrane transporter activity	10	12.2	1.6e-06	8.4e-05
GOTERM_BP_ALL	oxidation-reduction process	16	19.5	1.7e-06	0.00029
GOTERM_BP_ALL	purine ribonucleoside triphosphate metabolic process	9	11	2.3e-06	0.00034
GOTERM_BP_ALL	ribonucleoside triphosphate metabolic process	9	11	2.9e-06	0.00035
GOTERM_BP_ALL	purine nucleoside triphosphate metabolic process	9	11	3.1e-06	0.00035
GOTERM_BP_ALL	purine ribonucleoside monophosphate metabolic process	9	11	3.2e-06	0.00035
GOTERM_BP_ALL	purine nucleoside monophosphate metabolic process	9	11	3.3e-06	0.00035
GOTERM_BP_ALL	ribonucleoside monophosphate metabolic process	9	11	4.5e-06	0.00044
GOTERM_BP_ALL	nucleoside metabolic process	10	12.2	4.7e-06	0.00044
GOTERM_BP_ALL	nucleoside monophosphate metabolic process	9	11	5.7e-06	0.0005
GOTERM_BP_ALL	nucleoside triphosphate metabolic process	9	11	6.3e-06	0.0005
GOTERM_BP_ALL	cellular amide metabolic process	16	19.5	6.4e-06	0.0005
GOTERM_CC_ALL	cytochrome complex	5	6.1	6.5e-06	3.8e-05
GOTERM_BP_ALL	respiratory electron transport chain	6	7.3	7.5e-06	0.00054
GOTERM_BP_ALL	glycosyl compound metabolic process	10	12.2	7.5e-06	0.00054
GOTERM_BP_ALL	purine nucleotide metabolic process	11	13.4	1.2e-05	0.00079
GOTERM_BP_ALL	purine ribonucleoside metabolic process	9	11	1.4e-05	0.00091
KEGG_PATHWAY	Cardiac muscle contraction	7	8.5	1.5e-05	0.00018
GOTERM_BP_ALL	purine nucleoside metabolic process	9	11	1.5e-05	0.00096
KEGG_PATHWAY	Metabolic pathways	23	28	1.9e-05	0.0002
GOTERM_BP_ALL	purine-containing compound metabolic process	11	13.4	2.3e-05	0.0014
GOTERM_BP_ALL	ribonucleoside metabolic process	9	11	2.5e-05	0.0014
GOTERM_BP_ALL	cellular respiration	7	8.5	2.7e-05	0.0015
GOTERM_BP_ALL	proton transport	6	7.3	3.1e-05	0.0017
GOTERM_BP_ALL	hydrogen transport	6	7.3	3.3e-05	0.0017
GOTERM_BP_ALL	energy derivation by oxidation of organic compounds	8	9.8	3.5e-05	0.0017
GOTERM_MF_ALL	inorganic cation transmembrane transporter activity	10	12.2	3.6e-05	0.0015
GOTERM_BP_ALL	generation of precursor metabolites and energy	9	11	3.9e-05	0.0019
GOTERM_BP_ALL	ATP synthesis coupled electron transport	5	6.1	4.6e-05	0.0021
GOTERM_BP_ALL	purine ribonucleotide metabolic process	10	12.2	4.8e-05	0.0022
GOTERM_CC_ALL	cytosolic small ribosomal subunit	5	6.1	5e-05	0.00029
GOTERM_BP_ALL	ribonucleotide metabolic process	10	12.2	6.4e-05	0.0028
GOTERM_BP_ALL	ribose phosphate metabolic process	10	12.2	7.6e-05	0.0033
GOTERM_MF_ALL	oxidoreductase activity	12	14.6	8.3e-05	0.0023
GOTERM_BP_ALL	nucleotide metabolic process	11	13.4	8.3e-05	0.0035
GOTERM_BP_ALL	hydrogen ion transmembrane transport	5	6.1	9.2e-05	0.0037
GOTERM_BP_ALL	nucleoside phosphate metabolic process	11	13.4	9.5e-05	0.0038
GOTERM_MF_ALL	heme-copper terminal oxidase activity	4	4.9	0.00011	0.0023
GOTERM_MF_ALL	oxidoreductase activity, acting on a heme group of donors, oxygen as acceptor	4	4.9	0.00011	0.0023
GOTERM_MF_ALL	cytochrome-c oxidase activity	4	4.9	0.00011	0.0023
GOTERM_MF_ALL	cation transmembrane transporter activity	10	12.2	0.00012	0.0023
GOTERM_MF_ALL	oxidoreductase activity, acting on a heme group of donors	4	4.9	0.00013	0.0023
GOTERM_MF_ALL	electron carrier activity	5	6.1	0.00013	0.0023
GOTERM_BP_ALL	oxidative phosphorylation	5	6.1	0.00014	0.0054
GOTERM_BP_ALL	metabolic process	57	69.5	0.00016	0.0059
GOTERM_BP_ALL	ribonucleoprotein complex biogenesis	9	11	0.00018	0.0066
GOTERM_MF_ALL	substrate-specific transmembrane transporter activity	12	14.6	0.00018	0.0028
GOTERM_BP_ALL	nucleobase-containing small molecule metabolic process	11	13.4	0.00018	0.0066
GOTERM_BP_ALL	establishment of localization	32	39	0.00019	0.0067
GOTERM_BP_ALL	single-organism metabolic process	28	34.1	0.00022	0.0075
GOTERM_MF_ALL	NADH dehydrogenase (quinone) activity	4	4.9	0.00022	0.0028
GOTERM_MF_ALL	NADH dehydrogenase (ubiquinone) activity	4	4.9	0.00022	0.0028
GOTERM_MF_ALL	ubiquinol-cytochrome-c reductase activity	3	3.7	0.00023	0.0028
GOTERM_MF_ALL	oxidoreductase activity, acting on diphenols and related substances as donors, cytochrome as acceptor	3	3.7	0.00023	0.0028
GOTERM_MF_ALL	NADH dehydrogenase activity	4	4.9	0.00024	0.0028
GOTERM_BP_ALL	organophosphate metabolic process	13	15.9	0.00024	0.0081
GOTERM_BP_ALL	transport	31	37.8	0.00027	0.0088
GOTERM_CC_ALL	small ribosomal subunit	5	6.1	0.0003	0.0017
GOTERM_MF_ALL	oxidoreductase activity, acting on diphenols and related substances as donors	3	3.7	0.00031	0.0034
GOTERM_CC_ALL	heterotrimeric G-protein complex	4	4.9	0.00041	0.0023
GOTERM_MF_ALL	transmembrane transporter activity	12	14.6	0.00042	0.0044
GOTERM_CC_ALL	membrane-bounded organelle	60	73.2	0.00042	0.0023
GOTERM_MF_ALL	oxidoreductase activity, acting on NAD(P)H, quinone or similar compound as acceptor	4	4.9	0.00047	0.0047
GOTERM_BP_ALL	ribosome biogenesis	7	8.5	0.00067	0.021
GOTERM_BP_ALL	carbohydrate derivative metabolic process	13	15.9	0.00072	0.022
GOTERM_BP_ALL	mitochondrial ATP synthesis coupled electron transport	4	4.9	0.00076	0.023
GOTERM_MF_ALL	substrate-specific transporter activity	12	14.6	0.00081	0.0077
GOTERM_BP_ALL	ATP biosynthetic process	4	4.9	0.00092	0.028
GOTERM_MF_ALL	transporter activity	13	15.9	0.00096	0.0087
GOTERM_MF_ALL	ion transmembrane transporter activity	10	12.2	0.00099	0.0087
GOTERM_CC_ALL	mitochondrial proton-transporting ATP synthase complex, coupling factor F(o)	3	3.7	0.0011	0.0058
GOTERM_CC_ALL	proton-transporting ATP synthase complex, coupling factor F(o)	3	3.7	0.0015	0.0076
GOTERM_BP_ALL	purine ribonucleoside triphosphate biosynthetic process	4	4.9	0.0016	0.048
GOTERM_BP_ALL	cellular nitrogen compound metabolic process	37	45.1	0.0016	0.048
GOTERM_BP_ALL	purine nucleoside triphosphate biosynthetic process	4	4.9	0.0017	0.048
GOTERM_BP_ALL	protein targeting	9	11	0.002	0.055
GOTERM_CC_ALL	respiratory chain complex IV	3	3.7	0.0021	0.011
GOTERM_BP_ALL	ribonucleoside triphosphate biosynthetic process	4	4.9	0.0021	0.058
GOTERM_BP_ALL	nitrogen compound metabolic process	38	46.3	0.0022	0.06
GOTERM_CC_ALL	cell part	74	90.2	0.0024	0.012
GOTERM_CC_ALL	intracellular membrane-bounded organelle	54	65.9	0.0024	0.012
GOTERM_CC_ALL	cell	74	90.2	0.0027	0.013
GOTERM_BP_ALL	purine nucleoside monophosphate biosynthetic process	4	4.9	0.0027	0.071
GOTERM_BP_ALL	purine ribonucleoside monophosphate biosynthetic process	4	4.9	0.0027	0.071
GOTERM_MF_ALL	oxidoreductase activity, acting on NAD(P)H	4	4.9	0.0028	0.023
GOTERM_BP_ALL	ribosomal small subunit biogenesis	4	4.9	0.0028	0.072
GOTERM_BP_ALL	nucleoside triphosphate biosynthetic process	4	4.9	0.0034	0.085
GOTERM_BP_ALL	ribosomal small subunit assembly	3	3.7	0.0034	0.085
GOTERM_MF_ALL	RNA binding	14	17.1	0.004	0.032

## Sheet: Thalamus_ChartDIR
Table S3E. DAVID GO analysis for the thalamus.
ZT4F							ZT4M							ZT14F							ZT14M
Category	Term	Gene count	%	P-Value	FDR		Category	Term	Gene count	%	P_Value	FDR		Category	Term	Gene count	%	P-Value	FDR		Category	Term	Gene count	%	P-Value	FDR
GOTERM_CC_ALL	ribosome	20	15	3.9e-15	1.3e-12		GOTERM_BP_ALL	neuropeptide hormone activity	3	8.8	0.00084	0.35		GOTERM_CC_DIRECT	cytosol	12	38.7	2.5e-05	0.0013		GOTERM_CC_DIRECT	myelin sheath	28	5.3	3.4e-13	1.5e-10
GOTERM_MF_ALL	structural constituent of ribosome	18	13.5	2.9e-14	1e-11		GOTERM_BP_ALL	neurohypophyseal hormone activity	2	5.9	0.0029	0.14		GOTERM_BP_DIRECT	detoxification of copper ion	2	6.5	0.0057	0.91		GOTERM_CC_DIRECT	neuron projection	37	7	1.2e-10	2.7e-08
KEGG_PATHWAY	Ribosome	17	12.8	3.2e-14	4.5e-12		GOTERM_BP_ALL	maternal aggressive behavior	2	5.9	0.0054	0.85		GOTERM_BP_DIRECT	regulation of cell cycle	3	9.7	0.011	0.91		GOTERM_CC_DIRECT	neuronal cell body	42	8	1.9e-10	2.7e-08
GOTERM_CC_ALL	ribosomal subunit	17	12.8	1.3e-13	2.2e-11		GOTERM_BP_ALL	negative regulation of transmission of nerve impulse	2	5.9	0.0067	0.85		GOTERM_BP_DIRECT	response to drug	4	12.9	0.012	0.91		GOTERM_CC_DIRECT	cytoplasm	232	44.1	3.5e-10	3.6e-08
GOTERM_CC_ALL	cytosolic ribosome	15	11.3	2.6e-13	2.8e-11									GOTERM_BP_DIRECT	negative regulation of growth	2	6.5	0.017	0.91		GOTERM_CC_DIRECT	cytosolic small ribosomal subunit	14	2.7	4.1e-10	3.6e-08
KEGG_PATHWAY	Oxidative phosphorylation	16	12	3.2e-13	2.2e-11																GOTERM_CC_DIRECT	ribosome	22	4.2	1e-08	7.5e-07
GOTERM_CC_ALL	inner mitochondrial membrane protein complex	14	10.5	3.3e-13	2.8e-11																GOTERM_CC_DIRECT	membrane	234	44.5	2.5e-08	1.5e-06
GOTERM_CC_ALL	mitochondrial protein complex	15	11.3	5.3e-13	3.4e-11																GOTERM_CC_DIRECT	intracellular ribonucleoprotein complex	28	5.3	3.8e-08	2.1e-06
GOTERM_CC_ALL	mitochondrial membrane part	16	12	6.1e-13	3.4e-11																GOTERM_CC_DIRECT	extracellular exosome	111	21.1	4.7e-08	2.2e-06
GOTERM_CC_ALL	cytoplasmic part	79	59.4	4.8e-12	2.3e-10																KEGG_PATHWAY	Ribosome	19	3.6	6.3e-08	1.4e-05
GOTERM_CC_ALL	mitochondrial inner membrane	19	14.3	3e-11	1.3e-09																GOTERM_CC_DIRECT	synapse	35	6.7	1.7e-07	7.5e-06
GOTERM_CC_ALL	mitochondrial envelope	22	16.5	1.5e-10	5.6e-09																GOTERM_MF_DIRECT	poly(A) RNA binding	58	11	4.6e-07	0.00033
GOTERM_CC_ALL	organelle inner membrane	19	14.3	2.1e-10	6.9e-09																GOTERM_CC_DIRECT	dendrite	33	6.3	7.9e-07	3.1e-05
GOTERM_CC_ALL	mitochondrial membrane	21	15.8	2.9e-10	8.9e-09																GOTERM_BP_DIRECT	cellular oxidant detoxification	5	1	2.1e-06	0.0044
GOTERM_CC_ALL	large ribosomal subunit	12	9	3.4e-10	9.7e-09																GOTERM_CC_DIRECT	terminal bouton	14	2.7	4.8e-06	0.00018
GOTERM_CC_ALL	cytosolic part	15	11.3	6.1e-10	1.5e-08																GOTERM_CC_DIRECT	synaptic vesicle	14	2.7	1.6e-05	0.00054
GOTERM_CC_ALL	cytoplasm	93	69.9	6.2e-10	1.5e-08																GOTERM_CC_DIRECT	cytosol	72	13.7	5.4e-05	0.0017
GOTERM_CC_ALL	mitochondrial part	24	18	8.5e-10	1.9e-08																GOTERM_MF_DIRECT	haptoglobin binding	4	0.8	6.6e-05	0.02
GOTERM_CC_ALL	mitochondrion	34	25.6	1.2e-09	2.4e-08																GOTERM_CC_DIRECT	small ribosomal subunit	7	1.3	6.8e-05	0.002
GOTERM_CC_ALL	respiratory chain	10	7.5	2.1e-09	4.1e-08																GOTERM_MF_DIRECT	protein homodimerization activity	40	7.6	9.2e-05	0.02
GOTERM_CC_ALL	cytosolic large ribosomal subunit	10	7.5	2.8e-09	5.3e-08																GOTERM_MF_DIRECT	peroxidase activity	7	1.3	0.00012	0.02
KEGG_PATHWAY	Parkinson's disease	13	9.8	3e-09	1.4e-07																GOTERM_CC_DIRECT	haptoglobin-hemoglobin complex	4	0.8	0.00015	0.004
GOTERM_CC_ALL	intracellular organelle part	75	56.4	5.4e-09	9.5e-08																GOTERM_MF_DIRECT	protein complex binding	23	4.4	0.00015	0.02
GOTERM_CC_ALL	intracellular ribonucleoprotein complex	23	17.3	1.7e-08	2.7e-07																GOTERM_MF_DIRECT	structural constituent of ribosome	19	3.6	0.00017	0.02
GOTERM_CC_ALL	ribonucleoprotein complex	23	17.3	1.7e-08	2.7e-07																KEGG_PATHWAY	Huntington's disease	16	3	0.00031	0.034
GOTERM_CC_ALL	organelle part	75	56.4	1.8e-08	2.7e-07																GOTERM_CC_DIRECT	postsynapse	6	1.1	0.0004	0.01
GOTERM_CC_ALL	respiratory chain complex	9	6.8	1.8e-08	2.7e-07																GOTERM_CC_DIRECT	axon	22	4.2	0.00043	0.01
GOTERM_CC_ALL	mitochondrial respiratory chain	9	6.8	2e-08	2.9e-07																GOTERM_CC_DIRECT	extracellular matrix	19	3.6	0.00045	0.01
GOTERM_MF_ALL	structural molecule activity	19	14.3	2.9e-08	5e-06																GOTERM_CC_DIRECT	postsynaptic density	16	3	0.001	0.022
GOTERM_CC_ALL	intracellular part	103	77.4	1.2e-07	1.6e-06																GOTERM_CC_DIRECT	neurofilament	4	0.8	0.0012	0.024
GOTERM_BP_ALL	organonitrogen compound biosynthetic process	25	18.8	1.3e-07	0.00021																GOTERM_CC_DIRECT	nucleolus	37	7	0.0012	0.024
GOTERM_CC_ALL	intracellular organelle	95	71.4	1.4e-07	1.8e-06																GOTERM_CC_DIRECT	synaptic membrane	6	1.1	0.0013	0.024
GOTERM_BP_ALL	organonitrogen compound metabolic process	31	23.3	1.9e-07	0.00021
KEGG_PATHWAY	Alzheimer's disease	12	9	2.1e-07	7.5e-06
GOTERM_CC_ALL	macromolecular complex	56	42.1	2.4e-07	3e-06
GOTERM_CC_ALL	cytosol	32	24.1	2.6e-07	3.1e-06
GOTERM_BP_ALL	translation	18	13.5	2.6e-07	0.00021
GOTERM_CC_ALL	respiratory chain complex I	7	5.3	2.9e-07	3.2e-06
GOTERM_CC_ALL	NADH dehydrogenase complex	7	5.3	2.9e-07	3.2e-06
GOTERM_CC_ALL	mitochondrial respiratory chain complex I	7	5.3	2.9e-07	3.2e-06
GOTERM_CC_ALL	organelle	99	74.4	3.7e-07	3.9e-06
GOTERM_BP_ALL	peptide biosynthetic process	18	13.5	3.9e-07	0.00024
KEGG_PATHWAY	Huntington's disease	12	9	6.6e-07	1.9e-05
GOTERM_CC_ALL	organelle envelope	22	16.5	7.8e-07	7.9e-06
GOTERM_CC_ALL	envelope	22	16.5	8.4e-07	8.3e-06
GOTERM_BP_ALL	amide biosynthetic process	18	13.5	1.4e-06	0.00068
GOTERM_CC_ALL	oxidoreductase complex	8	6	2e-06	1.9e-05
GOTERM_CC_ALL	intracellular	103	77.4	2.7e-06	2.5e-05
GOTERM_BP_ALL	peptide metabolic process	18	13.5	4.1e-06	0.0016
KEGG_PATHWAY	Non-alcoholic fatty liver disease (NAFLD)	10	7.5	5.9e-06	0.00014
GOTERM_CC_ALL	mitochondrial proton-transporting ATP synthase complex	5	3.8	7.2e-06	6.6e-05
GOTERM_CC_ALL	proton-transporting ATP synthase complex	5	3.8	8.7e-06	7.7e-05
GOTERM_BP_ALL	response to abiotic stimulus	20	15	1.1e-05	0.0038
GOTERM_MF_ALL	hydrogen ion transmembrane transporter activity	7	5.3	1.4e-05	0.0016
GOTERM_BP_ALL	response to glucocorticoid	8	6	3.1e-05	0.0088
GOTERM_BP_ALL	cellular amide metabolic process	18	13.5	3.7e-05	0.0088
GOTERM_BP_ALL	purine nucleoside triphosphate metabolic process	9	6.8	4.2e-05	0.0088
GOTERM_BP_ALL	purine ribonucleoside monophosphate metabolic process	9	6.8	4.3e-05	0.0088
GOTERM_BP_ALL	purine nucleoside monophosphate metabolic process	9	6.8	4.4e-05	0.0088
GOTERM_BP_ALL	response to corticosteroid	8	6	5.8e-05	0.01
GOTERM_BP_ALL	ribonucleoside monophosphate metabolic process	9	6.8	6.1e-05	0.01
GOTERM_BP_ALL	nucleoside monophosphate metabolic process	9	6.8	7.6e-05	0.012
GOTERM_BP_ALL	nucleoside triphosphate metabolic process	9	6.8	8.2e-05	0.012
GOTERM_CC_ALL	membrane protein complex	18	13.5	8.4e-05	0.00072
GOTERM_BP_ALL	ATP metabolic process	8	6	0.00014	0.019
GOTERM_BP_ALL	purine ribonucleoside metabolic process	9	6.8	0.00018	0.023
GOTERM_CC_ALL	proton-transporting two-sector ATPase complex	5	3.8	0.00019	0.0016
GOTERM_BP_ALL	purine nucleoside metabolic process	9	6.8	0.00019	0.024
GOTERM_BP_ALL	response to extracellular stimulus	11	8.3	0.0002	0.024
GOTERM_BP_ALL	purine ribonucleoside triphosphate metabolic process	8	6	0.00023	0.026
GOTERM_BP_ALL	purine nucleotide metabolic process	11	8.3	0.00024	0.027
GOTERM_CC_ALL	cytosolic small ribosomal subunit	5	3.8	0.00025	0.0021
GOTERM_BP_ALL	ribonucleoside triphosphate metabolic process	8	6	0.00028	0.029
GOTERM_BP_ALL	ribonucleoside metabolic process	9	6.8	0.0003	0.03
GOTERM_CC_ALL	membrane-bounded organelle	87	65.4	0.00032	0.0026
GOTERM_BP_ALL	nucleoside metabolic process	9	6.8	0.00045	0.043
GOTERM_BP_ALL	purine-containing compound metabolic process	11	8.3	0.00046	0.043
GOTERM_BP_ALL	response to hormone	14	10.5	0.00049	0.043
GOTERM_BP_ALL	response to nutrient levels	10	7.5	0.00054	0.047

## Sheet: Hypothalamus_ChartDIR
Table S3F. DAVID GO analysis for the hypothalamus (LH+DMVH).
ZT4F							ZT4M							ZT14F							ZT14M
Category	Term	Count	%	P-Value	FDR		Category	Term	Count	%	P-Value	FDR		Category	Term	Count	%	P-Value	FDR		Category	Term	Count	%	P-Value	FDR
KEGG_PATHWAY	Oxidative phosphorylation	20	15.3	1.3e-18	1.4e-16		GOTERM_MF_ALL	neuropeptide hormone activity	7	16.3	1.9e-11	4.1e-09		GOTERM_MF_ALL	hormone activity	6	31.6	4.7e-08	6.5e-06		GOTERM_CC_ALL	cytoplasm	343	72.8	6.1e-27	3.3e-24
GOTERM_CC_ALL	mitochondrial membrane part	20	15.3	2.2e-18	7.5e-16		GOTERM_MF_ALL	hormone activity	9	20.9	1e-10	1.1e-08		GOTERM_BP_ALL	regulation of biological quality	13	68.4	1.6e-06	0.002		GOTERM_CC_ALL	cytoplasmic part	272	57.7	1e-26	3.3e-24
GOTERM_CC_ALL	inner mitochondrial membrane protein complex	17	13	9.5e-18	1.6e-15		GOTERM_BP_ALL	single-multicellular organism process	26	60.5	7.1e-06	0.012		GOTERM_BP_ALL	positive regulation of blood pressure	4	21.1	1.2e-05	0.0072		GOTERM_CC_ALL	neuron part	109	23.1	1.2e-25	2.5e-23
GOTERM_CC_ALL	mitochondrial protein complex	18	13.7	2.7e-17	3.1e-15		GOTERM_BP_ALL	neuropeptide signaling pathway	5	11.6	1.4e-05	0.012		GOTERM_BP_ALL	regulation of blood pressure	5	26.3	1.8e-05	0.0075		GOTERM_CC_ALL	cytosolic ribosome	35	7.4	2.5e-24	4.2e-22
KEGG_PATHWAY	Ribosome	19	14.5	7e-17	3.7e-15		GOTERM_MF_ALL	G-protein coupled receptor binding	7	16.3	1.4e-05	0.001		GOTERM_BP_ALL	response to oxygen-containing compound	9	47.4	3.4e-05	0.011		GOTERM_BP_ALL	organonitrogen compound metabolic process	129	27.1	1e-23	2.9e-20
GOTERM_MF_ALL	structural constituent of ribosome	20	15.3	1.1e-16	3.6e-14		GOTERM_BP_ALL	maternal aggressive behavior	3	7	2.2e-05	0.013		GOTERM_BP_ALL	cellular metal ion homeostasis	6	31.6	6.4e-05	0.014		GOTERM_CC_ALL	intracellular organelle	359	76.2	1.7e-22	2.3e-20
GOTERM_CC_ALL	ribosome	21	16	1.2e-16	1e-14		GOTERM_MF_ALL	protein binding	29	67.4	3.4e-05	0.0015		GOTERM_BP_ALL	grooming behavior	3	15.8	7.7e-05	0.014		GOTERM_CC_ALL	ribosome	43	9.1	2.3e-22	2.5e-20
GOTERM_CC_ALL	ribosomal subunit	19	14.5	2.1e-16	1.4e-14		GOTERM_MF_ALL	neuropeptide receptor binding	4	9.3	3.5e-05	0.0015		GOTERM_BP_ALL	maternal behavior	3	15.8	0.00011	0.014		KEGG_PATHWAY	Ribosome	35	7.4	4.4e-22	9e-20
GOTERM_CC_ALL	cytosolic ribosome	17	13	2.9e-16	1.7e-14		GOTERM_BP_ALL	behavior	9	20.9	4.4e-05	0.019		GOTERM_BP_ALL	cellular cation homeostasis	6	31.6	0.00011	0.014		GOTERM_CC_ALL	intracellular part	389	82.6	7.9e-22	7.4e-20
GOTERM_CC_ALL	mitochondrial inner membrane	23	17.6	1.1e-15	5.5e-14		GOTERM_CC_ALL	extracellular space	13	30.2	4.8e-05	0.0054		GOTERM_BP_ALL	metal ion homeostasis	6	31.6	0.00012	0.014		GOTERM_CC_ALL	intracellular organelle part	267	56.7	9.4e-22	7.7e-20
GOTERM_CC_ALL	mitochondrial envelope	27	20.6	1.9e-15	8e-14		GOTERM_CC_ALL	secretory granule	7	16.3	6.6e-05	0.0054		GOTERM_BP_ALL	parental behavior	3	15.8	0.00012	0.014		GOTERM_CC_ALL	organelle	376	79.8	1.6e-21	1.2e-19
GOTERM_CC_ALL	organelle inner membrane	23	17.6	1.2e-14	4.8e-13		GOTERM_BP_ALL	feeding behavior	5	11.6	8.2e-05	0.026		GOTERM_BP_ALL	cellular ion homeostasis	6	31.6	0.00013	0.014		GOTERM_CC_ALL	neuron projection	87	18.5	4.3e-21	2.8e-19
GOTERM_CC_ALL	mitochondrion	40	30.5	2.6e-14	8.6e-13		GOTERM_BP_ALL	single organism signaling	24	55.8	0.00012	0.026		GOTERM_BP_ALL	response to lipid	7	36.8	0.00013	0.014		GOTERM_CC_ALL	ribosomal subunit	36	7.6	3.1e-20	1.9e-18
GOTERM_CC_ALL	mitochondrial part	29	22.1	2.7e-14	8.6e-13		GOTERM_BP_ALL	signaling	24	55.8	0.00013	0.026		GOTERM_BP_ALL	single organism signaling	14	73.7	0.00014	0.014		GOTERM_CC_ALL	organelle part	267	56.7	4.5e-20	2.5e-18
GOTERM_CC_ALL	mitochondrial membrane	25	19.1	3.2e-14	9.1e-13		GOTERM_BP_ALL	response to peptide	7	16.3	0.00014	0.026		GOTERM_BP_ALL	signaling	14	73.7	0.00015	0.014		GOTERM_CC_ALL	membrane-bounded organelle	354	75.2	5e-20	2.5e-18
GOTERM_CC_ALL	respiratory chain	13	9.9	7.3e-14	1.9e-12		GOTERM_BP_ALL	single-organism process	36	83.7	0.00014	0.026		GOTERM_BP_ALL	cell communication	14	73.7	0.00017	0.014		GOTERM_MF_ALL	structural constituent of ribosome	38	8.1	1.2e-18	1.2e-15
GOTERM_CC_ALL	cytosolic part	18	13.7	1.8e-13	4.6e-12		GOTERM_BP_ALL	cell communication	24	55.8	0.00016	0.027		GOTERM_BP_ALL	positive regulation of biological process	13	68.4	0.00021	0.016		GOTERM_CC_ALL	cytosol	109	23.1	2e-18	9.5e-17
GOTERM_CC_ALL	large ribosomal subunit	14	10.7	5.7e-13	1.3e-11		GOTERM_BP_ALL	endocrine hormone secretion	4	9.3	0.00017	0.027		GOTERM_BP_ALL	cation homeostasis	6	31.6	0.00021	0.016		GOTERM_CC_ALL	somatodendritic compartment	69	14.6	2.4e-18	1.1e-16
GOTERM_CC_ALL	mitochondrial respiratory chain	12	9.2	7.7e-13	1.7e-11		GOTERM_BP_ALL	aggressive behavior	3	7	0.0002	0.029		GOTERM_BP_ALL	inorganic ion homeostasis	6	31.6	0.00024	0.016		GOTERM_CC_ALL	macromolecular complex	198	42	4.8e-18	1.9e-16
KEGG_PATHWAY	Parkinson's disease	16	12.2	9e-13	3.2e-11		GOTERM_BP_ALL	response to organonitrogen compound	10	23.3	0.00011	0.031		GOTERM_BP_ALL	regulation of growth	6	31.6	0.00024	0.016		GOTERM_CC_ALL	intracellular	391	83	5.5e-18	2.1e-16
GOTERM_CC_ALL	cytosolic large ribosomal subunit	12	9.2	3.3e-12	6.7e-11		GOTERM_BP_ALL	single-organism behavior	7	16.3	0.00032	0.04		GOTERM_BP_ALL	behavior	6	31.6	0.00026	0.016		GOTERM_CC_ALL	cytosolic part	37	7.9	8.1e-18	2.9e-16
GOTERM_CC_ALL	respiratory chain complex	11	8.4	2.1e-11	4e-10		GOTERM_BP_ALL	multicellular organismal process	27	62.8	0.00037	0.043		GOTERM_MF_ALL	neuropeptide hormone activity	3	15.8	0.00028	0.019		GOTERM_BP_ALL	localization	216	45.9	8.8e-18	2.6e-14
GOTERM_CC_ALL	cytoplasmic part	75	57.3	6e-11	1.1e-09		GOTERM_BP_ALL	negative regulation of biological process	20	46.5	0.0004	0.043		GOTERM_BP_ALL	response to abiotic stimulus	7	36.8	0.0003	0.017		GOTERM_CC_ALL	myelin sheath	33	7	1.5e-17	5.3e-16
GOTERM_CC_ALL	organelle envelope	27	20.6	1.4e-10	2.5e-09		GOTERM_CC_ALL	secretory vesicle	7	16.3	0.00042	0.023		GOTERM_BP_ALL	ion homeostasis	6	31.6	0.0003	0.017		GOTERM_CC_ALL	intracellular membrane-bounded organelle	325	69	1.8e-17	5.8e-16
GOTERM_CC_ALL	envelope	27	20.6	1.6e-10	2.6e-09		KEGG_PATHWAY	Adipocytokine signaling pathway	4	9.3	0.00058	0.041		GOTERM_BP_ALL	cellular chemical homeostasis	6	31.6	0.00039	0.021		GOTERM_CC_ALL	intracellular ribonucleoprotein complex	68	14.4	1.9e-17	6e-16
GOTERM_CC_ALL	respiratory chain complex I	9	6.9	1.9e-10	2.8e-09		GOTERM_MF_ALL	receptor binding	11	25.6	0.00073	0.026		GOTERM_BP_ALL	response to nutrient levels	5	26.3	0.00046	0.024		GOTERM_CC_ALL	ribonucleoprotein complex	68	14.4	2e-17	6e-16
GOTERM_CC_ALL	mitochondrial respiratory chain complex I	9	6.9	1.9e-10	2.8e-09									GOTERM_BP_ALL	signal transduction	13	68.4	0.0005	0.024		GOTERM_CC_ALL	axon	52	11	2.6e-17	7.5e-16
GOTERM_CC_ALL	NADH dehydrogenase complex	9	6.9	1.9e-10	2.8e-09									GOTERM_BP_ALL	positive regulation of cellular process	12	63.2	0.00051	0.024		GOTERM_BP_ALL	establishment of localization	181	38.4	4.7e-16	7.7e-13
KEGG_PATHWAY	Huntington's disease	15	11.5	6.8e-10	1.8e-08									GOTERM_BP_ALL	blood circulation	5	26.3	0.00053	0.024		GOTERM_BP_ALL	transport	175	37.2	2.3e-15	2.9e-12
GOTERM_CC_ALL	cytoplasm	90	68.7	9.2e-10	1.3e-08									GOTERM_BP_ALL	circulatory system process	5	26.3	0.00054	0.024		GOTERM_CC_ALL	membrane-bounded vesicle	146	31	3.4e-15	9.4e-14
GOTERM_CC_ALL	intracellular ribonucleoprotein complex	24	18.3	1.6e-09	2.1e-08									GOTERM_BP_ALL	response to extracellular stimulus	5	26.3	0.0006	0.026		GOTERM_CC_ALL	vesicle	150	31.8	6.8e-15	1.8e-13
GOTERM_CC_ALL	ribonucleoprotein complex	24	18.3	1.6e-09	2.1e-08									GOTERM_BP_ALL	cellular homeostasis	6	31.6	0.0007	0.029		GOTERM_BP_ALL	organonitrogen compound biosynthetic process	80	17	1.5e-14	1.5e-11
GOTERM_CC_ALL	macromolecular complex	59	45	1.8e-09	2.2e-08									GOTERM_BP_ALL	response to organonitrogen compound	6	31.6	0.00074	0.03		GOTERM_CC_ALL	cell projection	104	22.1	2e-14	5e-13
KEGG_PATHWAY	Alzheimer's disease	14	10.7	1.9e-09	4e-08									GOTERM_BP_ALL	single-organism behavior	5	26.3	0.00075	0.03		GOTERM_CC_ALL	cell body	54	11.5	3.5e-14	8.4e-13
GOTERM_CC_ALL	intracellular organelle part	73	55.7	5.1e-09	6e-08									GOTERM_BP_ALL	reproductive behavior	3	15.8	0.00084	0.032		GOTERM_CC_ALL	extracellular vesicle	119	25.3	1.9e-13	4.5e-12
GOTERM_CC_ALL	oxidoreductase complex	10	7.6	5.2e-09	6e-08									GOTERM_BP_ALL	response to stress	10	52.6	0.0012	0.044		GOTERM_CC_ALL	extracellular organelle	119	25.3	2.3e-13	5.3e-12
GOTERM_BP_ALL	translation	20	15.3	5.5e-09	4.6e-06									GOTERM_MF_ALL	protein binding	14	73.7	0.0013	0.047		GOTERM_CC_ALL	neuronal cell body	49	10.4	2.4e-13	5.3e-12
GOTERM_MF_ALL	structural molecule activity	20	15.3	5.7e-09	9.3e-07									GOTERM_BP_ALL	regulation of multicellular organismal process	9	47.4	0.0013	0.047		GOTERM_CC_ALL	extracellular exosome	118	25.1	3.1e-13	6.6e-12
GOTERM_BP_ALL	amide biosynthetic process	21	16	6.7e-09	4.6e-06									GOTERM_BP_ALL	response to nitrogen compound	6	31.6	0.0014	0.047		GOTERM_CC_ALL	cytosolic small ribosomal subunit	16	3.4	4.3e-13	8.8e-12
GOTERM_BP_ALL	organonitrogen compound metabolic process	33	25.2	7.7e-09	4.6e-06									GOTERM_BP_ALL	response to organic cyclic compound	6	31.6	0.0014	0.047		KEGG_PATHWAY	Oxidative phosphorylation	25	5.3	1.1e-12	1.2e-10
GOTERM_BP_ALL	peptide biosynthetic process	20	15.3	8.8e-09	4.6e-06									GOTERM_MF_ALL	G-protein coupled receptor binding	4	21.1	0.0015	0.047		GOTERM_CC_ALL	synapse part	50	10.6	1.5e-12	3.1e-11
GOTERM_CC_ALL	organelle part	73	55.7	1.7e-08	1.9e-07									GOTERM_MF_ALL	neurohypophyseal hormone activity	2	10.5	0.0017	0.047		GOTERM_MF_ALL	structural molecule activity	52	11	1.6e-12	7.7e-10
GOTERM_BP_ALL	organonitrogen compound biosynthetic process	26	19.8	2e-08	8.2e-06																GOTERM_CC_ALL	mitochondrial protein complex	24	5.1	1.7e-12	3.3e-11
GOTERM_MF_ALL	hydrogen ion transmembrane transporter activity	9	6.9	5.5e-08	6e-06																GOTERM_CC_ALL	mitochondrial envelope	48	10.2	1.9e-12	3.6e-11
KEGG_PATHWAY	Non-alcoholic fatty liver disease (NAFLD)	12	9.2	6.3e-08	1.1e-06																GOTERM_BP_ALL	regulation of biological quality	140	29.7	2.6e-12	1.9e-09
GOTERM_CC_ALL	mitochondrial proton-transporting ATP synthase complex	6	4.6	1.2e-07	1.3e-06																GOTERM_BP_ALL	cellular amide metabolic process	64	13.6	2.7e-12	1.9e-09
GOTERM_BP_ALL	peptide metabolic process	20	15.3	1.3e-07	4.6e-05																GOTERM_CC_ALL	dendrite	47	10	3.1e-12	5.7e-11
GOTERM_CC_ALL	proton-transporting ATP synthase complex	6	4.6	1.6e-07	1.6e-06																GOTERM_CC_ALL	extracellular region part	150	31.8	4.6e-12	8.1e-11
GOTERM_BP_ALL	cellular amide metabolic process	21	16	4e-07	0.00012																GOTERM_CC_ALL	inner mitochondrial membrane protein complex	21	4.5	5e-12	8.6e-11
GOTERM_CC_ALL	membrane protein complex	21	16	9e-07	9.2e-06																GOTERM_BP_ALL	nervous system development	105	22.3	5.3e-12	3.3e-09
UP_SEQ_FEATURE	zinc finger region:C4-type	8	6.1	9.4e-07	0.00027																KEGG_PATHWAY	Parkinson's disease	25	5.3	5.4e-12	3.7e-10
GOTERM_CC_ALL	cytosol	30	22.9	1.3e-06	1.2e-05																GOTERM_BP_ALL	peptide metabolic process	57	12.1	6.7e-12	3.7e-09
GOTERM_CC_ALL	intracellular part	98	74.8	1.3e-06	1.2e-05																GOTERM_CC_ALL	mitochondrion	87	18.5	9.4e-12	1.6e-10
GOTERM_CC_ALL	intracellular	99	75.6	6.8e-06	6.4e-05																GOTERM_CC_ALL	respiratory chain	18	3.8	1e-11	1.6e-10
GOTERM_CC_ALL	proton-transporting two-sector ATPase complex	6	4.6	7.8e-06	7.1e-05																GOTERM_BP_ALL	translation	50	10.6	1.5e-11	7.7e-09
GOTERM_CC_ALL	organelle	93	71	1e-05	9.3e-05																GOTERM_CC_ALL	cytosolic large ribosomal subunit	18	3.8	1.8e-11	2.8e-10
GOTERM_CC_ALL	intracellular organelle	88	67.2	1.2e-05	0.0001																GOTERM_CC_ALL	mitochondrial inner membrane	36	7.6	2.1e-11	3.3e-10
GOTERM_MF_ALL	NADH dehydrogenase (ubiquinone) activity	5	3.8	3.3e-05	0.002																GOTERM_CC_ALL	mitochondrial membrane part	25	5.3	2.3e-11	3.4e-10
GOTERM_MF_ALL	NADH dehydrogenase (quinone) activity	5	3.8	3.3e-05	0.002																GOTERM_BP_ALL	amide biosynthetic process	53	11.3	3.5e-11	1.6e-08
GOTERM_MF_ALL	NADH dehydrogenase activity	5	3.8	3.7e-05	0.002																GOTERM_CC_ALL	mitochondrial part	54	11.5	4.3e-11	6.3e-10
GOTERM_CC_ALL	mitochondrial proton-transporting ATP synthase complex, coupling factor F(o)	4	3.1	4.7e-05	0.00039																GOTERM_BP_ALL	peptide biosynthetic process	50	10.6	4.3e-11	1.8e-08
GOTERM_MF_ALL	monovalent inorganic cation transmembrane transporter activity	10	7.6	6.4e-05	0.003																GOTERM_CC_ALL	small ribosomal subunit	17	3.6	5.1e-11	7.4e-10
GOTERM_CC_ALL	proton-transporting ATP synthase complex, coupling factor F(o)	4	3.1	7.4e-05	0.00061																GOTERM_CC_ALL	synapse	54	11.5	5.4e-11	7.7e-10
GOTERM_MF_ALL	oxidoreductase activity, acting on NAD(P)H, quinone or similar compound as acceptor	5	3.8	9.1e-05	0.0037																GOTERM_CC_ALL	extracellular region	161	34.2	9.6e-11	1.3e-09
GOTERM_BP_ALL	ATP metabolic process	8	6.1	0.00012	0.028																GOTERM_BP_ALL	single-organism localization	133	28.2	1e-10	4e-08
GOTERM_BP_ALL	ATP biosynthetic process	5	3.8	0.00014	0.028																GOTERM_CC_ALL	mitochondrial membrane	43	9.1	1.1e-10	1.5e-09
GOTERM_BP_ALL	metabolic process	76	58	0.00014	0.028																GOTERM_CC_ALL	respiratory chain complex	16	3.4	2.2e-10	2.9e-09
GOTERM_BP_ALL	proton transport	6	4.6	0.00015	0.028																GOTERM_BP_ALL	cellular localization	102	21.7	2.2e-10	7.9e-08
GOTERM_CC_ALL	organelle membrane	28	21.4	0.00016	0.0013																GOTERM_BP_ALL	central nervous system development	57	12.1	3.8e-10	1.3e-07
GOTERM_BP_ALL	hydrogen transport	6	4.6	0.00016	0.028																GOTERM_CC_ALL	axon part	29	6.2	3.8e-10	5e-09
GOTERM_BP_ALL	purine ribonucleoside triphosphate metabolic process	8	6.1	0.0002	0.032																GOTERM_CC_ALL	organelle inner membrane	36	7.6	5.3e-10	6.8e-09
GOTERM_CC_ALL	cytosolic small ribosomal subunit	5	3.8	0.00022	0.0017																GOTERM_MF_ALL	protein binding	248	52.7	5.8e-10	1.9e-07
GOTERM_BP_ALL	ribonucleoside triphosphate metabolic process	8	6.1	0.00024	0.032																GOTERM_CC_ALL	cell projection part	59	12.5	8.7e-10	1.1e-08
GOTERM_MF_ALL	substrate-specific transmembrane transporter activity	15	11.5	0.00024	0.0089																GOTERM_CC_ALL	large ribosomal subunit	19	4	1.3e-09	1.6e-08
GOTERM_BP_ALL	purine nucleoside triphosphate metabolic process	8	6.1	0.00026	0.032																GOTERM_CC_ALL	mitochondrial respiratory chain	15	3.2	2.7e-09	3.2e-08
GOTERM_BP_ALL	purine ribonucleoside monophosphate metabolic process	8	6.1	0.00026	0.032																GOTERM_CC_ALL	intracellular non-membrane-bounded organelle	145	30.8	3.8e-09	4.4e-08
GOTERM_BP_ALL	purine nucleoside monophosphate metabolic process	8	6.1	0.00027	0.032																GOTERM_CC_ALL	non-membrane-bounded organelle	145	30.8	3.8e-09	4.4e-08
GOTERM_BP_ALL	purine ribonucleoside triphosphate biosynthetic process	5	3.8	0.00031	0.032																GOTERM_BP_ALL	cell-cell signaling	66	14	4e-09	1.2e-06
GOTERM_BP_ALL	hydrogen ion transmembrane transport	5	3.8	0.00033	0.032																GOTERM_BP_ALL	regulation of hormone levels	37	7.9	4.1e-09	1.2e-06
GOTERM_BP_ALL	purine nucleoside triphosphate biosynthetic process	5	3.8	0.00033	0.032																GOTERM_BP_ALL	single-organism transport	122	25.9	4.7e-09	1.3e-06
GOTERM_BP_ALL	ATP synthesis coupled proton transport	4	3.1	0.00035	0.032																GOTERM_BP_ALL	generation of precursor metabolites and energy	29	6.2	6.3e-09	1.5e-06
GOTERM_BP_ALL	energy coupled proton transport, down electrochemical gradient	4	3.1	0.00035	0.032																GOTERM_BP_ALL	oxidative phosphorylation	14	3	6.3e-09	1.5e-06
GOTERM_BP_ALL	ribonucleoside monophosphate metabolic process	8	6.1	0.00035	0.032																GOTERM_BP_ALL	secretion	58	12.3	6.4e-09	1.5e-06
GOTERM_CC_ALL	proton-transporting two-sector ATPase complex, proton-transporting domain	4	3.1	0.00036	0.0028																GOTERM_CC_ALL	perikaryon	19	4	8e-09	9.2e-08
GOTERM_BP_ALL	establishment of localization	40	30.5	0.00042	0.034																KEGG_PATHWAY	Huntington's disease	24	5.1	1.2e-08	6.1e-07
GOTERM_BP_ALL	nucleoside monophosphate metabolic process	8	6.1	0.00043	0.034																GOTERM_MF_ALL	poly(A) RNA binding	61	13	1.5e-08	3.5e-06
GOTERM_BP_ALL	ribonucleoside triphosphate biosynthetic process	5	3.8	0.00044	0.034																GOTERM_BP_ALL	brain development	45	9.6	1.8e-08	4.1e-06
GOTERM_MF_ALL	substrate-specific transporter activity	16	12.2	0.00045	0.015																GOTERM_MF_ALL	RNA binding	77	16.3	2.3e-08	4.5e-06
GOTERM_BP_ALL	transport	39	29.8	0.00046	0.034																GOTERM_BP_ALL	neurogenesis	75	15.9	2.7e-08	5.9e-06
GOTERM_BP_ALL	nucleoside triphosphate metabolic process	8	6.1	0.00046	0.034																GOTERM_CC_ALL	membrane protein complex	53	11.3	3.4e-08	3.8e-07
GOTERM_BP_ALL	nitrogen compound metabolic process	68	50.4	1.9e-07	7.5e-06																GOTERM_BP_ALL	head development	46	9.8	3.8e-08	7.9e-06
GOTERM_MF_ALL	hormone activity	6	4.6	0.0005	0.015																GOTERM_MF_ALL	inorganic cation transmembrane transporter activity	34	7.2	5.2e-08	8.4e-06
GOTERM_BP_ALL	cellular nitrogen compound metabolic process	50	38.2	0.00052	0.036																GOTERM_BP_ALL	energy derivation by oxidation of organic compounds	23	4.9	5.3e-08	1e-05
GOTERM_BP_ALL	purine nucleoside monophosphate biosynthetic process	5	3.8	0.00061	0.04																GOTERM_BP_ALL	ribonucleoprotein complex biogenesis	31	6.6	5.6e-08	1.1e-05
GOTERM_BP_ALL	purine ribonucleoside monophosphate biosynthetic process	5	3.8	0.00061	0.04																GOTERM_MF_ALL	monovalent inorganic cation transmembrane transporter activity	27	5.7	7.7e-08	1.1e-05
GOTERM_BP_ALL	cellular nitrogen compound biosynthetic process	41	31.3	0.00063	0.04																GOTERM_BP_ALL	respiratory electron transport chain	13	2.8	8.7e-08	1.6e-05
GOTERM_MF_ALL	transmembrane transporter activity	15	11.5	0.00064	0.018																GOTERM_BP_ALL	purine ribonucleoside triphosphate metabolic process	22	4.7	9e-08	1.6e-05
GOTERM_BP_ALL	nucleoside triphosphate biosynthetic process	5	3.8																		GOTERM_CC_ALL	cell	420	89.2	9.8e-08	1.1e-06
																					GOTERM_BP_ALL	ATP metabolic process	21	4.5	1e-07	1.8e-05
																					GOTERM_BP_ALL	secretion by cell	50	10.6	1.2e-07	1.9e-05
																					GOTERM_BP_ALL	cellular respiration	18	3.8	1.3e-07	2.1e-05
																					GOTERM_CC_ALL	cell part	419	89	1.4e-07	1.6e-06
																					GOTERM_CC_ALL	organelle membrane	91	19.3	1.5e-07	1.6e-06
																					GOTERM_BP_ALL	ribonucleoside triphosphate metabolic process	22	4.7	1.5e-07	2.4e-05
																					GOTERM_BP_ALL	neuron development	55	11.7	1.6e-07	2.5e-05
																					GOTERM_BP_ALL	purine nucleoside triphosphate metabolic process	22	4.7	1.7e-07	2.5e-05
																					GOTERM_BP_ALL	generation of neurons	69	14.6	1.8e-07	2.5e-05
																					GOTERM_BP_ALL	ribosome biogenesis	24	5.1	1.8e-07	2.5e-05
																					GOTERM_MF_ALL	hormone activity	16	3.4	2e-07	2.4e-05
																					GOTERM_BP_ALL	electron transport chain	13	2.8	2.2e-07	2.7e-05
																					GOTERM_BP_ALL	anterograde trans-synaptic signaling	36	7.6	2.2e-07	2.7e-05
																					GOTERM_BP_ALL	synaptic signaling	36	7.6	2.2e-07	2.7e-05
																					GOTERM_BP_ALL	trans-synaptic signaling	36	7.6	2.2e-07	2.7e-05
																					GOTERM_BP_ALL	chemical synaptic transmission	36	7.6	2.2e-07	2.7e-05
																					GOTERM_MF_ALL	neuropeptide hormone activity	9	1.9	2.3e-07	2.5e-05
																					GOTERM_BP_ALL	ATP synthesis coupled electron transport	11	2.3	3e-07	3.5e-05
																					GOTERM_BP_ALL	gliogenesis	24	5.1	3.1e-07	3.5e-05
																					GOTERM_BP_ALL	modulation of synaptic transmission	26	5.5	3.3e-07	3.7e-05
																					GOTERM_CC_ALL	organelle envelope	52	11	3.3e-07	3.5e-06
																					GOTERM_BP_ALL	hormone transport	27	5.7	3.4e-07	3.8e-05
																					GOTERM_BP_ALL	nitrogen compound metabolic process	204	43.3	3.7e-07	3.9e-05
																					GOTERM_BP_ALL	positive regulation of synaptic transmission	17	3.6	3.7e-07	3.9e-05
																					GOTERM_CC_ALL	envelope	52	11	3.8e-07	3.9e-06
																					GOTERM_CC_ALL	presynapse	25	5.3	5.1e-07	5.2e-06
																					GOTERM_BP_ALL	neuron differentiation	63	13.4	5.2e-07	5.4e-05
																					GOTERM_BP_ALL	nitrogen compound transport	40	8.5	5.5e-07	5.6e-05
																					GOTERM_BP_ALL	cellular metabolic process	280	59.4	5.6e-07	5.6e-05
																					GOTERM_MF_ALL	hydrogen ion transmembrane transporter activity	14	3	5.7e-07	5.5e-05
																					GOTERM_BP_ALL	single-organism behavior	32	6.8	6.3e-07	6.2e-05
																					GOTERM_BP_ALL	system development	154	32.7	6.7e-07	6.4e-05
																					GOTERM_MF_ALL	cation transmembrane transporter activity	35	7.4	6.7e-07	5.9e-05
																					GOTERM_BP_ALL	hormone secretion	26	5.5	7.9e-07	7.4e-05
																					GOTERM_BP_ALL	purine ribonucleoside monophosphate metabolic process	21	4.5	8e-07	7.4e-05
																					GOTERM_BP_ALL	purine nucleoside monophosphate metabolic process	21	4.5	8.6e-07	7.8e-05
																					GOTERM_BP_ALL	nucleoside triphosphate metabolic process	22	4.7	8.8e-07	7.8e-05
																					GOTERM_CC_ALL	focal adhesion	27	5.7	9.4e-07	9.5e-06
																					GOTERM_CC_ALL	cell-substrate adherens junction	27	5.7	1.2e-06	1.2e-05
																					GOTERM_BP_ALL	cellular component organization or biogenesis	189	40.1	1.4e-06	0.00012
																					GOTERM_BP_ALL	macromolecule localization	101	21.4	1.5e-06	0.00012
																					GOTERM_CC_ALL	cell-substrate junction	27	5.7	1.5e-06	1.5e-05
																					GOTERM_BP_ALL	ribonucleoside monophosphate metabolic process	21	4.5	1.7e-06	0.00015
																					GOTERM_MF_ALL	rRNA binding	12	2.5	1.9e-06	0.00015
																					GOTERM_BP_ALL	signal release	29	6.2	2.2e-06	0.00018
																					GOTERM_BP_ALL	homeostatic process	71	15.1	2.5e-06	0.0002
																					GOTERM_BP_ALL	neuron projection development	46	9.8	2.6e-06	0.00021
																					GOTERM_CC_ALL	oxidoreductase complex	13	2.8	2.8e-06	2.7e-05
																					GOTERM_BP_ALL	nucleoside monophosphate metabolic process	21	4.5	2.8e-06	0.00022
																					GOTERM_BP_ALL	oxidation-reduction process	46	9.8	3.4e-06	0.00026
																					GOTERM_BP_ALL	behavior	38	8.1	3.4e-06	0.00026
																					GOTERM_CC_ALL	inclusion body	11	2.3	3.5e-06	3.4e-05
																					GOTERM_BP_ALL	regulation of secretion by cell	38	8.1	3.6e-06	0.00027
																					GOTERM_BP_ALL	glial cell differentiation	19	4	3.9e-06	0.00029
																					GOTERM_CC_ALL	protein complex	135	28.7	4.6e-06	4.3e-05
																					GOTERM_BP_ALL	regulation of localization	94	20	4.9e-06	0.00036
																					GOTERM_BP_ALL	purine ribonucleoside metabolic process	22	4.7	5e-06	0.00036
																					GOTERM_BP_ALL	cellular nitrogen compound metabolic process	190	40.3	5.6e-06	0.0004
																					GOTERM_BP_ALL	chemical homeostasis	51	10.8	5.7e-06	0.0004
																					GOTERM_CC_ALL	axon terminus	17	3.6	5.7e-06	5.3e-05
																					GOTERM_BP_ALL	purine nucleoside metabolic process	22	4.7	6.2e-06	0.00043
																					GOTERM_BP_ALL	establishment of localization in cell	70	14.9	6.6e-06	0.00045
																					GOTERM_BP_ALL	regulation of secretion	39	8.3	7.4e-06	0.0005
																					GOTERM_BP_ALL	purine nucleotide metabolic process	29	6.2	7.6e-06	0.0005
																					GOTERM_BP_ALL	purine ribonucleotide metabolic process	28	5.9	7.6e-06	0.0005
																					GOTERM_BP_ALL	ribose phosphate metabolic process	29	6.2	7.8e-06	0.0005
																					GOTERM_BP_ALL	response to toxic substance	15	3.2	8.9e-06	0.00057
																					GOTERM_CC_ALL	mitochondrial respiratory chain complex I	9	1.9	8.9e-06	7.9e-05
																					GOTERM_CC_ALL	NADH dehydrogenase complex	9	1.9	8.9e-06	7.9e-05
																					GOTERM_CC_ALL	respiratory chain complex I	9	1.9	8.9e-06	7.9e-05
																					GOTERM_BP_ALL	protein localization	88	18.7	1.1e-05	0.00067
																					GOTERM_BP_ALL	glycosyl compound metabolic process	24	5.1	1.1e-05	0.00068
																					GOTERM_BP_ALL	positive regulation of amine transport	8	1.7	1.2e-05	0.00071
																					GOTERM_BP_ALL	mitochondrial ATP synthesis coupled electron transport	9	1.9	1.2e-05	0.00073
																					KEGG_PATHWAY	Cardiac muscle contraction	12	2.5	1.2e-05	0.00051
																					GOTERM_BP_ALL	nucleotide metabolic process	33	7	1.2e-05	0.00075
																					GOTERM_BP_ALL	cell projection organization	59	12.5	1.3e-05	0.00076
																					GOTERM_BP_ALL	nucleoside metabolic process	23	4.9	1.4e-05	0.0008
																					GOTERM_CC_ALL	neuron projection terminus	17	3.6	1.4e-05	0.00012
																					GOTERM_BP_ALL	ribonucleotide metabolic process	28	5.9	1.4e-05	0.00083
																					GOTERM_BP_ALL	cellular protein localization	62	13.2	1.6e-05	0.0009
																					GOTERM_CC_ALL	nucleus	194	41.2	1.7e-05	0.00014
																					GOTERM_BP_ALL	ribonucleoside metabolic process	22	4.7	1.7e-05	0.00096
																					GOTERM_BP_ALL	nucleoside phosphate metabolic process	33	7	1.8e-05	0.00099
																					GOTERM_BP_ALL	ribonucleoprotein complex subunit organization	18	3.8	1.8e-05	0.001
																					GOTERM_BP_ALL	ribosome assembly	10	2.1	2e-05	0.0011
																					GOTERM_BP_ALL	cellular macromolecule localization	62	13.2	2e-05	0.0011
																					GOTERM_BP_ALL	multicellular organism development	162	34.4	2.1e-05	0.0011
																					GOTERM_BP_ALL	cellular component organization	179	38	2.1e-05	0.0011
																					GOTERM_BP_ALL	response to organonitrogen compound	42	8.9	2.2e-05	0.0011
																					GOTERM_BP_ALL	single-multicellular organism process	186	39.5	2.2e-05	0.0012
																					GOTERM_BP_ALL	ion transport	57	12.1	2.3e-05	0.0012
																					GOTERM_BP_ALL	aging	21	4.5	2.6e-05	0.0013
																					GOTERM_BP_ALL	RNA processing	38	8.1	2.7e-05	0.0013
																					GOTERM_BP_ALL	single-organism metabolic process	121	25.7	2.9e-05	0.0014
																					GOTERM_BP_ALL	metabolic process	296	62.8	3e-05	0.0015
																					GOTERM_CC_ALL	perinuclear region of cytoplasm	35	7.4	3e-05	0.00025
																					GOTERM_CC_ALL	postsynaptic density	18	3.8	3.1e-05	0.00026
																					GOTERM_CC_ALL	postsynaptic specialization	18	3.8	3.1e-05	0.00026
																					GOTERM_BP_ALL	intracellular transport	55	11.7	3.2e-05	0.0015
																					GOTERM_BP_ALL	purine-containing compound metabolic process	29	6.2	3.3e-05	0.0016
																					GOTERM_CC_ALL	postsynapse	26	5.5	3.3e-05	0.00027
																					GOTERM_BP_ALL	cellular homeostasis	41	8.7	3.6e-05	0.0017
																					GOTERM_BP_ALL	response to abiotic stimulus	50	10.6	3.6e-05	0.0017
																					GOTERM_BP_ALL	ribonucleoprotein complex assembly	17	3.6	3.6e-05	0.0017
																					GOTERM_BP_ALL	response to extracellular stimulus	27	5.7	3.8e-05	0.0018
																					GOTERM_BP_ALL	regulation of homeostatic process	28	5.9	3.9e-05	0.0018
																					GOTERM_CC_ALL	adherens junction	34	7.2	4.2e-05	0.00034
																					GOTERM_BP_ALL	cation transport	42	8.9	4.9e-05	0.0022
																					GOTERM_MF_ALL	ion transmembrane transporter activity	37	7.9	5.2e-05	0.0039
																					GOTERM_BP_ALL	cytoskeleton-dependent intracellular transport	11	2.3	5.3e-05	0.0024
																					KEGG_PATHWAY	Alzheimer's disease	17	3.6	5.4e-05	0.0019
																					GOTERM_CC_ALL	cell projection cytoplasm	9	1.9	5.6e-05	0.00045
																					GOTERM_BP_ALL	ribosomal small subunit biogenesis	10	2.1	5.7e-05	0.0025
																					GOTERM_CC_ALL	synaptic vesicle	14	3	5.7e-05	0.00045
																					GOTERM_BP_ALL	regulation of neurogenesis	39	8.3	5.7e-05	0.0025
																					GOTERM_CC_ALL	terminal bouton	12	2.5	5.7e-05	0.00045
																					GOTERM_BP_ALL	small molecule metabolic process	68	14.4	5.7e-05	0.0025
																					GOTERM_BP_ALL	regulation of hormone secretion	20	4.2	5.9e-05	0.0026
																					GOTERM_BP_ALL	organelle disassembly	16	3.4	6.3e-05	0.0027
																					GOTERM_CC_ALL	catalytic step 2 spliceosome	11	2.3	6.5e-05	0.0005
																					GOTERM_BP_ALL	regulation of nervous system development	42	8.9	6.6e-05	0.0028
																					GOTERM_BP_ALL	mitochondrion disassembly	15	3.2	6.8e-05	0.0029
																					GOTERM_BP_ALL	mitophagy	15	3.2	6.8e-05	0.0029
																					GOTERM_CC_ALL	anchoring junction	34	7.2	6.8e-05	0.00052
																					GOTERM_CC_ALL	cytochrome complex	7	1.5	6.9e-05	0.00052
																					GOTERM_CC_ALL	membrane-enclosed lumen	115	24.4	7e-05	0.00052
																					GOTERM_MF_ALL	oxidoreductase activity, acting on NAD(P)H, quinone or similar compound as acceptor	8	1.7	7.5e-05	0.0052
																					GOTERM_BP_ALL	anatomical structure development	174	36.9	8e-05	0.0033
																					GOTERM_BP_ALL	nucleobase-containing small molecule metabolic process	33	7	8.3e-05	0.0034
																					GOTERM_BP_ALL	regulation of transport	69	14.6	8.3e-05	0.0034
																					GOTERM_MF_ALL	neuropeptide receptor binding	7	1.5	8.4e-05	0.0054
																					GOTERM_BP_ALL	oligodendrocyte differentiation	11	2.3	8.5e-05	0.0034
																					GOTERM_BP_ALL	response to nutrient levels	25	5.3	8.5e-05	0.0034
																					GOTERM_BP_ALL	phosphate-containing compound metabolic process	98	20.8	8.5e-05	0.0034
																					GOTERM_BP_ALL	amine transport	10	2.1	8.6e-05	0.0034
																					GOTERM_CC_ALL	excitatory synapse	18	3.8	8.9e-05	0.00065
																					GOTERM_BP_ALL	myelination	12	2.5	8.9e-05	0.0035
																					GOTERM_CC_ALL	transport vesicle	20	4.2	9e-05	0.00066
																					GOTERM_BP_ALL	phosphorus metabolic process	98	20.8	9.2e-05	0.0036
																					GOTERM_MF_ALL	substrate-specific transporter activity	46	9.8	9.3e-05	0.0056
																					GOTERM_BP_ALL	peptide hormone secretion	19	4	9.3e-05	0.0036
																					GOTERM_BP_ALL	organic substance transport	87	18.5	9.5e-05	0.0037
																					GOTERM_BP_ALL	regulation of mitochondrial membrane potential	9	1.9	9.6e-05	0.0037
																					GOTERM_BP_ALL	peptide transport	20	4.2	0.0001	0.0038
																					GOTERM_MF_ALL	oxidoreductase activity	38	8.1	0.0001	0.0059
																					GOTERM_BP_ALL	response to nitrogen compound	44	9.3	0.0001	0.0039
																					GOTERM_BP_ALL	axon ensheathment	12	2.5	0.0001	0.0039
																					GOTERM_BP_ALL	ensheathment of neurons	12	2.5	0.0001	0.0039
																					GOTERM_CC_ALL	mitochondrial proton-transporting ATP synthase complex	6	1.3	0.00011	0.00078
																					GOTERM_CC_ALL	secretory vesicle	26	5.5	0.00012	0.00085
																					GOTERM_BP_ALL	cellular chemical homeostasis	36	7.6	0.00012	0.0045
																					GOTERM_CC_ALL	extracellular matrix	27	5.7	0.00014	0.00094
																					GOTERM_CC_ALL	proton-transporting ATP synthase complex	6	1.3	0.00014	0.00094
																					GOTERM_MF_ALL	substrate-specific transmembrane transporter activity	40	8.5	0.00014	0.0068
																					GOTERM_MF_ALL	NADH dehydrogenase (ubiquinone) activity	7	1.5	0.00014	0.0068
																					GOTERM_MF_ALL	NADH dehydrogenase (quinone) activity	7	1.5	0.00014	0.0068
																					GOTERM_CC_ALL	exocytic vesicle	14	3	0.00014	0.00099
																					GOTERM_BP_ALL	peptide secretion	19	4	0.00015	0.0053
																					GOTERM_MF_ALL	receptor binding	60	12.7	0.00015	0.0068
																					GOTERM_BP_ALL	single-organism cellular localization	42	8.9	0.00016	0.0057
																					GOTERM_BP_ALL	regulation of neuron differentiation	33	7	0.00016	0.0058
																					GOTERM_MF_ALL	NADH dehydrogenase activity	7	1.5	0.00017	0.0074
																					GOTERM_CC_ALL	nuclear part	113	24	0.00017	0.0011
																					GOTERM_BP_ALL	regulation of synaptic transmission, GABAergic	7	1.5	0.00017	0.0062
																					GOTERM_BP_ALL	single-organism developmental process	174	36.9	0.00018	0.0062
																					GOTERM_BP_ALL	cellular protein metabolic process	142	30.1	0.00018	0.0064
																					KEGG_PATHWAY	Non-alcoholic fatty liver disease (NAFLD)	15	3.2	0.00018	0.0052
																					GOTERM_MF_ALL	transporter activity	51	10.8	0.00019	0.0079
																					KEGG_PATHWAY	GABAergic synapse	11	2.3	0.0002	0.0052
																					GOTERM_BP_ALL	autophagy	25	5.3	0.0002	0.0071
																					GOTERM_BP_ALL	phosphorylation	74	15.7	0.00021	0.0072
																					GOTERM_BP_ALL	cell development	80	17	0.00021	0.0072
																					GOTERM_BP_ALL	regulation of cell projection organization	32	6.8	0.00021	0.0073
																					GOTERM_BP_ALL	amide transport	20	4.2	0.00021	0.0073
																					GOTERM_MF_ALL	G-protein coupled receptor binding	18	3.8	0.00021	0.0087
																					GOTERM_BP_ALL	ion homeostasis	34	7.2	0.00021	0.0073
																					GOTERM_BP_ALL	developmental process	176	37.4	0.00022	0.0073
																					GOTERM_BP_ALL	cellular component biogenesis	90	19.1	0.00024	0.0081
																					GOTERM_BP_ALL	regulation of cellular component organization	83	17.6	0.00025	0.0082
																					GOTERM_BP_ALL	catecholamine secretion	8	1.7	0.00025	0.0084
																					GOTERM_BP_ALL	RNA splicing, via transesterification reactions with bulged adenosine as nucleophile	16	3.4	0.00026	0.0086
																					GOTERM_BP_ALL	mRNA splicing, via spliceosome	16	3.4	0.00026	0.0086
																					GOTERM_BP_ALL	RNA splicing, via transesterification reactions	16	3.4	0.00027	0.0089
																					GOTERM_CC_ALL	main axon	9	1.9	0.00028	0.0019
																					GOTERM_BP_ALL	programmed cell death	68	14.4	0.00028	0.009
																					GOTERM_BP_ALL	glial cell development	10	2.1	0.00028	0.009
																					GOTERM_BP_ALL	organophosphate metabolic process	41	8.7	0.0003	0.0094
																					GOTERM_BP_ALL	cerebellum development	11	2.3	0.0003	0.0096
																					GOTERM_BP_ALL	axo-dendritic transport	7	1.5	0.00031	0.0098
																					GOTERM_BP_ALL	response to inorganic substance	28	5.9	0.00033	0.01
																					GOTERM_BP_ALL	response to oxygen-containing compound	62	13.2	0.00033	0.01
																					GOTERM_BP_ALL	regulation of amine transport	9	1.9	0.00033	0.01
																					GOTERM_BP_ALL	cell morphogenesis involved in neuron differentiation	27	5.7	0.00034	0.01
																					GOTERM_CC_ALL	nuclear lumen	99	21	0.00034	0.0023
																					GOTERM_BP_ALL	apoptotic process	65	13.8	0.00035	0.011
																					GOTERM_BP_ALL	mitophagy in response to mitochondrial depolarization	12	2.5	0.00037	0.011
																					GOTERM_BP_ALL	response to mitochondrial depolarisation	12	2.5	0.00037	0.011
																					GOTERM_BP_ALL	organic substance metabolic process	280	59.4	0.00037	0.011
																					GOTERM_BP_ALL	regulation of multicellular organismal process	93	19.7	0.00039	0.012
																					GOTERM_BP_ALL	neuropeptide signaling pathway	9	1.9	0.0004	0.012
																					GOTERM_BP_ALL	positive regulation of transport	42	8.9	0.0004	0.012
																					GOTERM_MF_ALL	oxidoreductase activity, acting on diphenols and related substances as donors, cytochrome as acceptor	4	0.8	0.00041	0.015
																					GOTERM_MF_ALL	ubiquinol-cytochrome-c reductase activity	4	0.8	0.00041	0.015
																					GOTERM_BP_ALL	cell death	71	15.1	0.00041	0.012
																					GOTERM_BP_ALL	regulation of cell development	42	8.9	0.00042	0.012
																					GOTERM_MF_ALL	electron carrier activity	9	1.9	0.00042	0.015
																					GOTERM_MF_ALL	pyrophosphatase activity	35	7.4	0.00043	0.015
																					GOTERM_BP_ALL	monovalent inorganic cation transport	23	4.9	0.00043	0.012
																					GOTERM_BP_ALL	mRNA processing	23	4.9	0.00043	0.012
																					GOTERM_BP_ALL	neuron projection morphogenesis	28	5.9	0.00045	0.013
																					GOTERM_MF_ALL	hydrolase activity, acting on acid anhydrides, in phosphorus-containing anhydrides	35	7.4	0.00045	0.015
																					GOTERM_BP_ALL	metal ion transport	35	7.4	0.00046	0.013
																					GOTERM_CC_ALL	organelle lumen	109	23.1	0.00046	0.0031
																					GOTERM_BP_ALL	macromitophagy	12	2.5	0.00047	0.013
																					GOTERM_BP_ALL	regulation of neuron projection development	26	5.5	0.00048	0.014
																					GOTERM_MF_ALL	hydrolase activity, acting on acid anhydrides	35	7.4	0.00049	0.016
																					GOTERM_BP_ALL	regulation of peptide transport	16	3.4	0.00052	0.014
																					GOTERM_BP_ALL	response to ethanol	12	2.5	0.00053	0.015
																					GOTERM_BP_ALL	vesicle localization	14	3	0.00054	0.015
																					GOTERM_BP_ALL	purine ribonucleoside triphosphate biosynthetic process	8	1.7	0.00054	0.015
																					GOTERM_CC_ALL	endomembrane system	111	23.6	0.00058	0.0038
																					GOTERM_CC_ALL	cytoplasmic vesicle	46	9.8	0.00058	0.0038
																					GOTERM_BP_ALL	animal organ development	111	23.6	0.0006	0.016
																					GOTERM_BP_ALL	purine nucleoside triphosphate biosynthetic process	8	1.7	0.0006	0.016
																					GOTERM_BP_ALL	cytoplasmic translation	8	1.7	0.0006	0.016
																					GOTERM_CC_ALL	intracellular organelle lumen	108	22.9	0.00061	0.0039
																					GOTERM_BP_ALL	cellular component disassembly	22	4.7	0.00062	0.017
																					GOTERM_CC_ALL	intracellular vesicle	46	9.8	0.00062	0.004
																					GOTERM_BP_ALL	primary metabolic process	265	56.3	0.00064	0.017
																					GOTERM_MF_ALL	nucleoside-triphosphatase activity	33	7	0.00064	0.02
																					GOTERM_MF_ALL	oxidoreductase activity, acting on diphenols and related substances as donors	4	0.8	0.00065	0.02
																					GOTERM_BP_ALL	hormone metabolic process	13	2.8	0.00066	0.017
																					GOTERM_BP_ALL	negative regulation of protein kinase activity by regulation of protein phosphorylation	4	0.8	0.00066	0.017
																					GOTERM_BP_ALL	metencephalon development	11	2.3	0.00068	0.018
																					GOTERM_CC_ALL	aggresome	6	1.3	0.00068	0.0043
																					KEGG_PATHWAY	Endocrine and other factor-regulated calcium reabsorption	8	1.7	0.00071	0.016
																					GOTERM_BP_ALL	regulation of neuronal synaptic plasticity	8	1.7	0.00073	0.019
																					GOTERM_BP_ALL	positive regulation of cell death	29	6.2	0.00076	0.02
																					GOTERM_BP_ALL	regulation of synaptic plasticity	13	2.8	0.00077	0.02
																					GOTERM_BP_ALL	response to organic cyclic compound	41	8.7	0.00077	0.02
																					GOTERM_CC_ALL	proton-transporting two-sector ATPase complex	7	1.5	0.00077	0.0048
																					GOTERM_BP_ALL	neuron-neuron synaptic transmission	11	2.3	0.00078	0.02
																					GOTERM_CC_ALL	nucleoplasm	76	16.1	0.00079	0.0049
																					GOTERM_BP_ALL	regulation of membrane potential	21	4.5	0.00081	0.021
																					KEGG_PATHWAY	Mineral absorption	7	1.5	0.00083	0.017
																					GOTERM_CC_ALL	cytoplasmic, membrane-bounded vesicle	42	8.9	0.00085	0.0052
																					GOTERM_BP_ALL	sodium ion homeostasis	7	1.5	0.00086	0.022
																					GOTERM_CC_ALL	cell junction	51	10.8	0.00087	0.0053
																					GOTERM_BP_ALL	positive regulation of catecholamine secretion	5	1.1	0.00087	0.022
																					GOTERM_MF_ALL	sodium ion transmembrane transporter activity	11	2.3	0.00089	0.025
																					GOTERM_MF_ALL	protein kinase binding	28	5.9	0.0009	0.025
																					GOTERM_BP_ALL	locomotory behavior	16	3.4	0.0009	0.023
																					GOTERM_CC_ALL	ribonucleoprotein granule	12	2.5	0.00091	0.0055
																					GOTERM_BP_ALL	establishment of localization by movement along microtubule	10	2.1	0.00093	0.023
																					GOTERM_BP_ALL	adult behavior	13	2.8	0.00094	0.023
																					GOTERM_BP_ALL	establishment of vesicle localization	13	2.8	0.00094	0.023
																					GOTERM_MF_ALL	kinase binding	30	6.4	0.00094	0.025
																					GOTERM_MF_ALL	transmembrane transporter activity	40	8.5	0.00094	0.025
																					GOTERM_BP_ALL	ribonucleoside triphosphate biosynthetic process	8	1.7	0.00096	0.024
																					GOTERM_BP_ALL	cellular process	397	84.3	0.001	0.025
																					GOTERM_BP_ALL	regulation of ion homeostasis	14	3	0.001	0.025
																					GOTERM_BP_ALL	catecholamine transport	8	1.7	0.001	0.025
																					GOTERM_BP_ALL	ATP biosynthetic process	7	1.5	0.0011	0.026
																					GOTERM_BP_ALL	response to endogenous stimulus	58	12.3	0.0011	0.026
																					GOTERM_CC_ALL	prespliceosome	5	1.1	0.0011	0.0066
																					GOTERM_BP_ALL	organelle organization	112	23.8	0.0011	0.027
																					GOTERM_MF_ALL	ATPase activity	22	4.7	0.0011	0.03
																					GOTERM_BP_ALL	response to alcohol	13	2.8	0.0011	0.027
																					GOTERM_BP_ALL	regulation of peptide hormone secretion	15	3.2	0.0012	0.027
																					GOTERM_BP_ALL	response to transition metal nanoparticle	11	2.3	0.0012	0.027
																					GOTERM_BP_ALL	regulation of catecholamine secretion	7	1.5	0.0012	0.027
																					GOTERM_BP_ALL	macroautophagy	18	3.8	0.0012	0.027
																					GOTERM_BP_ALL	regulation of cellular protein catabolic process	13	2.8	0.0012	0.027
																					GOTERM_BP_ALL	rRNA processing	13	2.8	0.0012	0.027
																					GOTERM_BP_ALL	positive regulation of secretion	22	4.7	0.0012	0.027
																					GOTERM_CC_ALL	U4 snRNP	4	0.8	0.0012	0.0071
																					GOTERM_BP_ALL	positive regulation of secretion by cell	21	4.5	0.0012	0.028
																					GOTERM_BP_ALL	response to chemical	124	26.3	0.0012	0.028
																					GOTERM_BP_ALL	RNA splicing	19	4	0.0013	0.029
																					GOTERM_BP_ALL	regulation of response to food	5	1.1	0.0013	0.029
																					GOTERM_BP_ALL	positive regulation of neurogenesis	24	5.1	0.0013	0.03
																					GOTERM_MF_ALL	metal ion transmembrane transporter activity	21	4.5	0.0014	0.035
																					GOTERM_BP_ALL	organic substance biosynthetic process	167	35.5	0.0014	0.032
																					GOTERM_BP_ALL	regulation of peptide secretion	15	3.2	0.0014	0.032
																					GOTERM_BP_ALL	astrocyte differentiation	8	1.7	0.0015	0.033
																					GOTERM_BP_ALL	regulation of blood pressure	13	2.8	0.0015	0.033
																					GOTERM_BP_ALL	cellular cation homeostasis	27	5.7	0.0015	0.033
																					GOTERM_BP_ALL	maintenance of protein location	9	1.9	0.0015	0.033
																					GOTERM_BP_ALL	rRNA metabolic process	13	2.8	0.0016	0.034
																					GOTERM_BP_ALL	synaptic transmission, GABAergic	6	1.3	0.0016	0.035
																					GOTERM_BP_ALL	regulation of dendrite morphogenesis	9	1.9	0.0016	0.035
																					GOTERM_BP_ALL	regulation of programmed cell death	54	11.5	0.0017	0.037
																					GOTERM_CC_ALL	spliceosomal snRNP complex	7	1.5	0.0017	0.01
																					GOTERM_BP_ALL	establishment of protein localization	65	13.8	0.0017	0.037
																					GOTERM_BP_ALL	single-organism organelle organization	60	12.7	0.0018	0.037
																					GOTERM_BP_ALL	proton transport	9	1.9	0.0018	0.037
																					GOTERM_BP_ALL	establishment of organelle localization	19	4	0.0018	0.038
																					GOTERM_BP_ALL	regulation of developmental process	76	16.1	0.0018	0.038
																					GOTERM_BP_ALL	substantia nigra development	6	1.3	0.0018	0.038
																					GOTERM_BP_ALL	positive regulation of cell development	27	5.7	0.0018	0.038
																					GOTERM_BP_ALL	ribosomal small subunit assembly	5	1.1	0.0019	0.038
																					GOTERM_BP_ALL	hydrogen transport	9	1.9	0.0019	0.039
																					GOTERM_BP_ALL	forebrain development	21	4.5	0.0019	0.039
																					GOTERM_BP_ALL	learning or memory	16	3.4	0.0019	0.039
																					GOTERM_BP_ALL	endocrine hormone secretion	7	1.5	0.0019	0.039
																					GOTERM_BP_ALL	insulin secretion	13	2.8	0.002	0.04
																					GOTERM_CC_ALL	mitochondrial intermembrane space	8	1.7	0.002	0.012
																					GOTERM_BP_ALL	cognition	17	3.6	0.002	0.041
																					GOTERM_BP_ALL	positive regulation of hormone secretion	11	2.3	0.002	0.041
																					GOTERM_BP_ALL	feeding behavior	10	2.1	0.0021	0.042
																					GOTERM_BP_ALL	regulation of cell death	57	12.1	0.0021	0.042
																					GOTERM_BP_ALL	response to drug	22	4.7	0.0021	0.042
																					GOTERM_BP_ALL	organelle transport along microtubule	7	1.5	0.0021	0.042
																					GOTERM_CC_ALL	cytoplasmic ribonucleoprotein granule	11	2.3	0.0021	0.012
																					GOTERM_BP_ALL	cellular ion homeostasis	27	5.7	0.0022	0.043
																					GOTERM_BP_ALL	biosynthetic process	168	35.7	0.0022	0.043
																					GOTERM_BP_ALL	regulation of appetite	5	1.1	0.0022	0.043
																					GOTERM_BP_ALL	anterograde axonal transport	5	1.1	0.0022	0.043
																					GOTERM_BP_ALL	negative regulation of protein complex assembly	10	2.1	0.0022	0.043
																					GOTERM_BP_ALL	regulation of apoptotic process	53	11.3	0.0022	0.043
																					GOTERM_BP_ALL	protein transport	60	12.7	0.0022	0.043
																					GOTERM_BP_ALL	cell projection morphogenesis	34	7.2	0.0022	0.043
																					GOTERM_BP_ALL	response to metal ion	18	3.8	0.0023	0.044
																					GOTERM_BP_ALL	transition metal ion transport	9	1.9	0.0023	0.044
																					GOTERM_BP_ALL	cellular response to external stimulus	16	3.4	0.0023	0.044
																					GOTERM_BP_ALL	response to food	6	1.3	0.0023	0.044
																					GOTERM_BP_ALL	positive regulation of homeostatic process	14	3	0.0023	0.044
																					GOTERM_BP_ALL	ribosomal large subunit biogenesis	8	1.7	0.0023	0.044
																					GOTERM_MF_ALL	angiotensin receptor binding	4	0.8	0.0024	0.059
																					GOTERM_BP_ALL	exocytosis	17	3.6	0.0024	0.045
																					GOTERM_BP_ALL	growth	40	8.5	0.0024	0.045
																					GOTERM_BP_ALL	positive regulation of ion transport	15	3.2	0.0024	0.045
																					GOTERM_BP_ALL	positive regulation of apoptotic process	26	5.5	0.0025	0.046
																					GOTERM_BP_ALL	nucleoside triphosphate biosynthetic process	8	1.7	0.0025	0.046
																					GOTERM_CC_ALL	dendritic spine	11	2.3	0.0026	0.015
																					GOTERM_BP_ALL	axon development	22	4.7	0.0026	0.048
																					GOTERM_BP_ALL	hindbrain development	12	2.5	0.0026	0.048
																					GOTERM_BP_ALL	carbohydrate homeostasis	15	3.2	0.0027	0.049
																					GOTERM_BP_ALL	glucose homeostasis	15	3.2	0.0027	0.049
																					GOTERM_CC_ALL	melanosome	9	1.9	0.0027	0.015
																					GOTERM_CC_ALL	pigment granule	9	1.9	0.0027	0.015
																					GOTERM_BP_ALL	cellular metal ion homeostasis	24	5.1	0.0027	0.049
																					GOTERM_BP_ALL	regulation of cell morphogenesis	26	5.5	0.0027	0.05
																					GOTERM_BP_ALL	regulation of ion transport	26	5.5	0.0028	0.05
																					GOTERM_BP_ALL	positive regulation of programmed cell death	26	5.5	0.0028	0.05
																					GOTERM_CC_ALL	neuron spine	11	2.3	0.0028	0.016
																					GOTERM_CC_ALL	small nuclear ribonucleoprotein complex	7	1.5	0.0029	0.016
																					GOTERM_CC_ALL	small nucleolar ribonucleoprotein complex	5	1.1	0.0029	0.016
																					GOTERM_CC_ALL	U12-type spliceosomal complex	5	1.1	0.0029	0.016
																					GOTERM_CC_ALL	internode region of axon	3	0.6	0.0029	0.016
																					GOTERM_CC_ALL	spliceosomal complex	12	2.5	0.0031	0.016
